# Supplementary material for: The crystal structure of a mononuclear PrIII complex with cucurbit[6]uril
Source: Acta Crystallogr E Crystallogr Commun. 2024 Jun 25;80(Pt 7):789–94. doi: 10.1107/S2056989024005760 (PMC11223695; doi:10.1107/S2056989024005760)
Supplement: Supplementary file 1 [file e-80-00789-sup1.cif]

##############################################################################
#                                                                            #
# This CIF contains the data in a paper accepted for publication in          #
# Acta Crystallographica Section E. It conforms to the requirements of       #
# Notes for Authors for Acta Crystallographica Section E, and has been       #
# peer reviewed under the auspices of the IUCr Commission on Journals.       #
#                                                                            #
# Full details of the Crystallographic Information File format               #
# are given in the paper "The Crystallographic Information File (CIF):       #
# a New Standard Archive File for Crystallography" by S. R. Hall, F. H.      #
# Allen and I. D. Brown [Acta Cryst. (1991), A47, 655-685].                  #
#                                                                            #
# The current version of the core CIF dictionary is obtainable from          #
# ftp://ftp.iucr.org/pub/cif_core.dic.                                       #
#                                                                            #
# Software is freely available for graphical display of the structure(s)     #
# in this CIF. For information consult the CIF software page                 #
# http://www.iucr.org/resources/cif/software.                                #
#                                                                            #
# This file may be used for bona fide research purposes within the           #
# scientific community so long as proper attribution is given to the journal # 
# article from which it was obtained.                                        #
#                                                                            #
##############################################################################
data_I
_audit_creation_method     'SHELXL-2019/3'
_journal_date_recd_electronic     2024-03-21
_journal_date_accepted     2024-06-14
_journal_name_full     'Acta Crystallographica, Section E'
_journal_year     2024
_journal_volume     80
_journal_issue      1
_journal_page_first     0
_journal_page_last     0
_journal_paper_category     GM
_journal_paper_doi     10.1107/S2056989024005760
_journal_coeditor_code     EX2083
_publ_contact_author_name     'Vitaly V. Pavlishchuk'
_publ_contact_author_address
;
L. V. Pisarzhevskii Institute of Physical Chemistry of the National Academy of
 Sciences of Ukraine, Prospect Nauki 31, Kyiv, 03028, Ukraine
;
_publ_contact_author_email     'shchuk@inphyschem-nas.kiev.ua'
_publ_contact_author_fax     ?
_publ_contact_author_phone     ?
_publ_section_title
;
The crystal structure of a mononuclear Pr^III^ complex with cucurbit[6]uril
;
loop_
    _publ_author_name
    _publ_author_footnote
    _publ_author_address
    'Fedorenko, George V.' .
;
L. V. Pisarzhevskii Institute of Physical Chemistry of the National Academy of \
Sciences of Ukraine, Prospect Nauki 31, Kyiv, 03028, Ukraine
;
    'Zbruyev, Oleksandr I.' .
;
SSI "Institute for Single Crystals" of National Academy of Sciences of Ukraine,
60 Nauky ave., Kharkiv 61072, Ukraine
;
    'Pavlishchuk, Anna V.' .
;
L. V. Pisarzhevskii Institute of Physical Chemistry of the National Academy of \
Sciences of Ukraine, Prospect Nauki 31, Kyiv, 03028, Ukraine
Department of Chemistry, Purdue University, 560 Oval Drive, West Lafayette,
47907-2084, IN, USA
;
    'Oleksenko, Lyudmila P.' .
;
Department of Chemistry, Taras Shevchenko National University of Kyiv,
Volodymyrska str. 62, Kyiv, 01601, Ukraine
;
    'Shova, Sergiu G.' .
;
Department of Inorganic Polymers,
Petru Poni Institute of Macromolecular Chemistry,
Aleea Grigore Ghica Voda nr. 41A, Ia\,si, 700487, Romania
;
    'Chebanov, Valentyn A.' .
;
SSI "Institute for Single Crystals" of National Academy of Sciences of Ukraine,
60 Nauky ave., Kharkiv 61072, Ukraine
V. N. Karazin Kharkiv National University, 4 Svobody sq., Kharkiv 61077, Ukraine
;
    'Pavlishchuk, Vitaly V.' .
;
L. V. Pisarzhevskii Institute of Physical Chemistry of the National Academy of \
Sciences of Ukraine, Prospect Nauki 31, Kyiv, 03028, Ukraine
;
_publ_section_synopsis
;
A reaction between cucurbit[6]uril (<b>CB6</b>) with an excess of
Pr(NO~3~)~3~\\cdot6H~2~O lead to the isolation of new mononuclear complex
[Pr(CB6)(NO~3~)(H~2~O)~5~](NO~3~)~2~\\cdot9.56H~2~O (<b>1</b>), which
crystallizes in the <i>P</i>2~1~/<i>n</i> space group. The asymmetric unit
<b>1</b> contains two crystallographically independent
[Pr(CB6)(NO~3~)(H~2~O)~5~]^2+^ complex cations, four nitrate counter-anions
for charge balance and 19.26 interstitial water molecules. The coordination
environments of the Pr^III^ ions in <b>1</b> are formed by two carbonyl O
atoms from bidentate cucurbit[6]uril units, two oxygen atoms from the
bidentate nitrate anion and five water molecules.
;
_chemical_name_systematic
;\
Pentaaqua(cucurbit[6]uril-\k^2^<i>O</i>,<i>O</i>')(nitrato-\
\k^2^<i>O</i>,<i>O</i>')praseodymium(III) dinitrate 9.56-hydrate
;
_chemical_name_common     ?
_chemical_formula_moiety     'C36 H46 N25 O20 Pr, 2(N O3), 9.555(H2 O)'
_chemical_formula_sum     'C36 H65.11 N27 O35.56 Pr'
_chemical_formula_iupac
                       '[Pr (N O3) (C36 H36 N24 O12) (H2 O)5] (N O3)2, 9.56H2 O'
_chemical_formula_weight     1586.05
_chemical_melting_point     ?
_space_group_crystal_system     monoclinic
_space_group_name_H-M_alt     'P 21/n'
_space_group_name_Hall     '-P 2yn'
loop_
    _space_group_symop_operation_xyz
    'x, y, z'
    '-x+1/2, y+1/2, -z+1/2'
    '-x, -y, -z'
    'x-1/2, -y-1/2, z-1/2'
_cell_length_a     24.1937(3)
_cell_length_b     17.01202(19)
_cell_length_c     28.6422(3)
_cell_angle_alpha     90
_cell_angle_beta     90.5965(11)
_cell_angle_gamma     90
_cell_volume     11788.0(2)
_cell_formula_units_Z     8
_cell_measurement_reflns_used     28067
_cell_measurement_theta_min     1.7340
_cell_measurement_theta_max     29.1550
_cell_measurement_temperature     180(2)
_exptl_crystal_description     prism
_exptl_crystal_colour     'clear light colourless'
_exptl_crystal_size_max     0.250
_exptl_crystal_size_mid     0.100
_exptl_crystal_size_min     0.050
_exptl_crystal_density_diffrn     1.787
_exptl_crystal_density_meas     ?
_exptl_crystal_density_method     ?
_exptl_crystal_F_000     6508
_exptl_absorpt_coefficient_mu     0.953
_exptl_absorpt_correction_type     multi-scan
_exptl_absorpt_process_details
;
(CrysAlisPro; Rigaku OD, 2022)
;
_exptl_absorpt_correction_T_min     0.89151
_exptl_absorpt_correction_T_max     1.00000
_diffrn_ambient_temperature     180(2)
_diffrn_source     'fine-focus sealed X-ray tube'
_diffrn_radiation_type     MoK\a
_diffrn_radiation_wavelength     0.71073
_diffrn_radiation_monochromator     graphite
_diffrn_measurement_device_type     'Rigaku Oxford Diffraction Xcalibur, Eos'
_diffrn_measurement_device     'four-circle diffractometer'
_diffrn_measurement_method     '\w scans'
_diffrn_detector     'CCD plate'
_diffrn_detector_area_resol_mean     16.1593
_diffrn_reflns_number     75330
_diffrn_reflns_av_R_equivalents     0.0426
_diffrn_reflns_av_unetI/netI     0.0492
_diffrn_reflns_theta_min     1.683
_diffrn_reflns_theta_max     25.027
_diffrn_reflns_theta_full     25.027
_diffrn_measured_fraction_theta_max     1.000
_diffrn_measured_fraction_theta_full     1.000
_diffrn_reflns_limit_h_min     -28
_diffrn_reflns_limit_h_max     28
_diffrn_reflns_limit_k_min     -20
_diffrn_reflns_limit_k_max     20
_diffrn_reflns_limit_l_min     -34
_diffrn_reflns_limit_l_max     34
_diffrn_radiation_probe     x-ray
_refine_special_details     ?
_reflns_number_total     20820
_reflns_number_gt     17014
_reflns_threshold_expression     'I > 2\s(I)'
_refine_ls_structure_factor_coef     Fsqd
_refine_ls_matrix_type     full
_refine_ls_R_factor_all     0.0509
_refine_ls_R_factor_gt     0.0370
_refine_ls_wR_factor_gt     0.0806
_refine_ls_wR_factor_ref     0.0872
_refine_ls_goodness_of_fit_ref     1.036
_refine_ls_restrained_S_all     2.065
_refine_ls_number_reflns     20820
_refine_ls_number_parameters     1843
_refine_ls_number_restraints     84
_refine_ls_hydrogen_treatment     mixed
_refine_ls_weighting_scheme     calc
_refine_ls_weighting_details
             'w=1/[\s^2^(Fo^2^)+(0.0337P)^2^+14.5091P] where P=(Fo^2^+2Fc^2^)/3'
_atom_sites_solution_hydrogens     mixed
_atom_sites_solution_primary     dual
_atom_sites_solution_secondary     ?
_refine_ls_shift/su_max     0.003
_refine_ls_shift/su_mean     0.000
_refine_diff_density_max     1.260
_refine_diff_density_min     -0.644
_refine_ls_extinction_method     none
_refine_ls_extinction_coef     .
loop_
    _atom_type_symbol
    _atom_type_description
    _atom_type_scat_dispersion_real
    _atom_type_scat_dispersion_imag
    _atom_type_scat_source
    'C' 'C' 0.0033 0.0016
                         'International Tables Vol C Tables 4.2.6.8 and 6.1.1.4'
    'H' 'H' 0.0000 0.0000
                         'International Tables Vol C Tables 4.2.6.8 and 6.1.1.4'
    'N' 'N' 0.0061 0.0033
                         'International Tables Vol C Tables 4.2.6.8 and 6.1.1.4'
    'O' 'O' 0.0106 0.0060
                         'International Tables Vol C Tables 4.2.6.8 and 6.1.1.4'
    'Pr' 'Pr' -0.2180 2.8214
                         'International Tables Vol C Tables 4.2.6.8 and 6.1.1.4'
_computing_data_collection
;
CrysAlisPro 1.171.41.123a (Rigaku OD, 2022)
;
_computing_cell_refinement
;
CrysAlisPro 1.171.41.123a (Rigaku OD, 2022)
;
_computing_data_reduction
;
CrysAlisPro 1.171.41.123a (Rigaku OD, 2022)
;
_computing_structure_solution
;
<i>SHELXT</i>  (Sheldrick, 2015a)
;
_computing_structure_refinement
;
<i>SHELXL2019/2</i> (Sheldrick, 2015b)
;
_computing_molecular_graphics
;
Olex2 1.5-ac5-024 (Dolomanov <i>et al.</i>,  2009)
;
_computing_publication_material
;
Olex2 1.5-ac5-024 (Dolomanov <i>et al.</i>,  2009)
;
loop_
    _atom_site_type_symbol
    _atom_site_label
    _atom_site_fract_x
    _atom_site_fract_y
    _atom_site_fract_z
    _atom_site_U_iso_or_equiv
    _atom_site_adp_type
    _atom_site_calc_flag
    _atom_site_occupancy
    _atom_site_disorder_assembly
    _atom_site_disorder_group
    Pr Pr1B 0.56080(2) 0.81394(2) 0.59862(2) 0.01479(5) Uani d 1 . .
    O O1WB 0.47590(11) 0.73681(17) 0.62441(10) 0.0377(7) Uani d 1 . .
    H H1WA 0.486182 0.690310 0.636326 0.057 Uiso d 1 . .
    H H1WB 0.470192 0.751057 0.653367 0.057 Uiso d 1 . .
    O O1B 0.48772(10) 0.91183(14) 0.71903(10) 0.0270(6) Uani d 1 . .
    O O2WB 0.55961(10) 0.79322(14) 0.68282(9) 0.0227(6) Uani d 1 . .
    H H2WA 0.586751 0.819146 0.695909 0.034 Uiso d 1 . .
    H H2WB 0.529881 0.814445 0.694371 0.034 Uiso d 1 . .
    O O2B 0.48542(11) 0.72565(15) 0.75053(12) 0.0422(8) Uani d 1 . .
    O O3WB 0.58270(10) 0.67361(13) 0.59506(9) 0.0255(6) Uani d 1 . .
    H H3WA 0.609936 0.666078 0.575809 0.038 Uiso d 1 . .
    H H3WB 0.554996 0.648289 0.582458 0.038 Uiso d 1 . .
    O O3B 0.49472(10) 0.55689(16) 0.67188(9) 0.0328(7) Uani d 1 . .
    O O4WB 0.62515(10) 0.80282(15) 0.53001(9) 0.0282(6) Uani d 1 . .
    H H4WA 0.616218 0.761685 0.513332 0.042 Uiso d 1 . .
    H H4WB 0.658602 0.792674 0.540175 0.042 Uiso d 1 . .
    O O4B 0.51371(10) 0.55885(13) 0.56426(9) 0.0220(6) Uani d 1 . .
    O O5WB 0.65703(9) 0.79418(14) 0.62651(9) 0.0239(6) Uani d 1 . .
    H H5WA 0.684114 0.827830 0.625512 0.036 Uiso d 1 . .
    H H5WB 0.667755 0.759336 0.646922 0.036 Uiso d 1 . .
    O O5B 0.50626(9) 0.77305(13) 0.52729(8) 0.0178(5) Uani d 1 . .
    O O6B 0.48547(9) 0.91097(14) 0.59600(9) 0.0220(6) Uani d 1 . .
    O O7B 0.25571(10) 0.75673(15) 0.50609(10) 0.0313(7) Uani d 1 . .
    O O8B 0.23920(10) 0.93703(15) 0.57119(9) 0.0247(6) Uani d 1 . .
    O O9B 0.24207(10) 0.88557(14) 0.68395(9) 0.0265(6) Uani d 1 . .
    O O10B 0.23623(10) 0.69061(14) 0.73399(10) 0.0267(6) Uani d 1 . .
    O O11B 0.24724(10) 0.52504(16) 0.66726(9) 0.0299(6) Uani d 1 . .
    O O12B 0.26210(10) 0.56796(15) 0.55534(10) 0.0321(7) Uani d 1 . .
    O O13B 0.59277(11) 0.94176(14) 0.64444(9) 0.0287(6) Uani d 1 . .
    O O14B 0.60014(10) 0.94555(14) 0.56987(9) 0.0237(6) Uani d 1 . .
    O O15B 0.63579(10) 1.03954(14) 0.61214(9) 0.0272(6) Uani d 1 . .
    N N1B 0.60973(12) 0.97756(17) 0.60905(11) 0.0189(7) Uani d 1 . .
    N N4B 0.41097(11) 0.98499(16) 0.69788(10) 0.0163(6) Uani d 1 . .
    N N5B 0.31183(11) 0.97714(16) 0.68493(10) 0.0157(6) Uani d 1 . .
    N N6B 0.30779(11) 0.88978(16) 0.74275(10) 0.0171(6) Uani d 1 . .
    N N7B 0.40668(11) 0.90972(16) 0.76095(11) 0.0200(7) Uani d 1 . .
    N N8B 0.40462(11) 0.77192(16) 0.78199(11) 0.0189(7) Uani d 1 . .
    N N9B 0.30465(11) 0.75783(15) 0.77427(10) 0.0178(7) Uani d 1 . .
    N N10B 0.31271(11) 0.62898(15) 0.76599(10) 0.0162(6) Uani d 1 . .
    N N11B 0.41256(11) 0.64389(15) 0.76862(10) 0.0175(6) Uani d 1 . .
    N N12B 0.32050(11) 0.51116(16) 0.71870(10) 0.0176(6) Uani d 1 . .
    N N13B 0.42078(11) 0.52820(16) 0.71929(10) 0.0186(7) Uani d 1 . .
    N N14B 0.42782(12) 0.46547(17) 0.65184(10) 0.0194(7) Uani d 1 . .
    N N15B 0.32735(12) 0.45865(17) 0.64833(10) 0.0196(7) Uani d 1 . .
    N N16B 0.33628(12) 0.48466(17) 0.56576(10) 0.0201(7) Uani d 1 . .
    N N17B 0.43743(12) 0.47786(16) 0.56773(10) 0.0179(6) Uani d 1 . .
    N N18B 0.33767(12) 0.56903(16) 0.50693(11) 0.0199(7) Uani d 1 . .
    N N19B 0.43849(11) 0.57223(16) 0.51452(10) 0.0165(6) Uani d 1 . .
    N N20B 0.33547(12) 0.70226(16) 0.47753(11) 0.0196(7) Uani d 1 . .
    N N21B 0.43552(11) 0.70763(15) 0.48855(10) 0.0144(6) Uani d 1 . .
    N N22B 0.33276(11) 0.83151(16) 0.48861(10) 0.0170(6) Uani d 1 . .
    N N23B 0.43332(11) 0.83771(15) 0.49156(10) 0.0145(6) Uani d 1 . .
    N N24B 0.32163(11) 0.95249(16) 0.53227(10) 0.0190(7) Uani d 1 . .
    N N25B 0.42278(11) 0.95266(16) 0.54014(10) 0.0167(6) Uani d 1 . .
    N N26B 0.31293(11) 1.00684(16) 0.60210(10) 0.0164(6) Uani d 1 . .
    N N27B 0.41203(11) 0.99137(15) 0.61323(10) 0.0158(6) Uani d 1 . .
    C C1B 0.35630(13) 1.00089(19) 0.71601(12) 0.0140(7) Uani d 1 . .
    H H1B 0.352366 1.056931 0.725973 0.017 Uiso calc 1 . .
    C C2B 0.35189(13) 0.94338(18) 0.75820(12) 0.0149(7) Uani d 1 . .
    H H2B 0.341992 0.971511 0.787609 0.018 Uiso calc 1 . .
    C C3B 0.43990(14) 0.93228(19) 0.72489(13) 0.0186(8) Uani d 1 . .
    C C4B 0.28340(14) 0.91371(19) 0.70194(12) 0.0158(8) Uani d 1 . .
    C C5B 0.27999(14) 0.83490(19) 0.77356(13) 0.0188(8) Uani d 1 . .
    H H5BA 0.280534 0.856499 0.805659 0.023 Uiso calc 1 . .
    H H5BB 0.240865 0.830080 0.763508 0.023 Uiso calc 1 . .
    C C6B 0.42404(15) 0.84978(19) 0.79379(14) 0.0226(8) Uani d 1 . .
    H H6BA 0.464928 0.849079 0.795425 0.027 Uiso calc 1 . .
    H H6BB 0.410342 0.863812 0.825156 0.027 Uiso calc 1 . .
    C C7B 0.35437(14) 0.73954(18) 0.80104(13) 0.0168(8) Uani d 1 . .
    H H7B 0.350236 0.752971 0.834817 0.020 Uiso calc 1 . .
    C C8B 0.36084(13) 0.64994(19) 0.79352(12) 0.0156(7) Uani d 1 . .
    H H8B 0.362203 0.620768 0.823821 0.019 Uiso calc 1 . .
    C C9B 0.43919(15) 0.7150(2) 0.76524(14) 0.0227(8) Uani d 1 . .
    C C10B 0.27990(14) 0.69254(19) 0.75570(12) 0.0175(8) Uani d 1 . .
    C C11B 0.29540(14) 0.54941(19) 0.75811(12) 0.0175(8) Uani d 1 . .
    H H11A 0.254788 0.548881 0.753514 0.021 Uiso calc 1 . .
    H H11B 0.303860 0.518325 0.786516 0.021 Uiso calc 1 . .
    C C12B 0.43993(14) 0.57008(19) 0.76091(12) 0.0171(8) Uani d 1 . .
    H H12A 0.434301 0.536036 0.788491 0.021 Uiso calc 1 . .
    H H12B 0.480117 0.579755 0.758213 0.021 Uiso calc 1 . .
    C C13B 0.37447(14) 0.47439(19) 0.71995(12) 0.0166(8) Uani d 1 . .
    H H13B 0.377848 0.435552 0.746033 0.020 Uiso calc 1 . .
    C C14B 0.37760(14) 0.43374(19) 0.67130(12) 0.0160(7) Uani d 1 . .
    H H14B 0.379409 0.375225 0.674280 0.019 Uiso calc 1 . .
    C C15B 0.45185(14) 0.5212(2) 0.67998(13) 0.0199(8) Uani d 1 . .
    C C16B 0.29387(14) 0.50168(19) 0.67675(13) 0.0190(8) Uani d 1 . .
    C C17B 0.45297(14) 0.4360(2) 0.60984(12) 0.0178(8) Uani d 1 . .
    H H17A 0.442744 0.379980 0.606026 0.021 Uiso calc 1 . .
    H H17B 0.493642 0.438575 0.613659 0.021 Uiso calc 1 . .
    C C18B 0.31179(15) 0.4360(2) 0.60153(13) 0.0218(8) Uani d 1 . .
    H H18A 0.271048 0.438609 0.598368 0.026 Uiso calc 1 . .
    H H18B 0.323017 0.380692 0.596402 0.026 Uiso calc 1 . .
    C C19B 0.38675(14) 0.46397(19) 0.54149(12) 0.0168(8) Uani d 1 . .
    H H19B 0.385156 0.409391 0.528591 0.020 Uiso calc 1 . .
    C C20B 0.38917(14) 0.52679(19) 0.50213(12) 0.0171(8) Uani d 1 . .
    H H20B 0.392401 0.502091 0.470596 0.021 Uiso calc 1 . .
    C C21B 0.46726(14) 0.53940(19) 0.55065(12) 0.0159(7) Uani d 1 . .
    C C22B 0.30784(15) 0.5433(2) 0.54383(13) 0.0214(8) Uani d 1 . .
    C C23B 0.31583(15) 0.6223(2) 0.47205(13) 0.0221(8) Uani d 1 . .
    H H23A 0.274979 0.622172 0.473686 0.026 Uiso calc 1 . .
    H H23B 0.326201 0.603010 0.440736 0.026 Uiso calc 1 . .
    C C24B 0.46224(14) 0.63159(18) 0.48440(12) 0.0163(7) Uani d 1 . .
    H H24A 0.459304 0.613640 0.451587 0.020 Uiso calc 1 . .
    H H24B 0.501984 0.637397 0.492208 0.020 Uiso calc 1 . .
    C C25B 0.38771(13) 0.72842(19) 0.45926(12) 0.0156(7) Uani d 1 . .
    H H25B 0.392731 0.711757 0.426097 0.019 Uiso calc 1 . .
    C C26B 0.38432(13) 0.81872(19) 0.46399(12) 0.0156(7) Uani d 1 . .
    H H26B 0.384405 0.845439 0.432896 0.019 Uiso calc 1 . .
    C C27B 0.46232(14) 0.77303(19) 0.50474(12) 0.0153(7) Uani d 1 . .
    C C28B 0.30308(15) 0.7629(2) 0.49235(13) 0.0212(8) Uani d 1 . .
    C C29B 0.30666(14) 0.9083(2) 0.49094(12) 0.0193(8) Uani d 1 . .
    H H29A 0.317092 0.938994 0.463023 0.023 Uiso calc 1 . .
    H H29B 0.266041 0.901314 0.490064 0.023 Uiso calc 1 . .
    C C30B 0.45060(14) 0.91719(19) 0.50051(12) 0.0154(7) Uani d 1 . .
    H H30A 0.443177 0.949365 0.472334 0.018 Uiso calc 1 . .
    H H30B 0.490978 0.917773 0.506459 0.018 Uiso calc 1 . .
    C C31B 0.37221(14) 0.99832(19) 0.53747(12) 0.0177(8) Uani d 1 . .
    H H31B 0.374513 1.041237 0.513708 0.021 Uiso calc 1 . .
    C C32B 0.36752(14) 1.0314(2) 0.58800(12) 0.0170(8) Uani d 1 . .
    H H32B 0.371819 1.089811 0.588916 0.020 Uiso calc 1 . .
    C C33B 0.44358(14) 0.94841(19) 0.58436(12) 0.0164(8) Uani d 1 . .
    C C34B 0.28648(14) 0.96181(19) 0.56926(12) 0.0163(8) Uani d 1 . .
    C C35B 0.29035(14) 1.0259(2) 0.64696(12) 0.0184(8) Uani d 1 . .
    H H35A 0.249667 1.019953 0.645373 0.022 Uiso calc 1 . .
    H H35B 0.298532 1.081663 0.654069 0.022 Uiso calc 1 . .
    C C36B 0.43400(14) 1.0215(2) 0.65738(12) 0.0187(8) Uani d 1 . .
    H H36A 0.474563 1.013763 0.658018 0.022 Uiso calc 1 . .
    H H36B 0.426873 1.078735 0.658897 0.022 Uiso calc 1 . .
    Pr Pr1A 0.57442(2) 0.76863(2) 0.18574(2) 0.01388(5) Uani d 1 . .
    O O1A 0.52959(10) 0.90673(14) 0.06042(9) 0.0244(6) Uani d 1 . .
    O O1WA 0.48655(11) 0.74271(16) 0.13871(10) 0.0338(7) Uani d 1 . .
    H H1WC 0.493989 0.736521 0.109566 0.051 Uiso d 1 . .
    H H1WD 0.462049 0.777421 0.144625 0.051 Uiso d 1 . .
    O O2A 0.49150(11) 0.72148(15) 0.02604(10) 0.0319(7) Uani d 1 . .
    O O2WA 0.58725(11) 0.79270(15) 0.10227(9) 0.0295(6) Uani d 1 . .
    H H2WC 0.568280 0.830052 0.088916 0.044 Uiso d 1 . .
    H H2WD 0.607064 0.773022 0.079956 0.044 Uiso d 1 . .
    O O3WA 0.56863(10) 0.62637(14) 0.17536(10) 0.0307(7) Uani d 1 . .
    H H3WC 0.538318 0.604139 0.184774 0.046 Uiso d 1 . .
    H H3WD 0.584088 0.591259 0.157684 0.046 Uiso d 1 . .
    O O3A 0.47393(10) 0.53124(15) 0.08121(10) 0.0298(6) Uani d 1 . .
    O O4A 0.47559(10) 0.54094(14) 0.19161(10) 0.0258(6) Uani d 1 . .
    O O4WA 0.64300(10) 0.88067(13) 0.18532(9) 0.0232(6) Uani d 1 . .
    H H4WC 0.674158 0.864967 0.197585 0.035 Uiso d 1 . .
    H H4WD 0.648367 0.895498 0.157396 0.035 Uiso d 1 . .
    O O5WA 0.66466(9) 0.71843(14) 0.15799(9) 0.0224(6) Uani d 1 . .
    H H5WC 0.660848 0.700271 0.129599 0.034 Uiso d 1 . .
    H H5WD 0.674338 0.677470 0.174529 0.034 Uiso d 1 . .
    O O5A 0.50058(10) 0.73070(13) 0.24148(9) 0.0201(5) Uani d 1 . .
    O O6A 0.52373(9) 0.89438(13) 0.18430(8) 0.0197(5) Uani d 1 . .
    O O7A 0.25431(10) 0.80013(15) 0.25809(10) 0.0275(6) Uani d 1 . .
    O O8A 0.27946(10) 0.98195(15) 0.19179(9) 0.0270(6) Uani d 1 . .
    O O9A 0.28105(11) 0.95178(16) 0.07980(10) 0.0340(7) Uani d 1 . .
    O O10A 0.24609(10) 0.77112(14) 0.01672(9) 0.0246(6) Uani d 1 . .
    O O11A 0.22893(10) 0.60894(15) 0.07673(9) 0.0284(6) Uani d 1 . .
    O O12A 0.23249(10) 0.62070(15) 0.19417(9) 0.0262(6) Uani d 1 . .
    O O13A 0.62804(11) 0.70786(14) 0.25481(9) 0.0253(6) Uani d 1 . .
    O O14A 0.59886(10) 0.82552(13) 0.26813(9) 0.0217(6) Uani d 1 . .
    O O15A 0.64832(15) 0.76442(17) 0.32079(11) 0.0532(10) Uani d 1 . .
    N N1A 0.62551(13) 0.76602(17) 0.28276(11) 0.0250(7) Uani d 1 . .
    N N4A 0.46216(12) 0.99487(16) 0.08181(10) 0.0192(7) Uani d 1 . .
    N N5A 0.36272(11) 1.02021(17) 0.08671(10) 0.0199(7) Uani d 1 . .
    N N6A 0.35073(11) 0.93992(16) 0.02598(10) 0.0183(6) Uani d 1 . .
    N N7A 0.45086(12) 0.92786(17) 0.01601(11) 0.0204(7) Uani d 1 . .
    N N8A 0.42725(12) 0.79814(16) -0.01314(11) 0.0220(7) Uani d 1 . .
    N N9A 0.32820(12) 0.81825(16) -0.01343(10) 0.0186(7) Uani d 1 . .
    N N10A 0.31330(11) 0.68980(16) -0.01359(10) 0.0183(7) Uani d 1 . .
    N N11A 0.41303(12) 0.66954(16) -0.00882(11) 0.0202(7) Uani d 1 . .
    N N12A 0.29677(11) 0.56631(16) 0.02689(10) 0.0184(7) Uani d 1 . .
    N N13A 0.39697(12) 0.54957(16) 0.03391(10) 0.0186(7) Uani d 1 . .
    N N14A 0.39014(12) 0.47167(17) 0.09562(11) 0.0210(7) Uani d 1 . .
    N N15A 0.29310(12) 0.51386(17) 0.09766(10) 0.0199(7) Uani d 1 . .
    N N16A 0.29088(11) 0.51562(16) 0.18255(10) 0.0183(7) Uani d 1 . .
    N N17A 0.38934(11) 0.48661(16) 0.17968(10) 0.0183(7) Uani d 1 . .
    N N18A 0.30528(11) 0.59156(17) 0.24436(10) 0.0187(7) Uani d 1 . .
    N N19A 0.40343(11) 0.56116(16) 0.24222(11) 0.0192(7) Uani d 1 . .
    N N20A 0.32296(12) 0.71531(17) 0.28327(11) 0.0200(7) Uani d 1 . .
    N N21A 0.42169(11) 0.68743(16) 0.27817(10) 0.0174(6) Uani d 1 . .
    N N22A 0.34140(11) 0.84330(16) 0.28023(10) 0.0176(6) Uani d 1 . .
    N N23A 0.43991(11) 0.81477(16) 0.27806(10) 0.0157(6) Uani d 1 . .
    N N24A 0.35820(11) 0.96256(16) 0.23646(10) 0.0173(6) Uani d 1 . .
    N N25A 0.45675(11) 0.93532(16) 0.23537(10) 0.0154(6) Uani d 1 . .
    N N26A 0.36452(11) 1.03135(16) 0.17075(10) 0.0175(6) Uani d 1 . .
    N N27A 0.46227(11) 0.99413(16) 0.16680(10) 0.0171(6) Uani d 1 . .
    C C1A 0.41290(14) 1.0302(2) 0.06082(12) 0.0177(8) Uani d 1 . .
    H H1A 0.419203 1.086604 0.052585 0.021 Uiso calc 1 . .
    C C2A 0.40301(14) 0.97888(19) 0.01633(13) 0.0181(8) Uani d 1 . .
    H H2A 0.400656 1.011773 -0.012555 0.022 Uiso calc 1 . .
    C C3A 0.48476(15) 0.93862(19) 0.05407(13) 0.0188(8) Uani d 1 . .
    C C4A 0.32705(14) 0.9686(2) 0.06553(13) 0.0204(8) Uani d 1 . .
    C C5A 0.31757(14) 0.9012(2) -0.00957(13) 0.0202(8) Uani d 1 . .
    H H5AA 0.278013 0.909101 -0.002417 0.024 Uiso calc 1 . .
    H H5AB 0.324788 0.926356 -0.040077 0.024 Uiso calc 1 . .
    C C6A 0.46087(15) 0.8674(2) -0.01824(13) 0.0217(8) Uani d 1 . .
    H H6AA 0.454236 0.889699 -0.049731 0.026 Uiso calc 1 . .
    H H6AB 0.500251 0.851832 -0.016240 0.026 Uiso calc 1 . .
    C C7A 0.37517(14) 0.7875(2) -0.03791(13) 0.0188(8) Uani d 1 . .
    H H7A 0.376834 0.807493 -0.070695 0.023 Uiso calc 1 . .
    C C8A 0.36599(14) 0.6974(2) -0.03618(12) 0.0183(8) Uani d 1 . .
    H H8A 0.365282 0.673857 -0.068160 0.022 Uiso calc 1 . .
    C C9A 0.44835(15) 0.7287(2) 0.00399(13) 0.0220(8) Uani d 1 . .
    C C10A 0.29131(15) 0.7612(2) -0.00146(12) 0.0187(8) Uani d 1 . .
    C C11A 0.28239(14) 0.6171(2) -0.01180(12) 0.0191(8) Uani d 1 . .
    H H11C 0.242538 0.629795 -0.010044 0.023 Uiso calc 1 . .
    H H11D 0.288281 0.587938 -0.041254 0.023 Uiso calc 1 . .
    C C12A 0.42587(14) 0.5869(2) -0.00377(13) 0.0204(8) Uani d 1 . .
    H H12C 0.416412 0.559591 -0.033300 0.024 Uiso calc 1 . .
    H H12D 0.466140 0.581065 0.001627 0.024 Uiso calc 1 . .
    C C13A 0.34317(14) 0.5129(2) 0.02782(13) 0.0184(8) Uani d 1 . .
    H H13A 0.342463 0.476458 0.000443 0.022 Uiso calc 1 . .
    C C14A 0.33550(14) 0.4682(2) 0.07441(12) 0.0183(8) Uani d 1 . .
    H H14A 0.323378 0.412675 0.069001 0.022 Uiso calc 1 . .
    C C15A 0.42500(15) 0.5194(2) 0.07168(13) 0.0208(8) Uani d 1 . .
    C C16A 0.26900(14) 0.5679(2) 0.06818(13) 0.0185(8) Uani d 1 . .
    C C17A 0.40390(15) 0.4378(2) 0.14026(13) 0.0213(8) Uani d 1 . .
    H H17C 0.444165 0.427509 0.141487 0.026 Uiso calc 1 . .
    H H17D 0.384728 0.386668 0.143117 0.026 Uiso calc 1 . .
    C C18A 0.26556(14) 0.4876(2) 0.13986(12) 0.0191(8) Uani d 1 . .
    H H18C 0.226660 0.505640 0.138729 0.023 Uiso calc 1 . .
    H H18D 0.265280 0.429457 0.140346 0.023 Uiso calc 1 . .
    C C19A 0.33812(14) 0.4794(2) 0.20486(12) 0.0190(8) Uani d 1 . .
    H H19A 0.330427 0.423601 0.213605 0.023 Uiso calc 1 . .
    C C20A 0.34769(14) 0.53184(19) 0.24878(12) 0.0170(8) Uani d 1 . .
    H H20A 0.344245 0.501228 0.278418 0.020 Uiso calc 1 . .
    C C21A 0.42744(15) 0.53089(19) 0.20315(13) 0.0196(8) Uani d 1 . .
    C C22A 0.27237(14) 0.5804(2) 0.20566(12) 0.0178(8) Uani d 1 . .
    C C23A 0.29043(14) 0.6442(2) 0.28221(13) 0.0218(8) Uani d 1 . .
    H H23C 0.250884 0.658348 0.278920 0.026 Uiso calc 1 . .
    H H23D 0.295274 0.616259 0.312286 0.026 Uiso calc 1 . .
    C C24A 0.43424(14) 0.60403(19) 0.27711(13) 0.0203(8) Uani d 1 . .
    H H24C 0.474206 0.597253 0.271219 0.024 Uiso calc 1 . .
    H H24D 0.426414 0.581224 0.308146 0.024 Uiso calc 1 . .
    C C25A 0.37665(13) 0.7209(2) 0.30513(12) 0.0165(7) Uani d 1 . .
    H H25A 0.376373 0.699985 0.337761 0.020 Uiso calc 1 . .
    C C26A 0.38905(13) 0.81014(19) 0.30419(12) 0.0165(7) Uani d 1 . .
    H H26A 0.393595 0.832126 0.336384 0.020 Uiso calc 1 . .
    C C27A 0.45769(14) 0.74376(19) 0.26374(12) 0.0157(7) Uani d 1 . .
    C C28A 0.30109(14) 0.7879(2) 0.27206(12) 0.0203(8) Uani d 1 . .
    C C29A 0.33119(14) 0.9268(2) 0.27605(12) 0.0191(8) Uani d 1 . .
    H H29C 0.344162 0.953206 0.304968 0.023 Uiso calc 1 . .
    H H29D 0.290859 0.935683 0.273178 0.023 Uiso calc 1 . .
    C C30A 0.47198(13) 0.88587(19) 0.27464(12) 0.0161(7) Uani d 1 . .
    H H30C 0.511512 0.871647 0.272038 0.019 Uiso calc 1 . .
    H H30D 0.467635 0.916426 0.303790 0.019 Uiso calc 1 . .
    C C31A 0.41402(13) 0.99428(19) 0.23820(12) 0.0166(8) Uani d 1 . .
    H H31A 0.419762 1.030211 0.265448 0.020 Uiso calc 1 . .
    C C32A 0.41934(13) 1.03807(19) 0.19099(12) 0.0158(7) Uani d 1 . .
    H H32A 0.430147 1.094279 0.195670 0.019 Uiso calc 1 . .
    C C33A 0.48415(13) 0.93666(18) 0.19464(12) 0.0155(7) Uani d 1 . .
    C C34A 0.32906(15) 0.9904(2) 0.19885(13) 0.0192(8) Uani d 1 . .
    C C35A 0.34790(14) 1.0668(2) 0.12692(12) 0.0193(8) Uani d 1 . .
    H H35C 0.365426 1.119228 0.124362 0.023 Uiso calc 1 . .
    H H35D 0.307345 1.074600 0.126828 0.023 Uiso calc 1 . .
    C C36A 0.48871(14) 1.0214(2) 0.12462(12) 0.0183(8) Uani d 1 . .
    H H36C 0.527564 1.003145 0.124874 0.022 Uiso calc 1 . .
    H H36D 0.489178 1.079590 0.124805 0.022 Uiso calc 1 . .
    O O16B 0.54381(15) 0.2575(2) 0.11872(14) 0.0720(12) Uani d 1 . .
    O O17B 0.46355(16) 0.20587(19) 0.13009(16) 0.0713(12) Uani d 1 . .
    O O18B 0.47281(16) 0.3073(2) 0.08550(15) 0.0740(12) Uani d 1 . .
    N N2B 0.49486(17) 0.2564(2) 0.11405(16) 0.0478(10) Uani d 1 . .
    O O19B 0.21410(11) 0.16709(15) 0.62334(10) 0.0316(7) Uani d 1 . .
    O O20B 0.23535(13) 0.28860(16) 0.61011(11) 0.0423(8) Uani d 1 . .
    O O21B 0.29113(11) 0.19422(16) 0.58943(10) 0.0322(7) Uani d 1 . .
    N N3B 0.24697(13) 0.21708(19) 0.60798(11) 0.0249(7) Uani d 1 . .
    O O19A 0.70260(12) 0.19623(17) 0.61611(11) 0.0423(8) Uani d 1 . .
    O O20A 0.73974(13) 0.31081(16) 0.61681(11) 0.0423(8) Uani d 1 . .
    O O21A 0.79150(12) 0.20722(18) 0.61441(12) 0.0455(8) Uani d 1 . .
    N N3A 0.74391(14) 0.23856(18) 0.61561(11) 0.0257(7) Uani d 1 . .
    O O16A 0.45706(13) 0.1619(2) 0.57899(13) 0.0570(10) Uani d 1 . .
    O O17A 0.51151(16) 0.2472(2) 0.61215(14) 0.0655(10) Uani d 1 . .
    O O18A 0.53037(12) 0.12449(19) 0.61361(10) 0.0424(8) Uani d 1 . .
    N N2A 0.49932(14) 0.1785(2) 0.60257(13) 0.0364(9) Uani d 1 . .
    O O15W 0.55919(11) 0.43362(16) 0.11751(10) 0.0359(7) Uani d 1 . .
    H H15A 0.531808 0.463070 0.108221 0.054 Uiso d 1 . .
    H H15B 0.545841 0.386081 0.117051 0.054 Uiso d 1 . .
    O O1W 0.38077(11) 0.27422(14) 0.55348(10) 0.0322(7) Uani d 1 . .
    H H1WE 0.351200 0.256916 0.567085 0.048 Uiso d 1 . .
    H H1WF 0.406991 0.243166 0.563275 0.048 Uiso d 1 . .
    O O17W 0.9242(2) 0.1000(4) 0.4650(3) 0.084(3) Uani d 0.810(13) A 2
    H H17E 0.953798 0.128045 0.469856 0.125 Uiso d 0.810(13) A 2
    H H17F 0.932326 0.070075 0.441486 0.125 Uiso d 0.810(13) A 2
    O O3W 0.31358(10) 0.45574(16) 0.36281(10) 0.0328(7) Uani d 1 . .
    H H3WE 0.317282 0.412308 0.347052 0.049 Uiso d 1 . .
    H H3WF 0.280852 0.472889 0.355052 0.049 Uiso d 1 . .
    O O23W 0.3721(7) 0.7829(12) 0.6466(11) 0.101(6) Uani d 0.268(13) B 2
    H H23E 0.385269 0.798725 0.620035 0.151 Uiso d 0.268(13) B 2
    H H23F 0.390731 0.804397 0.669369 0.151 Uiso d 0.268(13) B 2
    O O2W 0.32994(10) 0.38489(14) 0.45206(9) 0.0262(6) Uani d 1 . .
    H H2WE 0.313484 0.409891 0.429402 0.039 Uiso d 1 . .
    H H2WF 0.304996 0.352951 0.462630 0.039 Uiso d 1 . .
    O O21W 0.2860(5) 0.6953(5) 0.6317(4) 0.068(3) Uani d 0.71(2) C 1
    H H21A 0.281586 0.712810 0.660446 0.102 Uiso d 0.71(2) C 1
    H H21B 0.271467 0.646363 0.633036 0.102 Uiso d 0.71(2) C 1
    O O19W 0.83588(15) 0.1981(2) 0.43782(14) 0.0665(11) Uani d 1 . .
    H H19C 0.803121 0.179963 0.444289 0.100 Uiso d 1 . .
    H H19D 0.856591 0.182842 0.461129 0.100 Uiso d 1 . .
    O O14W 0.84558(13) 0.4649(2) 0.39566(12) 0.0575(10) Uani d 1 . .
    H H14C 0.810849 0.454316 0.401063 0.086 Uiso d 1 . .
    H H14D 0.863130 0.442404 0.417723 0.086 Uiso d 1 . .
    O O6W 0.29069(18) 0.7823(3) 0.11899(16) 0.0797(13) Uani d 1 . .
    H H6WA 0.291(3) 0.8322(11) 0.1154(17) 0.120 Uiso d 1 . .
    H H6WB 0.276(3) 0.765(2) 0.0934(10) 0.120 Uiso d 1 . .
    O O16W 0.64638(11) 0.52937(15) 0.13768(10) 0.0340(7) Uani d 1 . .
    H H16A 0.668857 0.547816 0.116851 0.051 Uiso d 1 . .
    H H16B 0.624094 0.498744 0.122059 0.051 Uiso d 1 . .
    O O7W 0.3860(7) 0.8012(10) 0.1658(6) 0.0459(15) Uiso d 0.179(3) D 3
    H H7WA 0.355099 0.800048 0.148376 0.069 Uiso d 0.179(3) D 3
    H H7WB 0.380089 0.780447 0.193037 0.069 Uiso d 0.179(3) D 3
    O O4W 0.32609(10) 0.32259(15) 0.31050(10) 0.0313(7) Uani d 1 . .
    H H4WE 0.355673 0.332245 0.294487 0.047 Uiso d 1 . .
    H H4WF 0.300503 0.314226 0.289477 0.047 Uiso d 1 . .
    O O8W 0.3801(3) 0.7352(5) 0.1712(3) 0.0459(15) Uiso d 0.430(3) E 1
    H H8WA 0.346164 0.745262 0.162848 0.069 Uiso d 0.430(3) E 1
    H H8WB 0.377194 0.700095 0.193128 0.069 Uiso d 0.430(3) E 1
    O O18W 0.9063(10) 0.1339(17) 0.4920(13) 0.085(5) Uani d 0.190(13) A 1
    H H18E 0.936805 0.160753 0.490161 0.128 Uiso d 0.190(13) A 1
    H H18F 0.898504 0.134003 0.521622 0.128 Uiso d 0.190(13) A 1
    O O9W 0.3805(4) 0.7046(5) 0.1611(3) 0.0459(15) Uiso d 0.391(3) F 2
    H H9WA 0.371171 0.666792 0.177675 0.069 Uiso d 0.391(3) F 2
    H H9WB 0.352882 0.729641 0.148865 0.069 Uiso d 0.391(3) F 2
    O O5W 0.8489(5) 0.6034(6) 0.3737(4) 0.043(4) Uani d 0.272(8) . .
    H H5WE 0.856544 0.554241 0.383207 0.065 Uiso d 0.272(8) . .
    H H5WF 0.817436 0.622181 0.383057 0.065 Uiso d 0.272(8) . .
    O O10W 0.40465(11) 0.54046(15) 0.38409(10) 0.0323(7) Uani d 1 . .
    H H10A 0.429569 0.504098 0.387889 0.048 Uiso d 1 . .
    H H10B 0.374939 0.515039 0.375738 0.048 Uiso d 1 . .
    O O20W 0.2621(12) 0.7059(13) 0.6121(10) 0.076(5) Uani d 0.29(2) C 2
    H H20C 0.261675 0.669053 0.591025 0.114 Uiso d 0.29(2) C 2
    H H20D 0.233016 0.734203 0.605775 0.114 Uiso d 0.29(2) C 2
    O O11W 0.36283(10) 0.15384(14) 0.25786(9) 0.0272(6) Uani d 1 . .
    H H11E 0.358043 0.190848 0.237224 0.041 Uiso d 1 . .
    H H11F 0.330993 0.149829 0.271514 0.041 Uiso d 1 . .
    O O22W 0.3694(3) 0.7887(5) 0.6070(5) 0.103(4) Uani d 0.570(14) G 1
    H H22A 0.342314 0.758387 0.615393 0.154 Uiso d 0.570(14) G 1
    H H22B 0.399086 0.763617 0.615923 0.154 Uiso d 0.570(14) G 1
    O O12W 0.41996(11) 0.37574(16) 0.26779(11) 0.0382(7) Uani d 1 . .
    H H12E 0.442509 0.394474 0.288857 0.057 Uiso d 1 . .
    H H12F 0.437690 0.336314 0.255707 0.057 Uiso d 1 . .
    O O25W 0.86965(16) 0.2593(3) 0.54626(14) 0.0892(14) Uani d 1 . .
    H H25C 0.842890 0.251026 0.565829 0.134 Uiso d 1 . .
    H H25D 0.897800 0.234455 0.558301 0.134 Uiso d 1 . .
    O O13W 0.36971(13) 0.25594(17) 0.18376(12) 0.0483(8) Uani d 1 . .
    H H13C 0.397488 0.249018 0.165131 0.072 Uiso d 1 . .
    H H13D 0.341148 0.260256 0.165221 0.072 Uiso d 1 . .
    O O24W 0.83946(12) 0.37567(19) 0.48225(14) 0.0638(11) Uani d 1 . .
    H H24E 0.847245 0.335749 0.500164 0.096 Uiso d 1 . .
    H H24F 0.808034 0.363338 0.469114 0.096 Uiso d 1 . .
loop_
    _atom_site_aniso_label
    _atom_site_aniso_U_11
    _atom_site_aniso_U_22
    _atom_site_aniso_U_33
    _atom_site_aniso_U_12
    _atom_site_aniso_U_13
    _atom_site_aniso_U_23
    Pr1B 0.01164(10) 0.01606(10) 0.01665(10) -0.00069(8) -0.00064(8) 0.00139(8)
    O1WB 0.0286(16) 0.0493(18) 0.0353(17) -0.0073(14) 0.0040(14) 0.0136(14)
    O1B 0.0118(13) 0.0263(14) 0.0427(17) 0.0032(11) -0.0012(13) 0.0008(12)
    O2WB 0.0164(13) 0.0287(14) 0.0228(14) 0.0020(11) 0.0017(11) 0.0030(11)
    O2B 0.0200(15) 0.0239(15) 0.083(3) 0.0007(12) 0.0232(16) 0.0093(15)
    O3WB 0.0148(13) 0.0230(14) 0.0385(17) -0.0014(11) -0.0002(12) -0.0035(12)
    O3B 0.0206(14) 0.0501(18) 0.0277(16) -0.0156(13) 0.0074(13) -0.0098(13)
    O4WB 0.0199(14) 0.0379(16) 0.0268(15) -0.0019(12) -0.0010(12) -0.0058(12)
    O4B 0.0163(13) 0.0201(13) 0.0294(15) -0.0034(10) -0.0044(12) 0.0006(11)
    O5WB 0.0123(12) 0.0283(14) 0.0311(15) -0.0053(11) -0.0022(12) 0.0038(11)
    O5B 0.0134(12) 0.0199(13) 0.0199(13) 0.0009(10) -0.0052(11) -0.0005(10)
    O6B 0.0143(13) 0.0276(14) 0.0239(14) 0.0061(11) -0.0037(11) -0.0045(11)
    O7B 0.0166(14) 0.0347(16) 0.0427(18) -0.0043(12) 0.0069(13) -0.0037(13)
    O8B 0.0129(13) 0.0356(15) 0.0258(15) -0.0029(11) 0.0013(12) -0.0037(12)
    O9B 0.0214(14) 0.0233(14) 0.0345(16) -0.0075(11) -0.0105(13) 0.0025(12)
    O10B 0.0186(14) 0.0201(14) 0.0410(17) -0.0008(11) -0.0116(13) -0.0008(12)
    O11B 0.0175(14) 0.0448(17) 0.0273(16) 0.0083(12) -0.0027(12) -0.0083(13)
    O12B 0.0174(14) 0.0368(16) 0.0421(18) 0.0071(12) 0.0066(13) 0.0077(13)
    O13B 0.0385(16) 0.0286(15) 0.0188(14) -0.0108(12) -0.0025(13) 0.0069(11)
    O14B 0.0300(15) 0.0231(14) 0.0179(14) -0.0025(11) 0.0035(12) 0.0001(11)
    O15B 0.0271(15) 0.0164(13) 0.0381(17) -0.0051(12) -0.0029(13) 0.0030(11)
    N1B 0.0132(15) 0.0190(16) 0.0245(18) 0.0037(13) -0.0027(14) 0.0035(13)
    N4B 0.0096(14) 0.0213(16) 0.0181(16) 0.0003(12) -0.0002(13) -0.0004(12)
    N5B 0.0106(14) 0.0173(15) 0.0192(16) 0.0003(12) -0.0025(13) 0.0015(12)
    N6B 0.0135(15) 0.0148(15) 0.0231(17) -0.0038(12) -0.0030(13) 0.0044(12)
    N7B 0.0120(15) 0.0162(15) 0.0317(18) 0.0019(12) -0.0027(14) 0.0050(13)
    N8B 0.0119(15) 0.0145(15) 0.0302(18) -0.0006(12) -0.0008(14) 0.0016(13)
    N9B 0.0145(15) 0.0129(15) 0.0259(17) 0.0009(12) -0.0036(14) 0.0005(12)
    N10B 0.0153(15) 0.0126(15) 0.0206(16) -0.0009(12) -0.0030(13) -0.0015(12)
    N11B 0.0144(15) 0.0130(15) 0.0251(17) 0.0026(12) 0.0042(13) 0.0029(12)
    N12B 0.0152(15) 0.0190(15) 0.0187(16) 0.0029(12) -0.0002(13) -0.0029(12)
    N13B 0.0142(15) 0.0232(16) 0.0184(16) -0.0010(12) 0.0019(13) -0.0017(13)
    N14B 0.0144(15) 0.0228(16) 0.0210(17) -0.0023(13) 0.0029(13) -0.0018(13)
    N15B 0.0153(15) 0.0247(16) 0.0188(16) 0.0020(13) -0.0011(13) -0.0032(13)
    N16B 0.0160(15) 0.0236(16) 0.0206(17) 0.0022(13) 0.0030(14) 0.0040(13)
    N17B 0.0163(15) 0.0181(15) 0.0192(16) -0.0033(12) -0.0020(13) 0.0019(12)
    N18B 0.0157(15) 0.0197(16) 0.0241(17) -0.0006(13) -0.0009(14) 0.0049(13)
    N19B 0.0126(15) 0.0153(15) 0.0216(16) -0.0036(12) -0.0008(13) 0.0015(12)
    N20B 0.0149(15) 0.0190(16) 0.0250(17) -0.0010(12) -0.0009(14) 0.0015(13)
    N21B 0.0122(14) 0.0141(14) 0.0168(15) 0.0009(11) -0.0030(13) -0.0014(12)
    N22B 0.0118(14) 0.0191(16) 0.0202(16) -0.0001(12) 0.0019(13) -0.0015(12)
    N23B 0.0132(14) 0.0135(14) 0.0169(15) 0.0015(12) -0.0022(13) 0.0002(12)
    N24B 0.0123(15) 0.0228(16) 0.0217(17) -0.0004(12) -0.0009(13) -0.0062(13)
    N25B 0.0125(15) 0.0189(15) 0.0186(16) 0.0045(12) 0.0032(13) -0.0040(12)
    N26B 0.0135(15) 0.0190(15) 0.0166(16) -0.0003(12) 0.0020(13) -0.0020(12)
    N27B 0.0119(14) 0.0161(15) 0.0193(16) 0.0017(12) -0.0012(13) -0.0047(12)
    C1B 0.0125(17) 0.0111(17) 0.0186(19) -0.0010(13) 0.0022(15) -0.0029(14)
    C2B 0.0134(17) 0.0112(17) 0.0200(19) -0.0005(14) -0.0016(15) -0.0018(14)
    C3B 0.0159(19) 0.0117(17) 0.028(2) -0.0026(14) -0.0030(17) -0.0062(15)
    C4B 0.0116(17) 0.0124(17) 0.024(2) 0.0023(14) 0.0023(16) -0.0033(14)
    C5B 0.0145(18) 0.0152(18) 0.027(2) 0.0004(14) 0.0018(16) 0.0028(15)
    C6B 0.0175(19) 0.0171(19) 0.033(2) -0.0042(15) -0.0089(17) 0.0037(16)
    C7B 0.0160(18) 0.0143(17) 0.0202(19) 0.0004(14) -0.0007(16) 0.0011(14)
    C8B 0.0138(17) 0.0163(18) 0.0166(18) 0.0032(14) 0.0005(15) 0.0028(14)
    C9B 0.018(2) 0.020(2) 0.030(2) 0.0020(16) -0.0002(18) 0.0065(16)
    C10B 0.0156(19) 0.0189(19) 0.0182(19) 0.0009(15) 0.0021(16) 0.0002(15)
    C11B 0.0162(18) 0.0164(18) 0.0200(19) -0.0032(14) 0.0051(16) 0.0015(14)
    C12B 0.0141(18) 0.0176(18) 0.0196(19) 0.0050(14) -0.0009(16) 0.0002(14)
    C13B 0.0178(18) 0.0146(18) 0.0174(19) 0.0034(14) -0.0007(16) 0.0037(14)
    C14B 0.0175(18) 0.0132(17) 0.0175(19) 0.0001(14) 0.0037(16) 0.0047(14)
    C15B 0.0145(19) 0.024(2) 0.021(2) 0.0042(16) -0.0012(16) 0.0026(16)
    C16B 0.0164(19) 0.0141(18) 0.027(2) -0.0030(15) 0.0010(17) 0.0021(15)
    C17B 0.0147(18) 0.0171(18) 0.022(2) 0.0049(14) 0.0025(16) -0.0009(15)
    C18B 0.0176(19) 0.023(2) 0.025(2) -0.0042(15) 0.0016(17) 0.0016(16)
    C19B 0.0184(18) 0.0147(18) 0.0173(19) -0.0030(14) -0.0010(16) -0.0019(14)
    C20B 0.0168(18) 0.0152(18) 0.0194(19) -0.0037(14) 0.0020(16) -0.0024(14)
    C21B 0.0148(18) 0.0141(17) 0.0187(19) 0.0012(14) 0.0025(16) -0.0059(14)
    C22B 0.018(2) 0.022(2) 0.024(2) -0.0058(16) -0.0028(17) -0.0006(16)
    C23B 0.0208(19) 0.0208(19) 0.024(2) -0.0050(15) -0.0067(17) 0.0005(16)
    C24B 0.0146(17) 0.0136(17) 0.0206(19) 0.0020(14) 0.0005(15) -0.0020(14)
    C25B 0.0147(17) 0.0180(18) 0.0139(18) -0.0030(14) -0.0028(15) 0.0019(14)
    C26B 0.0131(17) 0.0193(18) 0.0145(18) 0.0019(14) -0.0014(15) -0.0009(14)
    C27B 0.0155(18) 0.0188(19) 0.0117(17) -0.0028(15) 0.0050(15) 0.0003(14)
    C28B 0.0157(19) 0.029(2) 0.0185(19) -0.0003(16) -0.0027(16) -0.0002(16)
    C29B 0.0122(17) 0.026(2) 0.019(2) 0.0048(15) -0.0043(16) -0.0017(15)
    C30B 0.0141(17) 0.0156(18) 0.0165(18) -0.0005(14) 0.0026(15) 0.0017(14)
    C31B 0.0163(18) 0.0168(18) 0.0202(19) 0.0039(14) 0.0039(16) 0.0013(14)
    C32B 0.0144(18) 0.0160(18) 0.0208(19) -0.0002(14) 0.0038(16) 0.0015(14)
    C33B 0.0131(18) 0.0135(17) 0.023(2) -0.0053(14) 0.0002(16) -0.0022(14)
    C34B 0.0153(18) 0.0158(18) 0.0178(19) 0.0075(15) 0.0000(16) 0.0021(14)
    C35B 0.0151(18) 0.0198(19) 0.0202(19) 0.0044(15) 0.0008(16) -0.0002(15)
    C36B 0.0135(18) 0.0206(19) 0.022(2) -0.0061(15) 0.0016(16) -0.0049(15)
    Pr1A 0.01196(10) 0.01339(10) 0.01629(10) 0.00072(7) -0.00024(8) -0.00015(7)
    O1A 0.0175(13) 0.0225(14) 0.0331(16) 0.0061(11) -0.0009(12) 0.0010(11)
    O1WA 0.0220(14) 0.0508(18) 0.0284(16) 0.0002(13) -0.0039(13) -0.0070(13)
    O2A 0.0202(14) 0.0316(16) 0.0435(18) 0.0002(12) -0.0116(14) -0.0023(13)
    O2WA 0.0275(15) 0.0387(16) 0.0222(15) 0.0133(12) -0.0001(12) 0.0067(12)
    O3WA 0.0223(14) 0.0180(14) 0.0519(19) -0.0063(11) 0.0111(14) -0.0136(12)
    O3A 0.0158(14) 0.0411(16) 0.0324(16) -0.0032(12) -0.0023(13) 0.0094(13)
    O4A 0.0115(13) 0.0256(14) 0.0404(17) -0.0005(11) 0.0043(12) 0.0014(12)
    O4WA 0.0187(13) 0.0242(14) 0.0265(15) -0.0014(11) 0.0000(12) 0.0035(11)
    O5WA 0.0190(13) 0.0229(13) 0.0252(14) 0.0061(11) -0.0026(12) 0.0020(11)
    O5A 0.0176(13) 0.0185(13) 0.0241(14) -0.0017(10) 0.0017(12) -0.0010(10)
    O6A 0.0172(13) 0.0203(13) 0.0217(14) 0.0065(11) 0.0017(11) -0.0002(10)
    O7A 0.0135(13) 0.0344(15) 0.0343(16) -0.0016(11) -0.0076(12) 0.0019(12)
    O8A 0.0121(13) 0.0373(16) 0.0315(16) -0.0004(11) -0.0043(12) 0.0045(12)
    O9A 0.0208(15) 0.0464(18) 0.0349(17) -0.0139(13) 0.0083(13) -0.0118(13)
    O10A 0.0187(14) 0.0229(14) 0.0322(16) 0.0000(11) 0.0071(12) -0.0056(11)
    O11A 0.0240(14) 0.0324(15) 0.0290(16) 0.0104(12) 0.0042(13) 0.0016(12)
    O12A 0.0192(14) 0.0340(15) 0.0253(15) 0.0094(12) -0.0025(12) -0.0016(12)
    O13A 0.0350(16) 0.0160(13) 0.0246(15) 0.0037(11) -0.0073(13) 0.0001(11)
    O14A 0.0235(14) 0.0151(13) 0.0265(15) 0.0006(11) -0.0045(12) -0.0002(11)
    O15A 0.091(3) 0.0393(18) 0.0288(18) 0.0010(17) -0.0338(19) 0.0013(14)
    N1A 0.0325(19) 0.0226(18) 0.0197(18) -0.0064(15) -0.0063(15) 0.0017(14)
    N4A 0.0167(15) 0.0188(16) 0.0221(17) 0.0027(12) -0.0010(14) 0.0006(13)
    N5A 0.0132(15) 0.0244(17) 0.0222(17) -0.0024(13) 0.0001(14) -0.0028(13)
    N6A 0.0162(15) 0.0192(16) 0.0194(16) -0.0036(12) 0.0015(13) -0.0014(12)
    N7A 0.0168(16) 0.0209(16) 0.0235(17) -0.0005(13) 0.0025(14) -0.0027(13)
    N8A 0.0162(16) 0.0192(16) 0.0304(18) -0.0032(13) -0.0024(14) 0.0000(13)
    N9A 0.0161(15) 0.0156(15) 0.0240(17) 0.0006(12) 0.0004(14) -0.0026(12)
    N10A 0.0135(15) 0.0164(15) 0.0251(17) -0.0013(12) 0.0018(13) -0.0038(13)
    N11A 0.0141(15) 0.0214(16) 0.0250(17) -0.0003(13) -0.0025(14) 0.0015(13)
    N12A 0.0131(15) 0.0204(16) 0.0219(17) -0.0003(12) 0.0022(13) -0.0003(13)
    N13A 0.0151(15) 0.0211(16) 0.0195(16) -0.0009(12) 0.0003(13) 0.0010(13)
    N14A 0.0161(16) 0.0227(16) 0.0242(17) -0.0016(13) -0.0017(14) 0.0043(13)
    N15A 0.0161(16) 0.0238(16) 0.0199(17) 0.0020(13) 0.0025(14) 0.0006(13)
    N16A 0.0115(15) 0.0227(16) 0.0206(16) 0.0010(12) -0.0007(13) -0.0038(13)
    N17A 0.0115(15) 0.0236(16) 0.0197(16) -0.0009(12) -0.0001(13) 0.0021(13)
    N18A 0.0133(15) 0.0248(16) 0.0179(16) 0.0001(12) 0.0001(13) -0.0010(13)
    N19A 0.0125(15) 0.0178(15) 0.0272(18) -0.0029(12) -0.0025(14) -0.0009(13)
    N20A 0.0143(15) 0.0221(16) 0.0236(17) -0.0022(13) -0.0034(14) 0.0004(13)
    N21A 0.0139(15) 0.0160(15) 0.0221(16) -0.0012(12) 0.0008(13) -0.0012(12)
    N22A 0.0113(14) 0.0229(16) 0.0188(16) -0.0016(12) -0.0017(13) 0.0018(13)
    N23A 0.0124(14) 0.0170(15) 0.0176(16) -0.0025(12) 0.0024(13) -0.0017(12)
    N24A 0.0104(14) 0.0200(16) 0.0214(17) -0.0005(12) -0.0004(13) -0.0001(12)
    N25A 0.0125(14) 0.0180(15) 0.0156(15) 0.0037(12) -0.0001(13) -0.0004(12)
    N26A 0.0121(15) 0.0196(16) 0.0207(16) -0.0001(12) -0.0005(13) 0.0008(12)
    N27A 0.0146(15) 0.0178(15) 0.0190(16) 0.0039(12) 0.0016(13) 0.0024(12)
    C1A 0.0189(19) 0.0153(18) 0.0188(19) 0.0025(14) -0.0009(16) 0.0044(14)
    C2A 0.0166(18) 0.0164(18) 0.021(2) -0.0005(14) -0.0016(16) 0.0018(15)
    C3A 0.0202(19) 0.0155(18) 0.021(2) -0.0027(15) 0.0060(17) 0.0036(15)
    C4A 0.0168(19) 0.0175(19) 0.027(2) -0.0028(15) -0.0015(17) 0.0002(15)
    C5A 0.0176(19) 0.023(2) 0.019(2) 0.0007(15) -0.0028(16) 0.0012(15)
    C6A 0.0188(19) 0.021(2) 0.025(2) -0.0049(15) 0.0100(17) -0.0041(16)
    C7A 0.0173(18) 0.0217(19) 0.0175(19) -0.0014(15) 0.0010(16) -0.0002(15)
    C8A 0.0185(19) 0.0222(19) 0.0140(18) 0.0005(15) 0.0004(16) -0.0046(15)
    C9A 0.019(2) 0.025(2) 0.022(2) -0.0030(16) 0.0019(17) -0.0025(16)
    C10A 0.0175(19) 0.023(2) 0.0151(18) -0.0015(15) -0.0027(16) -0.0021(15)
    C11A 0.0168(18) 0.0216(19) 0.0188(19) -0.0023(15) -0.0010(16) -0.0032(15)
    C12A 0.0145(18) 0.0210(19) 0.026(2) 0.0019(15) 0.0025(16) -0.0003(15)
    C13A 0.0163(18) 0.0184(18) 0.021(2) 0.0013(15) 0.0022(16) -0.0038(15)
    C14A 0.0163(18) 0.0170(18) 0.022(2) -0.0011(15) 0.0027(16) -0.0031(15)
    C15A 0.019(2) 0.0198(19) 0.023(2) 0.0026(15) -0.0001(17) -0.0015(15)
    C16A 0.0158(18) 0.0182(19) 0.022(2) -0.0024(15) 0.0006(16) -0.0021(15)
    C17A 0.0194(19) 0.0178(19) 0.027(2) 0.0054(15) 0.0023(17) 0.0062(16)
    C18A 0.0131(18) 0.0235(19) 0.021(2) -0.0068(15) 0.0010(16) -0.0002(15)
    C19A 0.0185(19) 0.0178(18) 0.021(2) 0.0000(15) -0.0004(16) 0.0040(15)
    C20A 0.0170(18) 0.0167(18) 0.0174(19) -0.0019(14) 0.0002(16) 0.0061(14)
    C21A 0.020(2) 0.0133(18) 0.026(2) 0.0030(15) -0.0030(17) 0.0094(15)
    C22A 0.0118(18) 0.0241(19) 0.0175(19) -0.0045(15) 0.0033(16) 0.0035(15)
    C23A 0.0171(19) 0.026(2) 0.023(2) -0.0039(16) 0.0070(17) -0.0033(16)
    C24A 0.0153(18) 0.0179(19) 0.028(2) 0.0008(15) -0.0042(17) 0.0071(15)
    C25A 0.0122(17) 0.0242(19) 0.0132(18) -0.0039(15) 0.0001(15) 0.0028(14)
    C26A 0.0124(17) 0.0234(19) 0.0137(18) -0.0019(15) -0.0014(15) -0.0004(14)
    C27A 0.0126(18) 0.0219(19) 0.0125(17) -0.0021(14) -0.0031(15) 0.0019(14)
    C28A 0.0150(19) 0.029(2) 0.0167(19) -0.0025(16) 0.0019(16) -0.0005(15)
    C29A 0.0142(18) 0.025(2) 0.0177(19) 0.0034(15) 0.0019(16) -0.0038(15)
    C30A 0.0110(17) 0.0176(18) 0.0195(19) -0.0026(14) -0.0028(15) -0.0019(14)
    C31A 0.0130(17) 0.0153(18) 0.0214(19) 0.0008(14) -0.0023(16) -0.0031(14)
    C32A 0.0146(18) 0.0123(17) 0.0205(19) 0.0002(14) -0.0021(16) -0.0024(14)
    C33A 0.0126(17) 0.0103(17) 0.023(2) -0.0024(14) -0.0039(16) -0.0017(14)
    C34A 0.019(2) 0.0172(18) 0.022(2) 0.0062(15) -0.0017(17) -0.0047(15)
    C35A 0.0158(18) 0.0202(19) 0.022(2) 0.0058(15) -0.0027(16) 0.0002(15)
    C36A 0.0109(17) 0.0207(19) 0.023(2) -0.0019(14) -0.0013(16) 0.0003(15)
    O16B 0.039(2) 0.116(3) 0.062(3) 0.015(2) 0.004(2) 0.026(2)
    O17B 0.063(2) 0.0304(19) 0.120(4) -0.0052(17) 0.014(2) 0.015(2)
    O18B 0.071(3) 0.061(2) 0.090(3) 0.005(2) 0.000(2) 0.012(2)
    N2B 0.037(2) 0.033(2) 0.074(3) 0.0101(19) 0.008(2) 0.005(2)
    O19B 0.0298(15) 0.0346(16) 0.0304(16) -0.0038(13) 0.0062(13) 0.0059(12)
    O20B 0.058(2) 0.0225(16) 0.047(2) 0.0055(14) 0.0009(17) -0.0018(13)
    O21B 0.0202(14) 0.0467(18) 0.0298(16) 0.0010(13) 0.0048(13) -0.0004(13)
    N3B 0.0278(19) 0.032(2) 0.0149(16) -0.0007(15) -0.0062(15) 0.0015(14)
    O19A 0.0395(18) 0.0464(18) 0.0409(19) -0.0217(15) -0.0048(15) 0.0045(15)
    O20A 0.059(2) 0.0227(16) 0.0452(19) -0.0012(14) -0.0025(17) -0.0048(13)
    O21A 0.0336(18) 0.0471(19) 0.056(2) 0.0099(15) 0.0060(16) -0.0039(16)
    N3A 0.0308(19) 0.0277(19) 0.0186(17) -0.0026(15) 0.0007(15) -0.0011(14)
    O16A 0.0315(18) 0.066(2) 0.074(3) -0.0070(16) -0.0174(19) 0.0213(19)
    O17A 0.072(3) 0.051(2) 0.073(3) -0.005(2) 0.005(2) -0.0041(19)
    O18A 0.0312(17) 0.063(2) 0.0327(18) 0.0064(16) 0.0012(14) 0.0125(15)
    N2A 0.0233(19) 0.053(2) 0.033(2) -0.0084(18) 0.0037(17) 0.0140(18)
    O15W 0.0251(15) 0.0420(17) 0.0403(18) -0.0014(13) -0.0071(14) -0.0045(14)
    O1W 0.0324(16) 0.0225(14) 0.0418(18) 0.0032(12) 0.0070(14) 0.0011(12)
    O17W 0.033(3) 0.094(5) 0.124(6) -0.009(3) 0.005(3) 0.046(4)
    O3W 0.0174(14) 0.0448(17) 0.0361(17) 0.0048(12) -0.0038(13) 0.0002(13)
    O23W 0.038(7) 0.111(9) 0.154(13) 0.011(7) 0.007(10) 0.013(11)
    O2W 0.0188(13) 0.0245(14) 0.0353(16) -0.0014(11) -0.0041(12) 0.0022(12)
    O21W 0.070(6) 0.066(4) 0.069(6) -0.020(4) 0.024(5) -0.012(4)
    O19W 0.059(2) 0.060(2) 0.081(3) -0.0130(18) 0.036(2) -0.013(2)
    O14W 0.0380(19) 0.085(3) 0.049(2) 0.0254(17) -0.0152(17) -0.0354(19)
    O6W 0.054(3) 0.102(3) 0.083(3) -0.006(3) -0.017(2) 0.024(3)
    O16W 0.0255(15) 0.0321(16) 0.0445(18) -0.0042(12) 0.0037(14) -0.0033(13)
    O4W 0.0185(14) 0.0427(17) 0.0325(16) 0.0001(12) -0.0091(13) 0.0033(13)
    O18W 0.028(8) 0.094(10) 0.134(11) -0.007(8) 0.021(9) 0.045(9)
    O5W 0.056(8) 0.040(7) 0.035(7) -0.008(6) 0.011(6) -0.007(5)
    O10W 0.0260(15) 0.0349(16) 0.0359(17) -0.0024(12) -0.0043(13) 0.0050(13)
    O20W 0.082(11) 0.070(7) 0.076(11) -0.003(8) 0.019(8) -0.026(8)
    O11W 0.0243(14) 0.0309(15) 0.0264(15) 0.0040(12) 0.0037(12) 0.0001(12)
    O22W 0.032(4) 0.116(6) 0.160(11) -0.011(4) -0.011(6) 0.072(7)
    O12W 0.0298(16) 0.0336(16) 0.051(2) 0.0051(13) 0.0021(15) 0.0091(14)
    O25W 0.054(2) 0.160(4) 0.053(3) -0.008(3) 0.005(2) 0.026(3)
    O13W 0.0425(19) 0.0503(19) 0.052(2) -0.0060(15) -0.0046(17) 0.0181(16)
    O24W 0.0298(18) 0.056(2) 0.106(3) -0.0114(16) -0.006(2) 0.014(2)
_geom_special_details
;
 All esds (except the esd in the dihedral angle between two l.s. planes)
 are estimated using the full covariance matrix.  The cell esds are taken
 into account individually in the estimation of esds in distances, angles
 and torsion angles; correlations between esds in cell parameters are only
 used when they are defined by crystal symmetry.  An approximate (isotropic)
 treatment of cell esds is used for estimating esds involving l.s. planes.
;
loop_
    _geom_bond_atom_site_label_1
    _geom_bond_atom_site_label_2
    _geom_bond_site_symmetry_2
    _geom_bond_distance
    _geom_bond_publ_flag
    Pr1A O1WA . 2.544(2) yes
    Pr1A O2WA . 2.449(3) yes
    Pr1A O3WA . 2.442(2) yes
    Pr1B O4WB . 2.527(3) yes
    Pr1A O5A . 2.493(2) yes
    Pr1A O5WA . 2.483(2) yes
    Pr1A O6A . 2.466(2) yes
    Pr1A O13A . 2.571(2) yes
    Pr1A O14A . 2.613(2) yes
    Pr1B O1WB . 2.553(3) yes
    Pr1B O2WB . 2.438(2) yes
    Pr1B O3WB . 2.448(2) yes
    Pr1B O4WB . 2.527(3) yes
    Pr1B O5B . 2.519(2) yes
    Pr1B O5WB . 2.476(2) yes
    Pr1B O6B . 2.460(2) yes
    Pr1B O13B . 2.651(3) yes
    Pr1B O14B . 2.572(2) yes
loop_
    _geom_angle_atom_site_label_1
    _geom_angle_atom_site_label_2
    _geom_angle_atom_site_label_3
    _geom_angle_site_symmetry_1
    _geom_angle_site_symmetry_3
    _geom_angle
    _geom_angle_publ_flag
    O2WA Pr1A O1WA . . 68.01(9) yes
    O2WA Pr1A O4WA . . 77.25(8) yes
    O2WA Pr1A O5WA . . 67.92(8) yes
    O2WA Pr1A O6A . . 84.64(8) yes
    O3WA Pr1A O1WA . . 73.57(9) yes
    O3WA Pr1A O2WA . . 93.13(9) yes
    O3WA Pr1A O5WA . . 70.71(8) yes
    O3WA Pr1A O5A . . 77.35(8) yes
    O3WA Pr1A O13A . . 73.92(8) yes
    O4WA Pr1A O13A . . 88.91(8) yes
    O4WA Pr1A O14A . . 65.33(8) yes
    O5WA Pr1A O4WA . . 71.24(8) yes
    O5WA Pr1A O13A . . 70.72(8) yes
    O5A Pr1A O1WA . . 72.17(8) yes
    O5A Pr1A O13A . . 76.26(8) yes
    O5A Pr1A O14A . . 71.00(8) yes
    O6A Pr1A O1WA . . 74.26(8) yes
    O6A Pr1A O4WA . . 70.85(8) yes
    O6A Pr1A O5A . . 82.86(8) yes
    O6A Pr1A O14A . . 78.55(7) yes
    O13A Pr1A O14A . . 49.19(7) yes
    O2WB Pr1B O13B . . 68.61(8) yes
    O2WB Pr1B O3WB . . 84.55(8) yes
    O2WB Pr1B O6B . . 96.37(8) yes
    O2WB Pr1B O1WB . . 67.77(9) yes
    O2WB Pr1B O5WB . . 71.46(8) yes
    O3WB Pr1B O5WB . . 71.21(8) yes
    O3WB Pr1B O5B . . 78.97(8) yes
    O3WB Pr1B O4WB . . 76.07(9) yes
    O3WB Pr1B O1WB . . 71.69(9) yes
    O3WB Pr1B O1WB . . 71.69(9) yes
    O4WB Pr1B O14B . . 65.36(8) yes
    O5B Pr1B O4WB . . 70.75(8) yes
    O5B Pr1B O1WB . . 71.12(9) yes
    O5WB Pr1B O4WB . . 69.88(8) yes
    O5WB Pr1B O14B . . 82.62(8) yes
    O5WB Pr1B O13B . . 71.53(8) yes
    O6B Pr1B O1WB . . 75.85(9) yes
    O6B Pr1B O5B . . 77.22(8) yes
    O6B Pr1B O14B . . 71.49(8) yes
    O6B Pr1B O13B . . 71.15(8) yes
    O14B Pr1B O13B . . 48.49(8) yes
loop_
    _geom_torsion_atom_site_label_1
    _geom_torsion_atom_site_label_2
    _geom_torsion_atom_site_label_3
    _geom_torsion_atom_site_label_4
    _geom_torsion_site_symmetry_1
    _geom_torsion_site_symmetry_2
    _geom_torsion_site_symmetry_3
    _geom_torsion_site_symmetry_4
    _geom_torsion
    _geom_torsion_publ_flag
    Pr1B O13B N1B O15B . . . . -171.1(3) ?
    Pr1B O13B N1B O14B . . . . 6.9(3) ?
    Pr1B O14B N1B O15B . . . . 170.8(2) ?
    Pr1B O14B N1B O13B . . . . -7.1(3) ?
    C4B N5B C1B N4B . . . . 110.1(3) ?
    C35B N5B C1B N4B . . . . -85.0(4) ?
    C4B N5B C1B C2B . . . . -1.6(3) ?
    C35B N5B C1B C2B . . . . 163.2(3) ?
    C3B N4B C1B N5B . . . . -116.9(3) ?
    C36B N4B C1B N5B . . . . 65.3(4) ?
    C3B N4B C1B C2B . . . . -4.6(3) ?
    C36B N4B C1B C2B . . . . 177.5(3) ?
    C3B N7B C2B N6B . . . . 104.4(3) ?
    C6B N7B C2B N6B . . . . -67.2(4) ?
    C3B N7B C2B C1B . . . . -6.0(4) ?
    C6B N7B C2B C1B . . . . -177.6(3) ?
    C4B N6B C2B N7B . . . . -117.7(3) ?
    C5B N6B C2B N7B . . . . 82.5(4) ?
    C4B N6B C2B C1B . . . . -7.0(3) ?
    C5B N6B C2B C1B . . . . -166.8(3) ?
    N5B C1B C2B N7B . . . . 125.2(3) ?
    N4B C1B C2B N7B . . . . 6.0(3) ?
    N5B C1B C2B N6B . . . . 4.9(3) ?
    N4B C1B C2B N6B . . . . -114.2(3) ?
    C2B N7B C3B O1B . . . . -179.6(3) ?
    C6B N7B C3B O1B . . . . -7.6(5) ?
    C2B N7B C3B N4B . . . . 3.4(4) ?
    C6B N7B C3B N4B . . . . 175.4(3) ?
    C36B N4B C3B O1B . . . . 2.0(5) ?
    C1B N4B C3B O1B . . . . -175.9(3) ?
    C36B N4B C3B N7B . . . . 179.0(3) ?
    C1B N4B C3B N7B . . . . 1.1(4) ?
    C5B N6B C4B O9B . . . . -10.9(5) ?
    C2B N6B C4B O9B . . . . -171.4(3) ?
    C5B N6B C4B N5B . . . . 166.8(3) ?
    C2B N6B C4B N5B . . . . 6.3(4) ?
    C1B N5B C4B O9B . . . . 175.1(3) ?
    C35B N5B C4B O9B . . . . 10.0(5) ?
    C1B N5B C4B N6B . . . . -2.7(4) ?
    C35B N5B C4B N6B . . . . -167.8(3) ?
    C10B N9B C5B N6B . . . . -110.6(4) ?
    C7B N9B C5B N6B . . . . 79.2(4) ?
    C4B N6B C5B N9B . . . . 108.8(3) ?
    C2B N6B C5B N9B . . . . -93.0(4) ?
    C9B N8B C6B N7B . . . . 107.3(4) ?
    C7B N8B C6B N7B . . . . -94.4(4) ?
    C3B N7B C6B N8B . . . . -94.6(4) ?
    C2B N7B C6B N8B . . . . 76.4(4) ?
    C9B N8B C7B N9B . . . . -111.9(3) ?
    C6B N8B C7B N9B . . . . 87.9(4) ?
    C9B N8B C7B C8B . . . . -0.8(4) ?
    C6B N8B C7B C8B . . . . -160.9(3) ?
    C10B N9B C7B N8B . . . . 116.1(3) ?
    C5B N9B C7B N8B . . . . -72.8(4) ?
    C10B N9B C7B C8B . . . . 4.4(4) ?
    C5B N9B C7B C8B . . . . 175.6(3) ?
    C10B N10B C8B N11B . . . . -110.4(3) ?
    C11B N10B C8B N11B . . . . 81.1(4) ?
    C10B N10B C8B C7B . . . . 1.1(4) ?
    C11B N10B C8B C7B . . . . -167.5(3) ?
    C9B N11B C8B N10B . . . . 118.2(3) ?
    C12B N11B C8B N10B . . . . -78.8(4) ?
    C9B N11B C8B C7B . . . . 6.4(4) ?
    C12B N11B C8B C7B . . . . 169.4(3) ?
    N8B C7B C8B N10B . . . . -122.6(3) ?
    N9B C7B C8B N10B . . . . -3.1(3) ?
    N8B C7B C8B N11B . . . . -3.3(3) ?
    N9B C7B C8B N11B . . . . 116.2(3) ?
    C6B N8B C9B O2B . . . . -14.3(6) ?
    C7B N8B C9B O2B . . . . -174.5(4) ?
    C6B N8B C9B N11B . . . . 165.0(3) ?
    C7B N8B C9B N11B . . . . 4.8(4) ?
    C12B N11B C9B O2B . . . . 9.1(6) ?
    C8B N11B C9B O2B . . . . 172.1(4) ?
    C12B N11B C9B N8B . . . . -170.1(3) ?
    C8B N11B C9B N8B . . . . -7.2(4) ?
    C5B N9B C10B O10B . . . . 4.6(6) ?
    C7B N9B C10B O10B . . . . 175.7(4) ?
    C5B N9B C10B N10B . . . . -175.0(3) ?
    C7B N9B C10B N10B . . . . -3.9(4) ?
    C11B N10B C10B O10B . . . . -9.4(6) ?
    C8B N10B C10B O10B . . . . -178.0(3) ?
    C11B N10B C10B N9B . . . . 170.2(3) ?
    C8B N10B C10B N9B . . . . 1.6(4) ?
    C10B N10B C11B N12B . . . . 105.6(4) ?
    C8B N10B C11B N12B . . . . -87.0(4) ?
    C16B N12B C11B N10B . . . . -101.7(4) ?
    C13B N12B C11B N10B . . . . 82.6(4) ?
    C9B N11B C12B N13B . . . . -112.7(4) ?
    C8B N11B C12B N13B . . . . 86.1(4) ?
    C15B N13B C12B N11B . . . . 108.2(4) ?
    C13B N13B C12B N11B . . . . -88.0(4) ?
    C15B N13B C13B N12B . . . . -115.3(3) ?
    C12B N13B C13B N12B . . . . 79.4(4) ?
    C15B N13B C13B C14B . . . . -4.2(4) ?
    C12B N13B C13B C14B . . . . -169.5(3) ?
    C16B N12B C13B N13B . . . . 107.9(3) ?
    C11B N12B C13B N13B . . . . -76.0(4) ?
    C16B N12B C13B C14B . . . . -3.2(3) ?
    C11B N12B C13B C14B . . . . 172.9(3) ?
    C16B N15B C14B N14B . . . . -116.4(3) ?
    C18B N15B C14B N14B . . . . 68.0(4) ?
    C16B N15B C14B C13B . . . . -4.8(4) ?
    C18B N15B C14B C13B . . . . 179.6(3) ?
    C15B N14B C14B N15B . . . . 107.6(3) ?
    C17B N14B C14B N15B . . . . -78.4(4) ?
    C15B N14B C14B C13B . . . . -4.0(4) ?
    C17B N14B C14B C13B . . . . 169.9(3) ?
    N13B C13B C14B N15B . . . . -115.4(3) ?
    N12B C13B C14B N15B . . . . 4.6(3) ?
    N13B C13B C14B N14B . . . . 4.7(3) ?
    N12B C13B C14B N14B . . . . 124.6(3) ?
    C13B N13B C15B O3B . . . . -176.1(3) ?
    C12B N13B C15B O3B . . . . -10.8(5) ?
    C13B N13B C15B N14B . . . . 1.9(4) ?
    C12B N13B C15B N14B . . . . 167.2(3) ?
    C17B N14B C15B O3B . . . . 5.6(6) ?
    C14B N14B C15B O3B . . . . 179.6(3) ?
    C17B N14B C15B N13B . . . . -172.4(3) ?
    C14B N14B C15B N13B . . . . 1.6(4) ?
    C14B N15B C16B O11B . . . . -174.3(3) ?
    C18B N15B C16B O11B . . . . 1.4(6) ?
    C14B N15B C16B N12B . . . . 2.9(4) ?
    C18B N15B C16B N12B . . . . 178.6(3) ?
    C11B N12B C16B O11B . . . . 1.5(5) ?
    C13B N12B C16B O11B . . . . 177.7(3) ?
    C11B N12B C16B N15B . . . . -175.7(3) ?
    C13B N12B C16B N15B . . . . 0.5(4) ?
    C15B N14B C17B N17B . . . . -91.9(4) ?
    C14B N14B C17B N17B . . . . 94.7(4) ?
    C21B N17B C17B N14B . . . . 92.7(4) ?
    C19B N17B C17B N14B . . . . -81.9(4) ?
    C16B N15B C18B N16B . . . . 100.9(4) ?
    C14B N15B C18B N16B . . . . -83.9(4) ?
    C22B N16B C18B N15B . . . . -100.7(4) ?
    C19B N16B C18B N15B . . . . 95.7(4) ?
    C21B N17B C19B N16B . . . . -109.0(3) ?
    C17B N17B C19B N16B . . . . 66.0(4) ?
    C21B N17B C19B C20B . . . . 1.8(4) ?
    C17B N17B C19B C20B . . . . 176.8(3) ?
    C22B N16B C19B N17B . . . . 116.9(3) ?
    C18B N16B C19B N17B . . . . -78.1(4) ?
    C22B N16B C19B C20B . . . . 5.8(4) ?
    C18B N16B C19B C20B . . . . 170.9(3) ?
    C22B N18B C20B N19B . . . . -108.2(3) ?
    C23B N18B C20B N19B . . . . 82.1(4) ?
    C22B N18B C20B C19B . . . . 3.1(4) ?
    C23B N18B C20B C19B . . . . -166.5(3) ?
    C21B N19B C20B N18B . . . . 119.1(3) ?
    C24B N19B C20B N18B . . . . -76.9(4) ?
    C21B N19B C20B C19B . . . . 7.4(4) ?
    C24B N19B C20B C19B . . . . 171.4(3) ?
    N17B C19B C20B N18B . . . . -124.9(3) ?
    N16B C19B C20B N18B . . . . -5.1(3) ?
    N17B C19B C20B N19B . . . . -5.3(3) ?
    N16B C19B C20B N19B . . . . 114.5(3) ?
    C24B N19B C21B O4B . . . . 5.6(5) ?
    C20B N19B C21B O4B . . . . 169.8(3) ?
    C24B N19B C21B N17B . . . . -170.8(3) ?
    C20B N19B C21B N17B . . . . -6.6(4) ?
    C17B N17B C21B O4B . . . . 11.2(5) ?
    C19B N17B C21B O4B . . . . -173.7(3) ?
    C17B N17B C21B N19B . . . . -172.3(3) ?
    C19B N17B C21B N19B . . . . 2.8(4) ?
    C23B N18B C22B O12B . . . . -8.8(6) ?
    C20B N18B C22B O12B . . . . -178.6(3) ?
    C23B N18B C22B N16B . . . . 170.2(3) ?
    C20B N18B C22B N16B . . . . 0.4(4) ?
    C18B N16B C22B O12B . . . . 9.6(6) ?
    C19B N16B C22B O12B . . . . 174.8(3) ?
    C18B N16B C22B N18B . . . . -169.4(3) ?
    C19B N16B C22B N18B . . . . -4.2(4) ?
    C22B N18B C23B N20B . . . . 103.4(4) ?
    C20B N18B C23B N20B . . . . -88.1(4) ?
    C28B N20B C23B N18B . . . . -108.8(4) ?
    C25B N20B C23B N18B . . . . 83.7(4) ?
    C21B N19B C24B N21B . . . . -114.2(3) ?
    C20B N19B C24B N21B . . . . 83.4(4) ?
    C27B N21B C24B N19B . . . . 116.2(3) ?
    C25B N21B C24B N19B . . . . -89.3(4) ?
    C28B N20B C25B N21B . . . . 110.8(3) ?
    C23B N20B C25B N21B . . . . -80.5(4) ?
    C28B N20B C25B C26B . . . . -0.6(4) ?
    C23B N20B C25B C26B . . . . 168.1(3) ?
    C27B N21B C25B N20B . . . . -117.5(3) ?
    C24B N21B C25B N20B . . . . 85.3(4) ?
    C27B N21B C25B C26B . . . . -6.3(4) ?
    C24B N21B C25B C26B . . . . -163.4(3) ?
    C27B N23B C26B N22B . . . . 108.9(3) ?
    C30B N23B C26B N22B . . . . -75.4(4) ?
    C27B N23B C26B C25B . . . . -2.6(4) ?
    C30B N23B C26B C25B . . . . 173.1(3) ?
    C28B N22B C26B N23B . . . . -119.8(3) ?
    C29B N22B C26B N23B . . . . 83.6(4) ?
    C28B N22B C26B C25B . . . . -8.7(4) ?
    C29B N22B C26B C25B . . . . -165.2(3) ?
    N20B C25B C26B N23B . . . . 124.2(3) ?
    N21B C25B C26B N23B . . . . 5.1(3) ?
    N20B C25B C26B N22B . . . . 5.4(3) ?
    N21B C25B C26B N22B . . . . -113.6(3) ?
    Pr1B O5B C27B N23B . . . . 54.7(6) ?
    Pr1B O5B C27B N21B . . . . -126.2(4) ?
    C30B N23B C27B O5B . . . . 2.4(5) ?
    C26B N23B C27B O5B . . . . 178.0(3) ?
    C30B N23B C27B N21B . . . . -176.8(3) ?
    C26B N23B C27B N21B . . . . -1.2(4) ?
    C24B N21B C27B O5B . . . . -17.6(5) ?
    C25B N21B C27B O5B . . . . -174.3(3) ?
    C24B N21B C27B N23B . . . . 161.6(3) ?
    C25B N21B C27B N23B . . . . 4.9(4) ?
    C25B N20B C28B O7B . . . . 174.6(3) ?
    C23B N20B C28B O7B . . . . 6.0(6) ?
    C25B N20B C28B N22B . . . . -4.8(4) ?
    C23B N20B C28B N22B . . . . -173.4(3) ?
    C29B N22B C28B O7B . . . . -14.2(6) ?
    C26B N22B C28B O7B . . . . -170.7(4) ?
    C29B N22B C28B N20B . . . . 165.2(3) ?
    C26B N22B C28B N20B . . . . 8.7(4) ?
    C34B N24B C29B N22B . . . . -104.7(4) ?
    C31B N24B C29B N22B . . . . 82.0(4) ?
    C28B N22B C29B N24B . . . . 112.1(4) ?
    C26B N22B C29B N24B . . . . -93.9(4) ?
    C27B N23B C30B N25B . . . . -100.6(4) ?
    C26B N23B C30B N25B . . . . 84.2(4) ?
    C33B N25B C30B N23B . . . . 90.8(4) ?
    C31B N25B C30B N23B . . . . -91.8(4) ?
    C33B N25B C31B N24B . . . . -104.3(3) ?
    C30B N25B C31B N24B . . . . 78.1(4) ?
    C33B N25B C31B C32B . . . . 6.2(4) ?
    C30B N25B C31B C32B . . . . -171.4(3) ?
    C34B N24B C31B N25B . . . . 117.5(3) ?
    C29B N24B C31B N25B . . . . -68.6(4) ?
    C34B N24B C31B C32B . . . . 7.1(4) ?
    C29B N24B C31B C32B . . . . -179.0(3) ?
    C34B N26B C32B N27B . . . . -108.0(3) ?
    C35B N26B C32B N27B . . . . 69.7(4) ?
    C34B N26B C32B C31B . . . . 3.2(4) ?
    C35B N26B C32B C31B . . . . -179.1(3) ?
    C33B N27B C32B N26B . . . . 117.4(3) ?
    C36B N27B C32B N26B . . . . -88.2(4) ?
    C33B N27B C32B C31B . . . . 6.2(4) ?
    C36B N27B C32B C31B . . . . 160.6(3) ?
    N25B C31B C32B N26B . . . . -125.6(3) ?
    N24B C31B C32B N26B . . . . -5.9(3) ?
    N25B C31B C32B N27B . . . . -7.1(3) ?
    N24B C31B C32B N27B . . . . 112.6(3) ?
    Pr1B O6B C33B N27B . . . . 154.6(6) ?
    Pr1B O6B C33B N25B . . . . -25.9(10) ?
    C32B N27B C33B O6B . . . . 177.0(3) ?
    C36B N27B C33B O6B . . . . 22.4(5) ?
    C32B N27B C33B N25B . . . . -2.6(4) ?
    C36B N27B C33B N25B . . . . -157.1(3) ?
    C31B N25B C33B O6B . . . . 177.8(3) ?
    C30B N25B C33B O6B . . . . -4.5(5) ?
    C31B N25B C33B N27B . . . . -2.7(4) ?
    C30B N25B C33B N27B . . . . 175.0(3) ?
    C35B N26B C34B O8B . . . . 6.5(5) ?
    C32B N26B C34B O8B . . . . -175.9(3) ?
    C35B N26B C34B N24B . . . . -176.6(3) ?
    C32B N26B C34B N24B . . . . 1.1(4) ?
    C29B N24B C34B O8B . . . . -2.5(5) ?
    C31B N24B C34B O8B . . . . 171.5(3) ?
    C29B N24B C34B N26B . . . . -179.5(3) ?
    C31B N24B C34B N26B . . . . -5.5(4) ?
    C34B N26B C35B N5B . . . . 99.8(4) ?
    C32B N26B C35B N5B . . . . -77.7(4) ?
    C4B N5B C35B N26B . . . . -99.0(4) ?
    C1B N5B C35B N26B . . . . 97.7(4) ?
    C3B N4B C36B N27B . . . . 106.5(4) ?
    C1B N4B C36B N27B . . . . -75.9(4) ?
    C33B N27B C36B N4B . . . . -110.8(4) ?
    C32B N27B C36B N4B . . . . 97.2(4) ?
    Pr1A O14A N1A O15A . . . . 177.0(3) ?
    Pr1A O14A N1A O13A . . . . -1.7(3) ?
    Pr1A O13A N1A O15A . . . . -177.0(3) ?
    Pr1A O13A N1A O14A . . . . 1.7(3) ?
    C4A N5A C1A N4A . . . . -108.5(3) ?
    C35A N5A C1A N4A . . . . 79.6(4) ?
    C4A N5A C1A C2A . . . . 3.1(4) ?
    C35A N5A C1A C2A . . . . -168.9(3) ?
    C3A N4A C1A N5A . . . . 118.6(3) ?
    C36A N4A C1A N5A . . . . -68.1(4) ?
    C3A N4A C1A C2A . . . . 6.8(4) ?
    C36A N4A C1A C2A . . . . -179.9(3) ?
    C3A N7A C2A N6A . . . . -108.1(3) ?
    C6A N7A C2A N6A . . . . 67.4(4) ?
    C3A N7A C2A C1A . . . . 3.2(4) ?
    C6A N7A C2A C1A . . . . 178.7(3) ?
    C4A N6A C2A N7A . . . . 118.9(3) ?
    C5A N6A C2A N7A . . . . -84.5(4) ?
    C4A N6A C2A C1A . . . . 7.6(4) ?
    C5A N6A C2A C1A . . . . 164.2(3) ?
    N5A C1A C2A N7A . . . . -126.2(3) ?
    N4A C1A C2A N7A . . . . -5.7(3) ?
    N5A C1A C2A N6A . . . . -6.1(3) ?
    N4A C1A C2A N6A . . . . 114.3(3) ?
    C36A N4A C3A O1A . . . . -3.0(5) ?
    C1A N4A C3A O1A . . . . 170.5(3) ?
    C36A N4A C3A N7A . . . . -178.6(3) ?
    C1A N4A C3A N7A . . . . -5.1(4) ?
    C6A N7A C3A O1A . . . . 9.7(5) ?
    C2A N7A C3A O1A . . . . -174.7(3) ?
    C6A N7A C3A N4A . . . . -174.8(3) ?
    C2A N7A C3A N4A . . . . 0.9(4) ?
    C5A N6A C4A O9A . . . . 16.0(6) ?
    C2A N6A C4A O9A . . . . 173.4(3) ?
    C5A N6A C4A N5A . . . . -163.4(3) ?
    C2A N6A C4A N5A . . . . -6.0(4) ?
    C1A N5A C4A O9A . . . . -177.8(3) ?
    C35A N5A C4A O9A . . . . -5.8(6) ?
    C1A N5A C4A N6A . . . . 1.6(4) ?
    C35A N5A C4A N6A . . . . 173.7(3) ?
    C10A N9A C5A N6A . . . . 111.7(4) ?
    C7A N9A C5A N6A . . . . -79.4(4) ?
    C4A N6A C5A N9A . . . . -111.3(4) ?
    C2A N6A C5A N9A . . . . 94.1(4) ?
    C9A N8A C6A N7A . . . . -106.1(4) ?
    C7A N8A C6A N7A . . . . 93.4(4) ?
    C3A N7A C6A N8A . . . . 100.6(4) ?
    C2A N7A C6A N8A . . . . -74.5(4) ?
    C10A N9A C7A N8A . . . . -116.5(3) ?
    C5A N9A C7A N8A . . . . 73.4(4) ?
    C10A N9A C7A C8A . . . . -5.2(4) ?
    C5A N9A C7A C8A . . . . -175.3(3) ?
    C9A N8A C7A N9A . . . . 109.0(3) ?
    C6A N8A C7A N9A . . . . -88.8(4) ?
    C9A N8A C7A C8A . . . . -2.2(4) ?
    C6A N8A C7A C8A . . . . 159.9(3) ?
    C10A N10A C8A N11A . . . . 110.6(3) ?
    C11A N10A C8A N11A . . . . -80.3(4) ?
    C10A N10A C8A C7A . . . . -1.0(4) ?
    C11A N10A C8A C7A . . . . 168.1(3) ?
    C9A N11A C8A N10A . . . . -113.7(3) ?
    C12A N11A C8A N10A . . . . 77.3(4) ?
    C9A N11A C8A C7A . . . . -2.0(4) ?
    C12A N11A C8A C7A . . . . -170.9(3) ?
    N9A C7A C8A N10A . . . . 3.5(3) ?
    N8A C7A C8A N10A . . . . 122.3(3) ?
    N9A C7A C8A N11A . . . . -116.4(3) ?
    N8A C7A C8A N11A . . . . 2.4(3) ?
    C12A N11A C9A O2A . . . . -9.4(6) ?
    C8A N11A C9A O2A . . . . -178.2(4) ?
    C12A N11A C9A N8A . . . . 169.5(3) ?
    C8A N11A C9A N8A . . . . 0.7(4) ?
    C6A N8A C9A O2A . . . . 17.7(6) ?
    C7A N8A C9A O2A . . . . 180.0(4) ?
    C6A N8A C9A N11A . . . . -161.2(3) ?
    C7A N8A C9A N11A . . . . 1.1(4) ?
    C5A N9A C10A O10A . . . . -4.9(6) ?
    C7A N9A C10A O10A . . . . -174.8(3) ?
    C5A N9A C10A N10A . . . . 174.7(3) ?
    C7A N9A C10A N10A . . . . 4.8(4) ?
    C8A N10A C10A O10A . . . . 177.4(3) ?
    C11A N10A C10A O10A . . . . 8.2(6) ?
    C8A N10A C10A N9A . . . . -2.2(4) ?
    C11A N10A C10A N9A . . . . -171.4(3) ?
    C16A N12A C11A N10A . . . . 93.6(4) ?
    C13A N12A C11A N10A . . . . -82.1(4) ?
    C10A N10A C11A N12A . . . . -105.1(4) ?
    C8A N10A C11A N12A . . . . 87.0(4) ?
    C15A N13A C12A N11A . . . . -115.7(3) ?
    C13A N13A C12A N11A . . . . 89.9(4) ?
    C9A N11A C12A N13A . . . . 105.9(4) ?
    C8A N11A C12A N13A . . . . -86.3(4) ?
    C16A N12A C13A N13A . . . . -101.8(3) ?
    C11A N12A C13A N13A . . . . 74.3(4) ?
    C16A N12A C13A C14A . . . . 9.5(4) ?
    C11A N12A C13A C14A . . . . -174.4(3) ?
    C15A N13A C13A N12A . . . . 124.0(3) ?
    C12A N13A C13A N12A . . . . -79.4(4) ?
    C15A N13A C13A C14A . . . . 12.7(4) ?
    C12A N13A C13A C14A . . . . 169.2(3) ?
    C15A N14A C14A N15A . . . . -103.3(4) ?
    C17A N14A C14A N15A . . . . 68.5(4) ?
    C15A N14A C14A C13A . . . . 8.0(4) ?
    C17A N14A C14A C13A . . . . 179.7(3) ?
    C16A N15A C14A N14A . . . . 122.4(3) ?
    C18A N15A C14A N14A . . . . -78.7(4) ?
    C16A N15A C14A C13A . . . . 11.1(4) ?
    C18A N15A C14A C13A . . . . 170.0(3) ?
    N12A C13A C14A N14A . . . . -132.1(3) ?
    N13A C13A C14A N14A . . . . -11.9(3) ?
    N12A C13A C14A N15A . . . . -11.7(3) ?
    N13A C13A C14A N15A . . . . 108.5(3) ?
    C17A N14A C15A O3A . . . . 10.3(6) ?
    C14A N14A C15A O3A . . . . -177.9(3) ?
    C17A N14A C15A N13A . . . . -172.2(3) ?
    C14A N14A C15A N13A . . . . -0.4(4) ?
    C12A N13A C15A O3A . . . . 12.2(5) ?
    C13A N13A C15A O3A . . . . 169.2(3) ?
    C12A N13A C15A N14A . . . . -165.3(3) ?
    C13A N13A C15A N14A . . . . -8.3(4) ?
    C13A N12A C16A O11A . . . . 178.8(3) ?
    C11A N12A C16A O11A . . . . 2.5(5) ?
    C13A N12A C16A N15A . . . . -2.9(4) ?
    C11A N12A C16A N15A . . . . -179.2(3) ?
    C14A N15A C16A O11A . . . . 172.6(3) ?
    C18A N15A C16A O11A . . . . 13.2(5) ?
    C14A N15A C16A N12A . . . . -5.7(4) ?
    C18A N15A C16A N12A . . . . -165.1(3) ?
    C15A N14A C17A N17A . . . . 88.9(4) ?
    C14A N14A C17A N17A . . . . -82.0(4) ?
    C21A N17A C17A N14A . . . . -101.1(4) ?
    C19A N17A C17A N14A . . . . 94.4(4) ?
    C22A N16A C18A N15A . . . . 96.8(4) ?
    C19A N16A C18A N15A . . . . -82.5(4) ?
    C16A N15A C18A N16A . . . . -109.6(4) ?
    C14A N15A C18A N16A . . . . 93.4(4) ?
    C22A N16A C19A N17A . . . . -110.8(3) ?
    C18A N16A C19A N17A . . . . 68.6(4) ?
    C22A N16A C19A C20A . . . . 1.0(4) ?
    C18A N16A C19A C20A . . . . -179.6(3) ?
    C21A N17A C19A N16A . . . . 114.8(3) ?
    C17A N17A C19A N16A . . . . -79.4(4) ?
    C21A N17A C19A C20A . . . . 3.3(4) ?
    C17A N17A C19A C20A . . . . 169.1(3) ?
    C22A N18A C20A N19A . . . . 112.4(3) ?
    C23A N18A C20A N19A . . . . -82.5(4) ?
    C22A N18A C20A C19A . . . . 1.5(4) ?
    C23A N18A C20A C19A . . . . 166.6(3) ?
    C21A N19A C20A N18A . . . . -114.1(3) ?
    C24A N19A C20A N18A . . . . 77.8(4) ?
    C21A N19A C20A C19A . . . . -2.9(4) ?
    C24A N19A C20A C19A . . . . -171.0(3) ?
    N16A C19A C20A N18A . . . . -1.4(3) ?
    N17A C19A C20A N18A . . . . 118.6(3) ?
    N16A C19A C20A N19A . . . . -120.3(3) ?
    N17A C19A C20A N19A . . . . -0.2(3) ?
    C19A N17A C21A O4A . . . . 173.6(3) ?
    C17A N17A C21A O4A . . . . 7.6(5) ?
    C19A N17A C21A N19A . . . . -5.3(4) ?
    C17A N17A C21A N19A . . . . -171.4(3) ?
    C24A N19A C21A O4A . . . . -5.5(5) ?
    C20A N19A C21A O4A . . . . -173.8(3) ?
    C24A N19A C21A N17A . . . . 173.4(3) ?
    C20A N19A C21A N17A . . . . 5.1(4) ?
    C19A N16A C22A O12A . . . . -178.9(3) ?
    C18A N16A C22A O12A . . . . 1.7(5) ?
    C19A N16A C22A N18A . . . . -0.1(4) ?
    C18A N16A C22A N18A . . . . -179.5(3) ?
    C20A N18A C22A O12A . . . . 177.8(3) ?
    C23A N18A C22A O12A . . . . 12.6(5) ?
    C20A N18A C22A N16A . . . . -0.9(4) ?
    C23A N18A C22A N16A . . . . -166.1(3) ?
    C28A N20A C23A N18A . . . . 109.9(4) ?
    C25A N20A C23A N18A . . . . -83.9(4) ?
    C22A N18A C23A N20A . . . . -107.5(4) ?
    C20A N18A C23A N20A . . . . 88.9(4) ?
    C21A N19A C24A N21A . . . . 109.7(4) ?
    C20A N19A C24A N21A . . . . -83.4(4) ?
    C27A N21A C24A N19A . . . . -109.3(4) ?
    C25A N21A C24A N19A . . . . 86.9(4) ?
    C28A N20A C25A N21A . . . . -114.8(3) ?
    C23A N20A C25A N21A . . . . 77.7(4) ?
    C28A N20A C25A C26A . . . . -3.2(4) ?
    C23A N20A C25A C26A . . . . -170.7(3) ?
    C27A N21A C25A N20A . . . . 113.5(3) ?
    C24A N21A C25A N20A . . . . -81.1(4) ?
    C27A N21A C25A C26A . . . . 1.8(4) ?
    C24A N21A C25A C26A . . . . 167.2(3) ?
    C27A N23A C26A N22A . . . . -111.0(3) ?
    C30A N23A C26A N22A . . . . 78.4(4) ?
    C27A N23A C26A C25A . . . . 0.8(4) ?
    C30A N23A C26A C25A . . . . -169.8(3) ?
    C28A N22A C26A N23A . . . . 118.3(3) ?
    C29A N22A C26A N23A . . . . -76.4(4) ?
    C28A N22A C26A C25A . . . . 6.8(4) ?
    C29A N22A C26A C25A . . . . 172.1(3) ?
    N20A C25A C26A N23A . . . . -121.4(3) ?
    N21A C25A C26A N23A . . . . -1.5(3) ?
    N20A C25A C26A N22A . . . . -2.0(3) ?
    N21A C25A C26A N22A . . . . 117.9(3) ?
    Pr1A O5A C27A N23A . . . . -28.3(7) ?
    Pr1A O5A C27A N21A . . . . 152.9(3) ?
    C30A N23A C27A O5A . . . . -8.2(5) ?
    C26A N23A C27A O5A . . . . -178.6(3) ?
    C30A N23A C27A N21A . . . . 170.8(3) ?
    C26A N23A C27A N21A . . . . 0.3(4) ?
    C24A N21A C27A O5A . . . . 12.2(5) ?
    C25A N21A C27A O5A . . . . 177.6(3) ?
    C24A N21A C27A N23A . . . . -166.8(3) ?
    C25A N21A C27A N23A . . . . -1.4(4) ?
    C29A N22A C28A O7A . . . . 4.6(6) ?
    C26A N22A C28A O7A . . . . 170.1(4) ?
    C29A N22A C28A N20A . . . . -174.5(3) ?
    C26A N22A C28A N20A . . . . -9.0(4) ?
    C25A N20A C28A O7A . . . . -171.6(4) ?
    C23A N20A C28A O7A . . . . -3.9(6) ?
    C25A N20A C28A N22A . . . . 7.6(4) ?
    C23A N20A C28A N22A . . . . 175.2(3) ?
    C28A N22A C29A N24A . . . . -110.0(4) ?
    C26A N22A C29A N24A . . . . 86.2(4) ?
    C34A N24A C29A N22A . . . . 111.2(3) ?
    C31A N24A C29A N22A . . . . -88.7(4) ?
    C27A N23A C30A N25A . . . . 100.4(4) ?
    C26A N23A C30A N25A . . . . -90.1(4) ?
    C33A N25A C30A N23A . . . . -98.8(4) ?
    C31A N25A C30A N23A . . . . 88.1(4) ?
    C33A N25A C31A N24A . . . . 109.5(3) ?
    C30A N25A C31A N24A . . . . -76.7(4) ?
    C33A N25A C31A C32A . . . . -1.7(3) ?
    C30A N25A C31A C32A . . . . 172.1(3) ?
    C34A N24A C31A N25A . . . . -119.0(3) ?
    C29A N24A C31A N25A . . . . 79.1(4) ?
    C34A N24A C31A C32A . . . . -8.3(4) ?
    C29A N24A C31A C32A . . . . -170.2(3) ?
    C34A N26A C32A N27A . . . . 111.7(3) ?
    C35A N26A C32A N27A . . . . -71.1(4) ?
    C34A N26A C32A C31A . . . . -0.3(3) ?
    C35A N26A C32A C31A . . . . 176.9(3) ?
    C33A N27A C32A N26A . . . . -116.2(3) ?
    C36A N27A C32A N26A . . . . 79.9(4) ?
    C33A N27A C32A C31A . . . . -4.4(3) ?
    C36A N27A C32A C31A . . . . -168.4(3) ?
    N25A C31A C32A N26A . . . . 123.7(3) ?
    N24A C31A C32A N26A . . . . 4.9(3) ?
    N25A C31A C32A N27A . . . . 3.5(3) ?
    N24A C31A C32A N27A . . . . -115.3(3) ?
    Pr1A O6A C33A N25A . . . . 36.4(7) ?
    Pr1A O6A C33A N27A . . . . -145.6(4) ?
    C31A N25A C33A O6A . . . . 177.1(3) ?
    C30A N25A C33A O6A . . . . 3.5(5) ?
    C31A N25A C33A N27A . . . . -1.1(4) ?
    C30A N25A C33A N27A . . . . -174.7(3) ?
    C36A N27A C33A O6A . . . . -10.6(5) ?
    C32A N27A C33A O6A . . . . -174.6(3) ?
    C36A N27A C33A N25A . . . . 167.7(3) ?
    C32A N27A C33A N25A . . . . 3.6(4) ?
    C29A N24A C34A O8A . . . . -7.8(5) ?
    C31A N24A C34A O8A . . . . -170.1(3) ?
    C29A N24A C34A N26A . . . . 170.7(3) ?
    C31A N24A C34A N26A . . . . 8.4(4) ?
    C35A N26A C34A O8A . . . . -3.5(5) ?
    C32A N26A C34A O8A . . . . 173.6(3) ?
    C35A N26A C34A N24A . . . . 177.9(3) ?
    C32A N26A C34A N24A . . . . -4.9(4) ?
    C34A N26A C35A N5A . . . . -100.1(4) ?
    C32A N26A C35A N5A . . . . 83.1(4) ?
    C4A N5A C35A N26A . . . . 95.3(4) ?
    C1A N5A C35A N26A . . . . -93.5(4) ?
    C33A N27A C36A N4A . . . . 106.2(4) ?
    C32A N27A C36A N4A . . . . -91.7(4) ?
    C3A N4A C36A N27A . . . . -107.0(4) ?
    C1A N4A C36A N27A . . . . 80.4(4) ?
loop_
    _geom_hbond_atom_site_label_D
    _geom_hbond_atom_site_label_H
    _geom_hbond_atom_site_label_A
    _geom_hbond_site_symmetry_A
    _geom_hbond_distance_DH
    _geom_hbond_distance_HA
    _geom_hbond_distance_DA
    _geom_hbond_angle_DHA
    _geom_hbond_publ_flag
    O1WB H1WA O3B . 0.90 2.50 3.378(4) 168.6 yes
    O2WB H2WA O11W 3_666 0.87 1.85 2.674(3) 157.1 yes
    O2WB H2WB O1B . 0.87 2.07 2.865(3) 150.4 yes
    O2WB H2WB O2B . 0.87 2.46 2.894(4) 111.2 yes
    O3WB H3WA O2W 3_666 0.87 1.88 2.709(4) 158.3 yes
    O3WB H3WB O4B . 0.87 1.89 2.710(3) 156.0 yes
    O4WB H4WA O1W 3_666 0.87 2.01 2.729(4) 138.8 yes
    O4WB H4WB O10A 4_676 0.87 2.48 3.211(3) 141.9 yes
    O4WB H4WB O11A 4_676 0.87 2.60 3.206(3) 127.4 yes
    O5WB H5WA O11A 4_676 0.87 2.08 2.798(4) 139.5 yes
    O5WB H5WA O12A 4_676 0.87 2.44 3.018(3) 124.3 yes
    O5WB H5WB O4W 3_666 0.87 1.86 2.712(4) 166.8 yes
    O1WA H1WC O2A . 0.86 2.41 3.251(4) 166.5 yes
    O1WA H1WD O7W^c^ . 0.85 1.99 2.749(17) 148.0 yes
    O1WA H1WD O8W^a^ . 0.85 2.25 2.751(9) 117.5 yes
    O2WA H2WC O1A . 0.87 1.80 2.667(3) 179.0 yes
    O2WA H2WD O19W 2_655 0.87 1.95 2.723(4) 147.2 yes
    O3WA H3WC O4A . 0.87 1.87 2.723(3) 165.6 yes
    O3WA H3WD O16W . 0.87 1.93 2.733(4) 152.7 yes
    O4WA H4WC O10B 4_675 0.87 2.05 2.905(3) 166.8 yes
    O4WA H4WD O14W 2_655 0.85 1.93 2.743(4) 159.3 yes
    O5WA H5WC O19W 2_655 0.87 1.93 2.766(5) 158.6 yes
    O5WA H5WD O9B 4_675 0.87 1.97 2.676(3) 136.5 yes
    O15W H15A O3A . 0.87 1.97 2.837(4) 174.2 yes
    O15W H15B O16B . 0.87 2.19 3.019(5) 159.4 yes
    O15W H15B O18B . 0.87 2.39 3.128(5) 143.1 yes
    O15W H15B N2B . 0.87 2.53 3.394(5) 172.5 yes
    O1W H1WE O21B . 0.87 1.92 2.768(4) 165.4 yes
    O1W H1WF O16A . 0.87 1.89 2.750(4) 170.0 yes
    O17W^b^ H17E^b^ O2A 2_645 0.87 2.07 2.913(6) 162.5 yes
    O17W^b^ H17F^b^ O3A 2_645 0.87 2.46 3.045(9) 125.5 yes
    O3W H3WE O4W . 0.87 1.86 2.734(4) 176.9 yes
    O3W H3WF O8A 2_545 0.87 1.98 2.764(3) 149.5 yes
    O2W H2WE O9A 2_545 0.87 2.41 3.047(3) 130.8 yes
    O2W H2WE O3W . 0.87 2.06 2.850(4) 150.6 yes
    O2W H2WF O10A 2_545 0.87 1.96 2.822(3) 173.3 yes
    O21W^a^ H21A^a^ O10B . 0.88 2.41 3.181(9) 145.2 yes
    O21W^a^ H21B^a^ O11B . 0.90 2.36 3.213(9) 156.9 yes
    O21W^a^ H21B^a^ O12B . 0.90 2.60 3.127(10) 117.7 yes
    O19W H19C O7B 3_666 0.87 2.29 2.856(4) 122.5 yes
    O19W H19C O8B 3_666 0.87 2.28 2.939(4) 132.4 yes
    O19W H19D O17W^b^ . 0.87 2.16 2.813(7) 131.6 yes
    O19W H19D O18W^a^ . 0.87 1.70 2.54(2) 160.4 yes
    O14W H14C O11B 3_666 0.87 2.42 2.870(4) 112.2 yes
    O14W H14C O12B 3_666 0.87 2.21 3.024(4) 155.7 yes
    O14W H14D O24W . 0.85 2.25 2.913(5) 135.2 yes
    O6W H6WA O9A . 0.855(15) 2.286(17) 3.101(5) 159(4) yes
    O6W H6WB O10A . 0.868(16) 2.307(18) 3.117(5) 155(4) yes
    O16W H16A O8B 4_675 0.87 2.17 3.014(4) 162.7 yes
    O16W H16B O15W . 0.87 1.93 2.723(4) 151.6 yes
    O7W^c^ H7WA^c^ O6W . 0.89 1.79 2.673(17) 170.0 yes
    O4W H4WE O12W . 0.87 1.89 2.744(4) 166.4 yes
    O4W H4WF O7A 2_545 0.87 1.91 2.777(3) 177.3 yes
    O8W^a^ H8WA^a^ O6W . 0.87 1.93 2.737(9) 152.8 yes
    O8W^a^ H8WB^a^ N21A . 0.87 2.66 3.316(9) 132.9 yes
    O18W^a^ H18E^a^ O2A 2_645 0.87 2.08 2.94(2) 170.6 yes
    O18W^a^ H18F^a^ O25W . 0.87 2.35 2.79(4) 111.2 yes
    O9W^b^ H9WA^b^ N19A . 0.83 2.69 3.411(10) 146.2 yes
    O9W^b^ H9WB^b^ O6W . 0.86 1.94 2.805(10) 177.3 yes
    O5W H5WE O14W . 0.90 1.58 2.440(11) 158.0 yes
    O5W H5WF O20B 3_666 0.87 1.99 2.786(12) 150.7 yes
    O10W H10A O4B 3_666 0.87 2.21 2.981(3) 148.1 yes
    O10W H10B O3W . 0.87 1.83 2.697(4) 174.7 yes
    O20W^b^ H20C^b^ O12B . 0.87 2.00 2.86(2) 166.8 yes
    O20W^b^ H20D^b^ O5WA 4_576 0.87 2.38 3.00(2) 128.4 yes
    O20W^b^ H20D^b^ O19W 3_666 0.87 2.37 3.20(4) 160.2 yes
    O11W H11E O13W . 0.87 1.91 2.749(4) 160.5 yes
    O11W H11F O12A 2_545 0.87 1.90 2.755(4) 168.0 yes
    O22W^a^ H22A^a^ O21W^a^ . 0.87 1.80 2.670(11) 179.0 yes
    O22W^a^ H22B^a^ O1WB . 0.87 1.93 2.763(8) 160.7 yes
    O12W H12E O3B 3_666 0.87 2.05 2.913(4) 169.2 yes
    O12W H12F O2B 3_666 0.87 2.15 2.918(4) 147.4 yes
    O25W H25C O21A . 0.87 2.02 2.872(5) 165.8 yes
    O25W H25D O18B 4_666 0.87 2.09 2.953(6) 170.2 yes
    O13W H13C O17B . 0.87 2.03 2.884(5) 165.3 yes
    O13W H13D O21A 4_565 0.87 1.96 2.800(4) 162.7 yes
    O24W H24E O25W . 0.87 1.93 2.790(5) 171.0 yes
    O24W H24F O12B 3_666 0.87 2.17 2.839(4) 133.3 yes
_shelx_space_group_comment
;
The symmetry employed for this shelxl refinement is uniquely defined
by the following loop, which should always be used as a source of
symmetry information in preference to the above space-group names.
They are only intended as comments.
;
_shelx_estimated_absorpt_T_min     0.797
_shelx_estimated_absorpt_T_max     0.954
_shelx_hkl_file
;
   0   0   3 41.1033 52.3657   1
   0   0  -3 50.4355 50.3589   1
   0   0   4 103632. 1132.84   1
   0   0  -4 102357. 1119.71   1
   0   0   5 217.316 116.185   1
   0   0  -5 447.837 149.596   1
   0   0  -6 30988.9 762.420   1
   0   0   6 33460.0 783.775   1
   0   0   7 81.1795 78.6239   1
   0   0  -7 135.264 105.671   1
   0   0   8 75395.2 1365.36   1
   0   0  -8 74714.1 1363.61   1
   0   0   9 379.948 199.988   1
   0   0  -9 711.365 288.825   1
   0   0 -10 280564. 2797.88   7
   0   0 -10 275230. 2964.89   1
   0   0  10 278434. 2973.93   1
   0   0 -11 472.384 315.955   1
   0   0  11 125.627 171.564   1
   0   0 -12 19653.4 809.120   7
   0   0 -12 18960.3 863.905   1
   0   0  12 19651.6 871.806   1
   0   0 -13 102.232 180.904   7
   0   0  13 222.321 187.671   1
   0   0 -13 127.361 216.044   1
   0   0 -14 125668. 2231.76   7
   0   0 -14 124057. 2378.07   1
   0   0 -15 565.539 257.946   7
   0   0 -15 339.736 301.265   1
   0   0 -16 37041.4 1306.63   7
   0   0 -16 36119.7 1380.16   1
   0   0 -17 206.636 179.147   7
   0   0 -17 281.411 192.412   1
   0   0 -18 211.051 154.526   7
   0   0 -18 285.229 233.777   1
   0   0 -19 25.4326 219.513   7
   0   0 -19 596.243 298.002   1
   0   0 -20 169.274 133.715   7
   0   0 -20 557.323 307.689   1
   0   0 -21 141.161 190.213   7
   0   0 -21 10.5151 159.741   1
   0   0 -22 21057.8 1189.39   7
   0   0 -22 21383.9 1283.78   1
   0   0 -23 562.539 315.603   7
   0   0 -23 529.761 322.967   1
   0   0 -24 51036.6 1972.12   7
   0   0 -24 51200.7 2092.95   1
   0   0 -25 559.208 299.483   7
   0   0 -25 685.147 343.257   1
   0   0 -26 1432.94 385.250   7
   0   0 -26 1190.33 400.585   1
   0   0  27-148.614 255.599   2
   0   0 -27 218.200 255.817   7
   0   0  28 6180.33 822.161   2
   0   0 -28 5909.77 745.436   7
   0   0  29-29.1356 222.699   2
   0   0 -29 109.541 204.303   7
   0   0  30 187.587 285.956   2
   0   0 -30-20.6968 247.841   7
   0   0  31 981.659 485.085   2
   0   0 -31-52.1916 242.632   7
   0   0  32 11338.4 1178.64   2
   0   0 -32 11230.7 1123.18   7
   0   0  33-20.4319 251.668   2
   0   0 -33 318.155 261.548   7
   0   0  34 6006.07 899.000   2
   0   0 -34 6386.33 875.057   7
   0   0  35-268.006 351.055   2
   0   0 -35 234.837 261.136   7
   0   0 -36 6836.75 921.204   7
   0   0 -37-48.2703 314.051   7
   0   0 -38-154.922 316.909   7
   0   0 -39-508.393 393.354   7
   0  -1   3 7721.17 221.217   6
   0   1   3 7514.44 252.111   7
   0  -1  -3 7869.45 253.281   7
   0   1  -3 7908.71 273.895   1
   0  -1  -3 7954.78 273.033   1
   0  -1   3 7635.55 270.713   1
   0   1   3 8117.51 272.110   1
   0   1   4 2165.76 156.683   7
   0  -1  -4 2101.88 157.191   7
   0   1  -4 2402.48 183.002   1
   0   1   4 2040.38 167.425   1
   0  -1  -4 2459.95 188.480   1
   0  -1   4 2102.51 176.881   1
   0  -1  -5 34919.3 695.769   7
   0   1   5 36256.0 700.678   7
   0  -1   5 37255.0 763.254   1
   0   1   5 37172.6 761.314   1
   0   1  -5 39206.1 773.452   1
   0  -1  -5 36208.6 752.467   1
   0   1   6 1064.09 142.823   7
   0  -1  -6 1138.01 160.577   7
   0   1  -6 1263.62 185.429   1
   0  -1  -6 1197.49 189.003   1
   0   1   6 1058.76 173.149   1
   0  -1   6 1251.38 168.695   1
   0  -1  -7 6562.29 366.158   7
   0   1   7 7163.86 398.841   1
   0   1  -7 6908.92 399.206   1
   0  -1   7 7772.54 411.581   1
   0  -1  -7 6858.55 390.560   1
   0  -1  -8 30261.4 821.312   7
   0   1  -8 28527.2 852.085   1
   0   1   8 29472.4 861.950   1
   0  -1   8 29705.3 865.596   1
   0  -1  -8 29144.0 862.606   1
   0  -1  -9 57187.6 1200.58   7
   0  -1  -9 56288.7 1264.70   1
   0   1   9 54621.1 1241.65   1
   0  -1   9 55864.2 1251.45   1
   0   1  -9 55928.1 1273.19   1
   0  -1 -10 258786. 2684.90   7
   0   1 -10 254065. 2833.25   1
   0  -1  10 260293. 2857.56   1
   0  -1 -10 253082. 2829.01   1
   0   1  10 257511. 2836.13   1
   0  -1 -11 6098.82 464.997   7
   0   1  11 4154.59 395.276   1
   0  -1  11 4730.09 423.260   1
   0   1 -11 4781.62 462.454   1
   0  -1 -11 4885.17 450.502   1
   0  -1 -12 71205.2 1553.91   7
   0  -1 -12 70474.9 1647.53   1
   0   1  12 73023.6 1671.21   1
   0  -1  12 74671.4 1693.76   1
   0   1 -12 73064.8 1672.41   1
   0  -1 -13 350.026 174.906   7
   0  -1 -13 667.793 281.507   1
   0   1 -13 659.410 233.964   1
   0  -1  13 355.096 201.895   1
   0   1  13 256.237 160.085   1
   0  -1 -14 3968.67 410.454   7
   0  -1 -14 3736.16 427.444   1
   0   1 -14 3030.00 385.970   1
   0  -1 -15 4765.42 460.933   7
   0  -1 -15 4744.84 507.402   1
   0   1 -15 4037.33 462.459   1
   0  -1 -16 727.758 219.911   7
   0  -1 -16 1215.63 311.268   1
   0   1 -16 537.798 242.411   1
   0   1 -17 28894.2 1200.64   7
   0  -1 -17 29147.8 1204.09   7
   0   1 -17 28316.9 1272.38   1
   0  -1 -17 28854.7 1264.65   1
   0  -1 -18 1267.25 286.405   7
   0   1 -18 1136.45 287.729   7
   0   1 -18 1246.10 333.789   1
   0  -1 -18 1714.02 348.167   1
   0   1 -19 311.063 268.025   7
   0  -1 -19 530.119 268.863   7
   0   1 -19 404.874 295.528   1
   0  -1 -19 469.023 266.595   1
   0   1 -20 60072.7 1915.68   7
   0  -1 -20 55886.4 1844.53   7
   0  -1 -20 59983.5 2034.23   1
   0   1 -20 55512.0 1951.17   1
   0   1 -21 3904.73 536.523   7
   0  -1 -21 3785.20 516.128   7
   0   1 -21 4050.42 599.321   1
   0  -1 -21 5386.30 675.904   1
   0  -1 -22 17247.3 1082.67   7
   0   1 -22 20562.5 1170.01   7
   0  -1 -22 19210.7 1221.21   1
   0   1 -22 18369.2 1191.29   1
   0  -1 -23 1085.12 328.117   7
   0   1 -23 1643.57 378.580   7
   0  -1 -23 477.714 277.961   1
   0   1 -23 694.948 298.614   1
   0  -1 -24 4923.85 639.826   7
   0   1 -24 4492.98 583.717   7
   0  -1  24 5009.76 366.682   6
   0  -1 -24 4743.56 656.127   1
   0   1 -24 5047.83 668.306   1
   0  -1 -25 1487.94 353.471   7
   0   1 -25 1780.54 443.564   7
   0  -1 -25 1377.97 370.824   1
   0   1 -25 1756.07 439.605   1
   0  -1 -26 18738.0 1250.04   7
   0   1 -26 19872.7 1311.34   7
   0   1 -26 17681.7 1287.40   1
   0  -1 -26 18005.5 1310.60   1
   0  -1  27 2227.45 532.454   2
   0   1  27 2402.83 589.490   2
   0   1 -27 2488.62 523.555   7
   0  -1 -27 3489.01 584.933   7
   0   1  28 9126.54 1006.35   2
   0  -1  28 8324.86 944.664   2
   0   1 -28 8965.45 939.801   7
   0  -1 -28 7814.72 865.955   7
   0  -1  29 10950.3 1072.93   2
   0   1  29 7717.88 931.482   2
   0  -1 -29 9924.57 978.065   7
   0   1 -29 10552.9 1036.62   7
   0   1  30 7066.01 908.111   2
   0  -1  30 7176.66 908.924   2
   0   1 -30 6618.25 857.156   7
   0  -1 -30 6177.98 801.195   7
   0  -1  31 1172.93 422.300   2
   0   1  31 1150.31 481.532   2
   0  -1 -31 1100.08 372.441   7
   0   1 -31 1721.55 503.642   7
   0   1  32-0.35492 296.423   2
   0  -1  32 699.849 483.011   2
   0   1 -32 871.603 443.815   7
   0  -1 -32 420.569 243.692   7
   0   1  33 237.212 275.235   2
   0  -1  33 1269.85 509.979   2
   0   1 -33 786.911 386.435   7
   0  -1 -33 366.493 299.502   7
   0  -1  34 13691.9 1356.67   2
   0   1  34 13463.4 1338.20   2
   0   1 -34 11912.0 1211.71   7
   0  -1 -34 12426.9 1188.65   7
   0   1  35-129.656 371.827   2
   0  -1  35 839.447 476.542   2
   0   1 -35 552.727 331.140   7
   0  -1 -35 70.8622 310.046   7
   0   1 -36 11800.7 1263.72   7
   0  -1 -36 11090.4 1185.35   7
   0  -1 -37 1011.84 456.184   7
   0   1 -37 687.986 281.959   7
   0   1 -38 2209.20 598.427   7
   0  -1 -38 2094.28 534.714   7
   0   1 -39 355.802 360.324   7
   0  -2   0 718.506 92.4710   4
   0   2   0 817.521 88.6377   5
   0  -2   0 928.309 94.8982   5
   0   2   0 982.468 101.361   4
   0   2   1 954.217 101.901   4
   0  -2  -1 921.651 106.572   4
   0  -2  -1 921.710 97.6147   5
   0   2   1 1008.05 104.792   5
   0   2  -1 887.210 84.6113   5
   0   2  -1 835.571 95.3775   6
   0  -2   1 929.036 93.2970   5
   0   2  -1 1024.76 106.260   4
   0  -2   1 878.471 102.045   4
   0  -2  -2 2348.23 137.814   7
   0   2   2 2361.08 139.691   7
   0   2  -2 2201.72 151.857   6
   0  -2   2 2300.93 157.705   6
   0   2  -3 9381.10 300.913   1
   0  -2   3 10184.0 309.581   1
   0   2   3 9765.26 307.023   1
   0  -2  -3 10135.7 305.001   1
   0   2   3 9778.54 297.390   7
   0  -2  -3 9999.32 296.358   7
   0  -2   3 9801.40 324.747   6
   0   2  -3 10049.7 327.123   6
   0  -2  -4 8387.86 325.290   1
   0   2  -4 8119.33 324.537   1
   0  -2   4 8505.18 329.928   1
   0   2   4 8622.83 327.055   1
   0   2  -4 8970.84 316.162   6
   0   2   4 8935.04 317.993   7
   0  -2  -4 8976.38 311.156   7
   0  -2   4 8691.41 312.605   6
   0   2  -5 303.278 108.427   1
   0  -2  -5 184.971 98.2793   1
   0   2   5 271.279 102.852   1
   0  -2   5 200.870 84.2249   1
   0   2   5 231.858 81.7957   7
   0  -2  -5 176.604 79.4060   7
   0  -2   5 294.169 79.6313   6
   0  -2   6 13016.9 493.785   1
   0  -2  -6 13653.0 512.453   1
   0   2   6 12917.2 500.815   1
   0   2  -6 12950.6 491.725   1
   0   2   6 12360.4 464.656   7
   0  -2  -6 12693.6 448.890   7
   0  -2   6 12296.2 388.896   6
   0   2   7 681.424 155.324   1
   0  -2  -7 579.399 194.408   1
   0  -2   7 260.449 133.853   1
   0   2  -7 351.605 128.189   1
   0  -2  -7 209.967 101.712   7
   0   2   7 380.399 121.158   7
   0  -2   7 215.325 79.9787   6
   0   2   8 120774. 1731.10   1
   0  -2   8 123409. 1755.86   1
   0   2  -8 118305. 1734.07   1
   0  -2  -8 120874. 1742.72   1
   0  -2  -8 113433. 1567.65   7
   0  -2   8 119819. 1294.03   6
   0   2   8 113497. 1584.38   7
   0   2   9 2095.53 272.679   1
   0  -2  -9 2294.77 308.189   1
   0  -2   9 1533.62 246.439   1
   0   2  -9 1951.27 293.220   1
   0   2   9 1249.95 195.195   7
   0  -2  -9 1404.82 185.839   7
   0   2 -10 87304.6 1662.04   1
   0   2  10 90883.9 1698.86   1
   0  -2 -10 90221.4 1691.90   1
   0  -2  10 89826.3 1693.38   1
   0   2  10 90365.3 1554.66   7
   0  -2 -10 85633.6 1545.67   7
   0  -2  11 979.862 228.934   1
   0  -2 -11 845.572 253.299   1
   0   2  11 1074.50 240.999   1
   0   2 -11 952.505 242.551   1
   0  -2 -11 746.123 211.405   7
   0   2 -12 2221.17 327.155   1
   0  -2 -12 1806.33 297.205   1
   0   2  12 1918.65 297.922   1
   0  -2  12 1912.39 283.884   1
   0  -2 -12 1771.58 266.958   7
   0  -2 -13 4838.44 469.410   1
   0   2 -13 4438.57 437.051   1
   0  -2  13 4804.18 456.636   1
   0   2  13 4365.74 436.051   1
   0  -2 -13 4018.38 408.045   7
   0   2 -14 68242.1 1771.29   1
   0  -2 -14 71216.9 1786.92   1
   0  -2 -14 68788.5 1667.02   7
   0   2 -15 2447.63 375.402   1
   0  -2 -15 2169.92 362.533   1
   0  -2 -15 2476.32 367.779   7
   0  -2 -16 3649.93 459.324   1
   0   2 -16 3147.60 426.305   1
   0  -2 -16 3541.46 414.361   7
   0   2 -17 3611.91 465.512   1
   0  -2 -17 3569.70 454.086   1
   0  -2 -17 4067.52 454.639   7
   0  -2 -18 2012.39 377.275   1
   0   2 -18 1130.28 307.295   1
   0  -2 -18 1345.03 316.386   7
   0  -2 -19 12704.7 918.112   1
   0   2 -19 15762.1 1015.02   1
   0  -2  19 14522.7 607.028   6
   0  -2 -19 15419.5 938.788   7
   0   2 -20 1546.36 325.231   1
   0  -2 -20 1703.60 385.785   1
   0  -2  20 1595.35 232.020   6
   0  -2 -20 2042.87 360.287   7
   0   2 -21 1680.56 380.277   1
   0  -2 -21 1654.29 392.631   1
   0  -2 -21 1680.44 373.296   7
   0   2 -21 728.260 264.911   7
   0  -2  21 1236.79 207.780   6
   0   2 -22 19195.1 1164.53   7
   0  -2 -22 19263.1 1144.43   7
   0  -2  22 19236.9 720.728   6
   0   2 -22 17469.9 1166.83   1
   0  -2 -22 19162.2 1203.33   1
   0   2 -23 4951.98 621.924   7
   0  -2 -23 3298.79 523.039   7
   0  -2  23 4114.98 354.385   6
   0   2 -23 3802.27 584.831   1
   0  -2 -23 4916.02 636.531   1
   0  -2  24 10558.6 560.292   6
   0   2 -24 10999.5 931.504   7
   0  -2 -24 10780.1 901.625   7
   0  -2 -24 9332.08 889.432   1
   0   2 -24 10673.3 975.245   1
   0   2 -25 332.357 229.929   7
   0  -2 -25 59.1423 202.695   7
   0  -2 -25 237.962 236.811   1
   0   2 -25 547.774 288.928   1
   0  -2  26-361.742 310.402   2
   0   2 -26 130.580 200.646   7
   0  -2 -26 281.153 259.362   7
   0   2  27 17813.0 1303.77   2
   0  -2  27 16001.9 1232.23   2
   0  -2 -27 17667.1 1223.09   7
   0   2 -27 17042.8 1250.34   7
   0   2  28 1041.62 419.467   2
   0  -2  28 988.098 474.779   2
   0   2 -28 519.632 335.548   7
   0  -2 -28 780.011 371.833   7
   0  -2  29 2788.00 571.331   2
   0   2  29 2740.07 560.880   2
   0   2 -29 2087.07 480.154   7
   0  -2 -29 3037.37 564.792   7
   0  -2  30 1651.51 445.385   2
   0   2  30 2016.75 538.135   2
   0  -2 -30 1249.01 351.400   7
   0   2 -30 1508.45 392.766   7
   0  -2  31-136.577 237.977   2
   0  -2 -31 104.922 273.760   7
   0   2 -31 170.025 226.354   7
   0  -2  32 11501.8 1181.97   2
   0   2  32 9840.21 1084.52   2
   0  -2 -32 9376.73 991.230   7
   0   2 -32 9315.53 1046.83   7
   0  -2  33 2444.30 617.357   2
   0   2  33 3996.61 765.818   2
   0  -2 -33 2993.91 599.367   7
   0   2 -33 3215.00 701.815   7
   0  -2  34 3881.39 732.565   2
   0   2  34 5155.95 826.751   2
   0   2 -34 3554.21 701.622   7
   0  -2 -34 3526.29 625.380   7
   0  -2  35-673.455 451.979   2
   0   2  35-34.7260 272.892   2
   0  -2 -35-22.0180 219.319   7
   0   2 -35 489.475 378.786   7
   0  -2 -36 2999.50 644.459   7
   0   2 -36 3523.61 714.407   7
   0  -2 -37 850.691 371.117   7
   0   2 -37 306.225 303.490   7
   0   2 -38 3352.28 709.349   7
   0  -3   0 2.63834 76.4031   4
   0   3   0 127.831 74.0956   4
   0   3   0 56.8659 61.3450   5
   0  -3   0 137.762 81.6271   5
   0  -3  -1 56175.8 907.804   4
   0   3   1 55695.7 910.074   4
   0   3  -1 56844.3 812.537   5
   0  -3  -1 55250.1 859.023   5
   0   3  -1 54848.6 906.532   6
   0   3   1 56503.1 870.573   5
   0  -3   1 57182.8 823.932   5
   0  -3   1 57212.3 905.036   4
   0   3  -1 56970.9 902.539   4
   0  -3  -2 17300.1 537.441   4
   0   3   2 19045.7 545.396   4
   0   3   2 19027.1 471.716   7
   0  -3   2 20058.1 479.816   5
   0   3  -2 19894.0 549.735   6
   0   3   2 18489.4 527.950   5
   0  -3   2 18801.6 539.614   4
   0   3   3 709.154 120.698   4
   0  -3   3 920.715 109.450   1
   0   3  -3 652.701 96.4535   1
   0  -3  -3 803.872 101.682   1
   0   3   3 668.336 90.1745   1
   0   3   3 883.732 110.875   7
   0  -3  -3 779.325 114.274   7
   0  -3   3 642.251 122.736   6
   0   3  -3 884.035 130.922   6
   0  -3  -4 50781.6 787.373   1
   0  -3   4 49925.1 784.444   1
   0   3   4 51829.8 793.248   1
   0   3  -4 50834.2 791.261   1
   0  -3  -4 50133.0 794.544   7
   0   3   4 51628.8 811.928   7
   0  -3   4 48687.5 892.595   6
   0   3  -4 50358.8 891.158   6
   0   3  -5 13356.2 462.692   1
   0  -3   5 12212.4 447.204   1
   0  -3  -5 13364.6 464.228   1
   0   3   5 13149.7 458.026   1
   0   3   5 13135.3 440.562   7
   0   3  -5 12368.9 448.579   6
   0  -3  -5 12740.0 423.986   7
   0  -3   5 11806.4 440.326   6
   0  -3  -6 200098. 1928.39   1
   0  -3   6 201113. 1943.84   1
   0   3   6 201673. 1931.26   1
   0   3  -6 197075. 1923.99   1
   0  -3  -6 202631. 1802.40   7
   0   3   6 205442. 1889.16   7
   0  -3   6 199063. 1818.54   6
   0   3  -7 4443.90 357.209   1
   0  -3   7 3358.26 305.111   1
   0  -3  -7 3788.24 342.802   1
   0   3   7 3416.84 295.315   1
   0   3   7 3113.29 271.904   7
   0  -3  -7 3101.71 254.366   7
   0  -3   7 3094.05 250.564   6
   0  -3  -8 4961.97 362.466   1
   0   3  -8 6185.27 407.399   1
   0   3   8 6185.13 400.124   1
   0  -3   8 5949.11 394.118   1
   0  -3  -8 5711.77 356.299   7
   0   3   8 5377.53 359.258   7
   0  -3   8 5614.75 323.650   6
   0   3   9 12219.2 587.615   1
   0   3  -9 11468.4 578.055   1
   0  -3   9 11136.3 565.435   1
   0  -3  -9 12224.2 588.015   1
   0   3   9 11988.8 559.445   7
   0  -3  -9 12000.6 536.431   7
   0  -3   9 10970.7 461.658   6
   0  -3 -10 588.618 153.779   1
   0   3 -10 377.650 164.611   1
   0  -3  10 607.249 173.612   1
   0   3  10 264.482 125.769   1
   0  -3 -10 407.527 135.565   7
   0   3  10 453.236 148.833   7
   0  -3  10 418.944 112.064   6
   0  -3 -11 5245.81 435.403   1
   0   3 -11 5283.11 438.181   1
   0  -3  11 5537.79 436.295   1
   0   3  11 5056.68 428.048   1
   0   3  11 4449.11 376.107   7
   0  -3 -11 4848.21 379.199   7
   0  -3  11 5318.34 331.611   6
   0  -3 -12 24372.9 966.862   1
   0   3 -12 23756.7 949.746   1
   0   3  12 24241.9 970.398   1
   0  -3  12 24629.8 974.183   1
   0  -3  12 24956.3 738.593   6
   0  -3 -12 23401.3 883.501   7
   0   3  12 23794.4 895.200   7
   0  -3 -13 25548.9 1042.95   1
   0  -3  13 25892.0 1046.00   1
   0   3  13 25834.5 1039.24   1
   0   3 -13 23853.0 1020.11   1
   0  -3 -13 21890.1 889.806   7
   0   3  13 24741.2 940.557   7
   0  -3  13 24856.1 742.417   6
   0  -3 -14 1505.67 324.116   1
   0   3 -14 1271.14 295.655   1
   0  -3 -14 1125.42 237.124   7
   0  -3  14 1153.54 188.861   6
   0  -3 -15 23847.9 1093.94   1
   0   3 -15 21407.1 1026.54   1
   0  -3  15 23430.7 746.828   6
   0  -3 -15 21838.2 960.971   7
   0  -3 -16 145.182 164.467   1
   0   3 -16 185.162 216.040   1
   0  -3 -16-42.2542 147.641   7
   0  -3  16 278.938 124.520   6
   0  -3 -17 7401.16 654.961   1
   0   3 -17 6434.32 621.576   1
   0  -3 -17 6118.97 552.191   7
   0  -3  17 7100.45 437.627   6
   0   3 -18 383.784 235.110   1
   0  -3 -18 378.198 215.125   1
   0  -3 -18 149.907 130.369   7
   0  -3  18 176.158 142.258   6
   0   3 -19 8703.86 770.422   1
   0  -3 -19 9588.01 785.512   1
   0  -3 -19 9838.94 745.795   7
   0  -3  19 9289.46 511.673   6
   0  -3 -20 4667.37 588.601   1
   0   3 -20 4359.18 560.279   1
   0  -3 -20 3977.76 500.329   7
   0  -3  20 4735.98 376.389   6
   0   3 -21 2238.72 450.788   1
   0  -3 -21 2405.71 439.922   1
   0  -3 -21 1791.33 365.157   7
   0  -3  21 1648.29 238.154   6
   0  -3 -22 2654.27 464.427   1
   0   3 -22 3221.10 528.958   1
   0  -3 -22 2706.52 432.350   7
   0  -3  22 3526.25 348.516   6
   0   3 -23 77.7897 236.910   1
   0  -3 -23 431.266 276.290   1
   0  -3 -23 317.401 228.607   7
   0  -3  23 79.7957 107.756   6
   0   3 -24 3212.03 497.367   7
   0  -3 -24 3280.55 491.028   7
   0   3 -24 2425.53 467.532   1
   0  -3 -24 4159.05 629.188   1
   0   3 -25 38.1508 192.640   7
   0  -3 -25 138.251 172.857   7
   0   3 -25 75.5259 272.583   1
   0  -3 -25 83.6125 252.445   1
   0   3  26 2394.34 547.574   2
   0  -3  26 2760.45 571.601   2
   0  -3 -26 3467.11 535.553   7
   0   3 -26 3797.79 592.988   7
   0  -3  27 9231.65 993.911   2
   0   3  27 8548.41 907.179   2
   0   3 -27 9498.24 937.597   7
   0  -3 -27 8798.59 861.011   7
   0   3  28 1014.68 371.498   2
   0  -3  28 326.281 217.265   2
   0   3 -28 710.095 283.747   7
   0  -3 -28 712.909 331.154   7
   0   3  29 4041.40 659.907   2
   0  -3  29 3502.62 593.210   2
   0  -3 -29 3688.54 605.611   7
   0   3 -29 3676.49 637.235   7
   0  -3  30 3344.00 636.459   2
   0   3  30 4643.62 757.260   2
   0   3 -30 3316.82 638.041   7
   0  -3 -30 3388.19 605.329   7
   0   3  31 4412.28 713.354   2
   0  -3  31 4912.63 776.191   2
   0  -3 -31 4845.62 692.651   7
   0   3 -31 4568.47 731.379   7
   0  -3  32-73.6090 238.206   2
   0   3  32-92.3748 309.146   2
   0  -3 -32 149.355 241.823   7
   0   3 -32-74.9287 301.245   7
   0  -3  33 87.2741 305.399   2
   0   3  33 283.649 317.800   2
   0   3 -33-244.055 330.312   7
   0  -3 -33 177.175 215.781   7
   0  -3  34 6064.62 923.637   2
   0   3  34 7178.51 999.995   2
   0  -3 -34 7764.39 928.695   7
   0   3 -34 6285.18 895.688   7
   0  -3  35 972.743 496.705   2
   0   3  35 852.940 466.253   2
   0   3 -35 589.595 315.509   7
   0  -3 -35 106.286 330.587   7
   0  -3 -36 2663.80 575.987   7
   0   3 -36 2168.62 541.890   7
   0   3 -37 1435.78 460.466   7
   0   3 -38-240.852 337.429   7
   0  -4   0 973269. 4341.73   4
   0  -4   0 994216. 4106.82   5
   0   4   0 999999. 4355.44   4
   0   4   0 996263. 4044.44   5
   0  -4  -1 34188.5 827.985   4
   0   4  -1 33546.0 729.743   5
   0   4  -1 33133.5 816.745   6
   0  -4   1 34355.2 743.750   5
   0   4   1 35841.7 834.124   4
   0  -4   1 33113.3 798.959   4
   0  -4  -1 33701.1 782.027   5
   0   4   1 34385.8 773.762   5
   0   4  -1 35033.8 815.560   4
   0  -4  -2 7076.71 387.608   4
   0   4   2 7405.91 391.448   4
   0   4   2 7128.44 337.726   7
   0   4  -2 8278.67 427.625   4
   0  -4   2 7378.43 349.140   5
   0  -4   2 7632.09 420.379   4
   0   4  -2 8361.26 438.896   6
   0   4   2 7071.48 366.429   5
   0   4   3 20318.2 656.219   4
   0   4   3 20079.6 430.919   1
   0  -4   3 18816.2 424.077   1
   0   4  -3 20201.8 428.374   1
   0  -4  -3 20809.6 430.698   1
   0   4   3 19824.2 559.871   7
   0  -4   3 19085.6 554.345   5
   0   4   3 19421.7 629.057   5
   0   4  -3 19383.5 638.367   6
   0  -4   3 21185.2 660.474   4
   0   4   4 124476. 1669.57   4
   0  -4   4 117256. 1220.23   1
   0  -4  -4 123756. 1221.61   1
   0   4   4 123242. 1237.56   1
   0   4  -4 119934. 1212.71   1
   0   4   4 122604. 1399.44   7
   0  -4  -4 118131. 1385.84   7
   0   4  -4 121234. 1584.88   6
   0  -4   5 158.119 101.235   1
   0   4   5 63.1843 80.0970   1
   0  -4  -5 59.6522 86.7139   1
   0  -4  -5 84.9215 71.3128   7
   0   4   5-27.5098 52.1474   7
   0  -4   5-2.28287 70.1370   6
   0   4  -5-59.5170 88.8980   6
   0   4  -6 10903.0 455.882   1
   0   4   6 10878.7 457.162   1
   0  -4   6 11465.9 470.746   1
   0  -4  -6 11070.6 454.498   1
   0  -4  -6 11551.5 455.117   7
   0   4  -6 11348.6 499.701   6
   0   4   6 12389.5 482.559   7
   0  -4   6 11852.3 512.672   6
   0   4   7 2650.40 251.393   1
   0  -4  -7 2701.78 258.842   1
   0  -4   7 2575.14 251.291   1
   0   4  -7 2236.65 234.201   1
   0   4   7 2934.44 253.919   7
   0   4  -7 2574.95 245.339   6
   0  -4  -7 2526.16 226.145   7
   0  -4   7 2285.61 231.168   6
   0  -4  -8 13407.9 586.213   1
   0   4  -8 13741.7 599.820   1
   0  -4   8 13182.1 582.054   1
   0   4   8 12782.6 568.925   1
   0  -4  -8 14100.8 547.613   7
   0   4   8 13432.2 565.600   7
   0  -4   8 12967.4 545.849   6
   0  -4  -9 8702.56 497.210   1
   0  -4   9 8537.78 501.198   1
   0   4  -9 8992.01 521.529   1
   0   4   9 8961.22 513.208   1
   0   4   9 8854.58 487.496   7
   0  -4  -9 9567.02 475.796   7
   0  -4   9 8675.11 451.695   6
   0   4  10 9170.98 540.320   1
   0  -4 -10 9126.91 538.964   1
   0   4 -10 8472.41 528.451   1
   0  -4  10 8079.38 515.485   1
   0   4  10 8678.68 514.303   7
   0  -4 -10 10266.6 524.348   7
   0  -4  10 9148.49 470.918   6
   0  -4  11 1973.93 278.956   1
   0  -4 -11 1393.88 241.084   1
   0   4  11 2095.16 290.638   1
   0   4 -11 1395.80 267.312   1
   0  -4 -11 1446.80 223.955   7
   0   4  11 1495.94 246.981   7
   0  -4  11 1601.29 220.492   6
   0   4  12 2095.59 310.553   1
   0   4 -12 1206.73 242.503   1
   0  -4  12 1425.46 244.706   1
   0  -4 -12 4063.42 424.273   1
   0   4  12 3430.85 404.376   7
   0  -4 -12 2849.08 338.647   7
   0  -4  12 1241.23 209.205   6
   0  -4 -13 3630.37 411.957   1
   0   4  13 3817.57 416.062   1
   0  -4  13 3675.28 397.492   1
   0   4 -13 3647.56 415.594   1
   0  -4 -13 3513.68 360.757   7
   0   4  13 3305.20 363.656   7
   0  -4  13 3531.65 314.075   6
   0   4 -14 27037.0 1116.53   1
   0  -4 -14 26734.2 1103.57   1
   0  -4 -14 25970.0 996.083   7
   0   4  14 27493.6 1038.86   7
   0  -4  14 26429.1 849.685   6
   0   4 -15 11892.8 777.626   1
   0  -4 -15 10304.8 728.680   1
   0  -4 -15 10307.5 651.022   7
   0   4  15 10540.8 659.653   7
   0  -4  15 11362.3 569.226   6
   0   4 -16 13891.4 873.625   1
   0  -4 -16 14824.6 888.337   1
   0  -4 -16 13320.9 765.064   7
   0   4  16 13557.7 787.180   7
   0  -4  16 15405.5 675.536   6
   0   4 -17 24914.3 1185.45   1
   0  -4 -17 26128.9 1218.39   1
   0  -4 -17 22402.8 1020.16   7
   0  -4  17 23534.6 843.404   6
   0  -4 -18 1632.15 343.570   1
   0   4 -18 1934.18 393.005   1
   0  -4 -18 1643.33 295.124   7
   0  -4  18 2004.74 260.422   6
   0  -4 -19 44.4318 171.984   1
   0   4 -19 324.229 226.414   1
   0  -4 -19 107.546 143.670   7
   0  -4  19 70.9089 85.7701   6
   0   4 -20 289.403 157.987   1
   0  -4 -20 700.255 278.810   1
   0  -4 -20 510.638 247.377   7
   0  -4  20 302.581 134.520   6
   0   4 -21 11234.6 913.763   1
   0  -4 -21 13289.4 986.450   1
   0  -4 -21 11312.9 816.834   7
   0  -4  21 11904.0 637.981   6
   0  -4 -22 1969.10 429.093   1
   0   4 -22 2285.13 446.356   1
   0  -4 -22 1756.71 351.375   7
   0  -4  22 2113.05 283.396   6
   0   4 -23 11834.6 994.911   1
   0  -4 -23 11199.5 946.622   1
   0  -4 -23 13912.9 957.427   7
   0  -4  23 12695.9 676.820   6
   0  -4 -24 2789.46 467.031   7
   0  -4 -24 3175.33 554.263   1
   0   4 -24 3729.93 592.139   1
   0  -4  25 10183.3 958.163   2
   0   4  25 10167.2 970.485   2
   0  -4 -25 10445.8 880.293   7
   0   4  26 5815.22 748.618   2
   0  -4  26 3998.77 630.396   2
   0   4 -26 4002.57 625.665   7
   0  -4 -26 3666.58 558.111   7
   0  -4  27 4348.96 676.475   2
   0   4  27 5487.45 737.661   2
   0   4 -27 4389.86 650.105   7
   0  -4 -27 4840.74 636.889   7
   0   4  28 8192.98 915.196   2
   0  -4  28 6965.28 852.808   2
   0  -4 -28 7627.82 812.273   7
   0   4 -28 7040.99 862.716   7
   0   4  29 7531.07 900.554   2
   0  -4  29 8889.42 988.415   2
   0   4 -29 6961.40 876.609   7
   0  -4 -29 6704.80 767.014   7
   0  -4  30 2457.29 530.258   2
   0   4  30 2275.99 524.342   2
   0  -4 -30 2045.15 452.904   7
   0   4 -30 1947.44 490.248   7
   0  -4  31 885.485 313.421   2
   0   4  31 738.861 362.710   2
   0   4 -31 668.854 279.539   7
   0  -4 -31 1433.78 419.377   7
   0  -4  32 4512.46 776.238   2
   0   4  32 4579.66 767.049   2
   0  -4 -32 4772.85 681.404   7
   0   4 -32 4743.82 758.237   7
   0  -4  33-238.575 378.385   2
   0   4  33 625.990 377.655   2
   0   4 -33 710.051 433.876   7
   0  -4 -33 229.045 230.267   7
   0   4  34-270.760 371.983   2
   0  -4  34-385.365 357.082   2
   0  -4 -34 382.717 302.495   7
   0   4 -34 82.9339 336.874   7
   0   4  35-185.061 381.433   2
   0  -4  35 81.8654 268.757   2
   0  -4 -35 208.423 261.800   7
   0   4 -35-312.002 382.963   7
   0   4 -36 27.0055 321.887   7
   0   4 -37 1206.34 493.161   7
   0  -5   0 71.0870 89.8227   4
   0   5   0-25.5903 84.0558   4
   0   5   0 48.6046 95.1657   5
   0  -5   0 14.3942 103.020   5
   0  -5  -1 42079.5 1019.73   4
   0   5  -1 42040.1 1037.38   6
   0   5   1 42289.0 950.142   5
   0  -5   1 42416.6 927.394   5
   0  -5   1 42108.2 1015.17   4
   0   5  -1 41990.6 910.893   5
   0  -5  -1 41586.0 966.215   5
   0   5   1 39660.5 990.240   4
   0   5  -1 41783.8 1009.53   4
   0   5   2 15506.1 627.746   4
   0  -5  -2 14647.1 609.725   4
   0  -5   2 15610.1 623.883   4
   0   5  -2 15112.8 540.885   5
   0  -5   2 15022.9 543.498   5
   0   5  -2 16015.2 643.603   6
   0   5  -2 14887.9 607.534   4
   0   5   2 16265.5 617.061   5
   0  -5  -3 6951.44 429.027   4
   0   5   3 7730.95 443.952   4
   0   5  -3 6961.49 254.213   1
   0   5   3 7027.25 378.047   7
   0  -5   3 6974.50 428.718   4
   0   5   3 7143.85 422.018   5
   0   5  -3 7901.74 460.059   6
   0  -5   3 6904.42 370.382   5
   0   5   4 113.599 92.5366   4
   0   5   4 168.923 53.3230   1
   0   5  -4-4.54936 55.4462   1
   0  -5  -4 111.403 53.9104   1
   0   5   4 93.9765 78.4474   7
   0   5  -4 290.959 135.711   6
   0   5   4 104.467 71.0717   5
   0  -5   4 77.0105 76.1084   5
   0  -5   4 187.401 117.704   4
   0   5   5 66340.1 1374.15   4
   0   5  -5 66887.6 1017.55   1
   0  -5   5 67128.1 1020.37   1
   0  -5  -5 67568.5 1021.48   1
   0   5   5 67980.0 1030.09   1
   0   5   5 69290.0 1178.09   7
   0  -5  -5 65871.6 1162.10   7
   0  -5   5 65879.1 1352.32   4
   0   5  -5 67060.2 1319.56   6
   0  -5  -6 153362. 1703.27   1
   0   5  -6 153745. 1697.71   1
   0  -5   6 155001. 1703.65   1
   0   5   6 158318. 1729.37   1
   0  -5  -6 151839. 1779.72   7
   0   5   6 156357. 1832.18   7
   0   5  -6 158487. 2041.19   6
   0  -5  -7 4078.02 323.451   1
   0   5   7 3993.45 316.732   1
   0  -5   7 4764.24 341.191   1
   0   5  -7 4770.39 351.820   1
   0  -5  -7 3455.06 285.715   7
   0   5  -7 3548.03 319.501   6
   0   5   7 3804.20 294.935   7
   0  -5   7 3705.89 320.443   6
   0   5   8 25741.2 803.425   1
   0  -5   8 25797.6 806.168   1
   0   5  -8 25785.2 815.449   1
   0  -5  -8 27508.9 830.571   1
   0   5   8 26722.6 811.259   7
   0   5  -8 26751.3 852.383   6
   0  -5  -8 26093.7 777.520   7
   0  -5   8 25628.3 841.163   6
   0  -5  -9 7436.87 470.880   1
   0  -5   9 7856.28 473.825   1
   0   5   9 8068.84 486.570   1
   0   5  -9 7983.86 483.983   1
   0  -5  -9 8570.40 470.756   7
   0   5   9 8228.78 475.005   7
   0  -5   9 8243.93 490.270   6
   0   5 -10 283.972 131.287   1
   0  -5  10 232.342 123.644   1
   0   5  10 436.890 144.131   1
   0  -5 -10 235.717 124.917   1
   0  -5 -10 102.973 95.9690   7
   0   5  10 536.016 164.228   7
   0  -5  10 312.508 109.290   6
   0  -5  11 4449.27 402.176   1
   0  -5 -11 4279.07 396.380   1
   0   5 -11 3436.81 362.651   1
   0   5  11 4081.94 381.778   1
   0  -5 -11 4601.31 374.509   7
   0   5  11 4306.34 383.729   7
   0  -5  11 4548.84 369.370   6
   0   5 -12 2386.50 363.937   1
   0   5  12 2431.72 317.833   1
   0  -5  12 2187.70 318.666   1
   0  -5 -12 2215.87 312.119   1
   0   5  12 2204.15 294.330   7
   0  -5 -12 2022.37 255.749   7
   0  -5  12 2772.38 332.570   6
   0  -5 -13 4831.15 466.520   1
   0   5  13 5534.89 495.281   1
   0  -5  13 5573.31 487.283   1
   0   5 -13 5667.56 494.959   1
   0   5  13 6170.33 493.064   7
   0  -5 -13 5450.22 436.258   7
   0  -5  13 5681.19 433.847   6
   0  -5 -14 1193.82 276.053   1
   0   5 -14 1102.76 288.009   1
   0   5  14 1215.75 228.430   7
   0  -5 -14 1395.99 258.883   7
   0  -5  14 791.985 181.924   6
   0   5 -15 28635.5 1183.95   1
   0  -5 -15 31624.1 1246.13   1
   0   5  15 30262.5 1150.82   7
   0  -5 -15 30080.1 1083.50   7
   0  -5  15 28924.6 978.586   6
   0   5 -16 33254.9 1346.61   1
   0  -5 -16 34440.4 1356.01   1
   0  -5 -16 32812.2 1183.04   7
   0   5  16 34387.1 1250.67   7
   0  -5  16 36184.2 1105.62   6
   0   5 -17 10130.7 773.924   1
   0  -5 -17 10777.7 798.049   1
   0  -5 -17 11294.9 721.278   7
   0  -5  17 10292.5 599.625   6
   0  -5 -18 38759.3 1529.72   1
   0   5 -18 42931.3 1624.48   1
   0  -5 -18 38773.9 1358.09   7
   0  -5  18 42366.8 1223.28   6
   0   5 -19 10291.7 830.423   1
   0  -5 -19 10489.4 821.631   1
   0  -5 -19 10104.8 727.603   7
   0  -5  19 10365.2 622.437   6
   0   5 -20 1485.21 342.697   1
   0  -5 -20 1923.74 398.713   1
   0  -5 -20 1730.66 327.026   7
   0  -5  20 1394.07 248.569   6
   0  -5 -21 4381.70 593.079   1
   0   5 -21 3808.05 549.657   1
   0  -5 -21 2676.12 394.822   7
   0  -5  21 3279.11 362.528   6
   0   5 -22 135.834 231.750   1
   0  -5 -22 148.088 205.760   1
   0  -5 -22-12.7818 173.468   7
   0  -5  22-100.840 105.525   6
   0   5 -23 701.641 336.081   1
   0  -5 -23 1299.84 296.881   7
   0  -5  23 1329.10 226.556   6
   0  -5  24 394.415 255.362   2
   0   5  24 585.347 328.914   2
   0  -5 -24 335.231 199.387   7
   0  -5  25 1882.82 437.399   2
   0   5  25 2566.14 492.953   2
   0  -5 -25 3200.30 474.799   7
   0  -5  26 1662.26 400.771   2
   0   5  26 1489.18 398.619   2
   0  -5 -26 1455.81 345.720   7
   0   5  27 6664.83 828.577   2
   0  -5  27 6071.15 775.504   2
   0  -5 -27 4455.02 595.000   7
   0   5  28 5985.11 791.823   2
   0  -5  28 5859.42 767.534   2
   0  -5 -28 4492.17 616.166   7
   0   5 -28 5815.42 798.023   7
   0  -5  29 6490.03 851.299   2
   0   5  29 4705.92 707.734   2
   0   5 -29 7265.82 882.123   7
   0  -5 -29 5315.06 681.639   7
   0  -5  30-34.1353 255.171   2
   0   5  30-444.976 386.854   2
   0   5 -30-79.1674 203.106   7
   0   5  31 3360.79 664.251   2
   0  -5  31 3052.01 645.787   2
   0  -5 -31 2100.00 432.820   7
   0   5 -31 3257.79 672.330   7
   0   5  32-176.356 225.511   2
   0  -5  32-259.123 267.378   2
   0   5 -32-197.950 294.863   7
   0  -5 -32 0.27673 172.213   7
   0  -5  33-430.527 384.889   2
   0   5  33-331.314 382.284   2
   0  -5 -33-209.953 313.771   7
   0   5 -33 30.8905 287.382   7
   0   5  34-374.565 348.584   2
   0  -5 -34 381.319 241.791   7
   0   5 -34 187.132 221.852   7
   0   5  35 254.387 343.200   2
   0  -5  35 456.189 314.717   2
   0   5 -35-134.454 380.027   7
   0   5 -36 547.445 397.836   7
   0  -6   0 9237.20 527.668   4
   0   6   0 10211.8 506.396   5
   0  -6   0 9219.57 494.855   5
   0   6   0 8659.89 505.710   4
   0  -6   1 1778.56 252.974   4
   0  -6  -1 1704.85 237.831   4
   0  -6  -1 1486.74 210.946   5
   0   6   1 1546.84 225.832   4
   0   6  -1 1590.31 245.568   6
   0   6   1 1381.32 198.746   5
   0  -6   1 1843.05 230.629   5
   0   6  -1 1650.07 210.156   5
   0   6  -1 1612.64 235.545   4
   0   6   2 77.2080 105.253   4
   0  -6  -2-60.7975 140.953   4
   0   6  -2 190.951 116.938   5
   0  -6   2 4.88904 105.975   5
   0   6  -2 199.562 92.0631   4
   0   6   2 90.4688 113.358   5
   0  -6   2 57.8280 120.385   4
   0   6  -2 120.319 137.066   6
   0   6   3 56148.9 1307.20   4
   0   6   3 56008.0 666.464   2
   0  -6   3 54432.1 667.048   2
   0  -6  -3 55107.4 1307.83   4
   0   6   3 57274.9 1171.86   7
   0   6   3 54854.3 1260.34   5
   0  -6   3 54066.9 1132.54   5
   0  -6   3 54027.0 1278.25   4
   0   6  -3 57429.9 1324.59   6
   0   6   4 49522.1 1243.68   4
   0   6   4 48800.9 741.273   2
   0  -6   4 47930.8 746.395   2
   0   6   4 50094.7 1084.63   7
   0   6   4 48556.9 1217.03   5
   0   6  -4 49009.5 1233.29   6
   0  -6   4 48094.9 1225.51   4
   0  -6   4 47096.1 1064.09   5
   0   6   5 9302.74 551.022   4
   0   6  -5 8384.88 367.707   1
   0   6   5 9157.90 466.926   7
   0   6   5 8291.25 518.465   5
   0   6  -5 8638.69 528.452   6
   0  -6   5 8696.44 459.583   5
   0  -6   5 9394.20 556.670   4
   0   6   6 52344.9 1339.81   4
   0   6  -6 49841.1 968.901   1
   0  -6  -6 52305.4 982.227   1
   0   6   6 51863.1 1128.65   7
   0   6  -6 51609.0 1270.19   6
   0  -6   6 50161.2 1288.63   4
   0   6   7 176.571 143.789   4
   0   6  -7 166.111 105.782   1
   0   6   7 446.548 135.438   1
   0  -6  -7 59.5077 103.852   1
   0   6   7 310.274 126.558   7
   0  -6  -7 288.138 145.808   7
   0   6  -7 134.288 123.629   6
   0  -6  -8 601.537 144.696   1
   0   6   8 895.842 182.389   1
   0  -6   8 585.609 127.175   1
   0   6  -8 835.541 180.899   1
   0   6   8 794.768 161.937   7
   0  -6  -8 643.395 158.908   7
   0   6  -8 777.120 208.219   6
   0   6  -9 9633.84 532.662   1
   0  -6   9 8854.18 518.877   1
   0   6   9 9944.85 540.590   1
   0  -6  -9 9918.89 534.889   1
   0   6   9 10015.1 540.129   7
   0  -6  -9 9439.14 514.056   7
   0   6  -9 10412.8 593.237   6
   0   6  10 19602.5 792.478   1
   0   6 -10 18138.4 760.801   1
   0  -6  10 18930.2 789.193   1
   0  -6 -10 18393.7 765.232   1
   0  -6 -10 19627.1 758.514   7
   0   6  10 20141.1 799.650   7
   0  -6  10 19610.6 825.986   6
   0   6  11 119.156 93.6214   1
   0  -6 -11 77.3058 108.099   1
   0  -6  11 235.120 142.612   1
   0   6 -11 303.444 140.857   1
   0  -6 -11 197.858 120.208   7
   0   6  11 397.552 143.255   7
   0  -6  11 75.1815 129.512   6
   0  -6 -12 1079.46 202.658   1
   0  -6  12 1189.87 247.498   1
   0   6 -12 1003.64 226.217   1
   0   6  12 1029.72 230.752   1
   0   6  12 1227.29 228.736   7
   0  -6 -12 1204.03 224.050   7
   0  -6  12 1257.59 225.363   6
   0  -6  13 1584.78 275.582   1
   0   6  13 1126.22 230.823   1
   0  -6 -13 1595.90 283.998   1
   0   6 -13 1542.67 292.799   1
   0   6  13 1829.63 300.457   7
   0  -6 -13 1748.75 251.455   7
   0  -6  13 1806.28 273.164   6
   0   6 -14 11.7425 136.669   1
   0  -6 -14 303.883 171.733   1
   0  -6 -14 379.849 161.409   7
   0   6  14 331.316 163.179   7
   0  -6  14 124.977 93.6832   6
   0   6 -15 8756.85 681.628   1
   0  -6 -15 7840.75 641.573   1
   0   6  15 7702.71 603.274   7
   0  -6 -15 7672.93 548.302   7
   0  -6  15 8644.77 578.327   6
   0   6 -16 70263.5 1922.38   1
   0  -6 -16 69642.1 1917.66   1
   0   6  16 70353.9 1846.51   7
   0  -6 -16 71589.2 1731.97   7
   0  -6  16 70694.4 1659.10   6
   0   6 -17 11703.8 837.836   1
   0  -6 -17 10712.2 799.289   1
   0  -6 -17 11321.6 718.825   7
   0  -6  17 11559.8 684.846   6
   0  -6 -18 403.719 205.116   1
   0   6 -18 659.076 253.292   1
   0  -6 -18 284.016 137.845   7
   0  -6  18 358.553 156.006   6
   0  -6 -19 899.742 249.801   7
   0   6 -19 895.889 257.056   1
   0  -6 -19 1199.48 314.843   1
   0  -6 -20 3050.22 426.760   7
   0   6 -20 2505.01 447.323   1
   0  -6 -20 4458.09 974.815   1
   0  -6 -21 2206.81 363.288   7
   0   6 -21 1779.45 403.861   1
   0  -6  22 937.230 309.537   2
   0  -6 -22 634.512 227.909   7
   0   6 -22 608.650 316.310   1
   0   6  23 409.885 204.590   2
   0  -6  23 654.454 299.654   2
   0  -6 -23 908.458 292.515   7
   0  -6  24 213.100 254.096   2
   0   6  24-219.710 280.974   2
   0  -6 -24 481.512 260.823   7
   0   6  25 61.1226 196.349   2
   0  -6  25 375.650 294.696   2
   0  -6 -25 368.757 253.953   7
   0  -6  26 7255.39 831.451   2
   0   6  26 9236.26 931.050   2
   0  -6 -26 8182.01 778.740   7
   0   6  27 3609.09 619.218   2
   0  -6  27 3520.23 630.459   2
   0  -6 -27 2534.99 449.788   7
   0   6  28 274.495 276.178   2
   0  -6  28 487.851 296.343   2
   0  -6 -28 630.585 238.828   7
   0  -6  29 2707.32 636.998   2
   0   6  29 2636.64 586.504   2
   0  -6 -29 2020.13 410.566   7
   0  -6  30 7321.03 922.460   2
   0   6  30 6166.79 846.605   2
   0  -6 -30 7391.58 795.258   7
   0   6 -30 6850.47 896.597   7
   0   6  31 2512.33 553.921   2
   0  -6  31 3011.26 623.190   2
   0  -6 -31 2517.11 524.453   7
   0   6 -31 2361.61 556.693   7
   0   6  32 479.573 265.822   2
   0  -6  32 131.769 323.498   2
   0  -6 -32 559.031 337.563   7
   0   6 -32-376.604 436.924   7
   0   6  33 2969.24 655.713   2
   0  -6  33 1866.32 462.810   2
   0  -6 -33 1939.88 455.684   7
   0   6 -33 1414.76 449.114   7
   0   6  34-214.689 364.599   2
   0  -6  34 111.908 280.369   2
   0  -6  35 534.313 361.096   2
   0   6  35 435.565 408.322   2
   0   6 -35 1588.47 535.310   7
   0   6 -36 1752.69 571.927   7
   0  -7   0-142.732 156.426   4
   0   7   0 98.6020 90.2561   5
   0  -7   0 74.3852 140.440   5
   0   7   0 111.048 155.563   6
   0   7   0 72.9427 108.787   4
   0  -7  -1 107.117 124.713   4
   0  -7   1-71.9722 136.121   4
   0   7   1-3.99796 105.657   4
   0   7  -1-53.6021 138.965   6
   0  -7   1 25.5039 99.8729   5
   0  -7  -1 0.18541 128.831   5
   0   7   1 0.08940 105.492   5
   0   7  -1-55.2335 91.1629   5
   0   7  -1 5.17830 120.212   4
   0  -7   2 1928.64 286.480   4
   0  -7  -2 2388.94 328.397   4
   0   7   2 1752.88 268.157   4
   0   7   2 2196.65 276.171   5
   0   7  -2 2086.50 261.008   5
   0   7  -2 2488.06 306.344   4
   0  -7   2 2584.06 294.808   5
   0   7  -2 2742.62 338.322   6
   0  -7   3 6386.93 227.962   2
   0   7   3 5880.51 205.502   2
   0   7   3 6248.39 481.819   4
   0  -7  -3 6693.17 497.556   4
   0   7   3 6257.25 424.192   7
   0   7  -3 5933.29 476.412   6
   0  -7   3 6103.14 430.781   5
   0   7   3 5234.52 415.683   5
   0  -7   3 5684.27 459.889   4
   0   7  -3 5218.88 446.644   4
   0  -7   4 37277.2 635.889   2
   0   7   4 38917.7 637.643   2
   0   7   4 37363.3 1174.45   4
   0   7   4 38157.9 1028.75   7
   0  -7   4 35776.2 1008.34   5
   0   7  -4 37696.0 1172.73   6
   0   7   4 37170.7 1133.20   5
   0  -7   4 35427.0 1137.04   4
   0   7   5 5668.66 463.856   4
   0  -7   5 5365.35 290.829   2
   0   7   5 5860.71 294.819   2
   0   7   5 6401.04 426.880   7
   0   7   5 5696.80 462.057   5
   0   7  -5 5262.51 448.991   6
   0  -7   5 5419.82 450.726   4
   0  -7   5 5673.56 410.287   5
   0  -7   6 3446.53 261.468   2
   0   7   6 3678.80 386.427   4
   0   7   6 3539.47 258.271   2
   0   7   6 3694.25 327.858   7
   0  -7   6 3537.53 367.790   4
   0   7  -6 3575.65 371.986   6
   0   7   6 3110.94 350.527   5
   0  -7   6 3554.19 323.570   5
   0  -7   7 427.370 109.833   2
   0   7   7 468.071 162.165   4
   0   7  -7 430.505 111.937   1
   0   7   7 738.253 172.012   7
   0  -7   7 520.001 199.438   4
   0   7   7 286.308 131.612   5
   0   7  -7 294.582 158.864   6
   0   7   8 17340.1 857.021   4
   0   7  -8 17456.2 670.870   1
   0   7  -8 18907.4 841.509   6
   0   7   8 18355.7 738.733   7
   0  -7  -8 15951.9 703.180   7
   0  -7   8 17380.9 851.442   4
   0   7  -9 2384.33 264.735   1
   0  -7  -9 2623.43 289.003   1
   0  -7  -9 2236.39 272.340   7
   0   7   9 2738.17 299.226   7
   0   7  -9 2066.85 286.848   6
   0  -7 -10 612.841 180.135   7
   0   7  10 658.783 187.237   7
   0   7 -10 532.554 162.699   1
   0  -7 -10 401.021 146.364   1
   0   7  11 3595.25 369.426   7
   0  -7 -11 3165.05 324.629   7
   0   7 -11 2836.12 330.238   1
   0  -7 -11 2970.89 331.034   1
   0   7  12 616.063 189.764   7
   0  -7 -12 236.732 117.691   7
   0  -7 -12 321.437 148.696   1
   0   7 -12 665.415 209.253   1
   0   7  13 19473.7 910.311   7
   0  -7 -13 17298.6 796.671   7
   0  -7 -13 17756.0 867.008   1
   0   7 -13 17409.5 862.173   1
   0  -7 -14 2681.89 337.074   7
   0   7  14 2887.44 369.300   7
   0   7 -14 3035.18 381.317   1
   0  -7 -14 3221.18 400.939   1
   0   7  15 3199.56 404.628   7
   0  -7 -15 3354.00 380.343   7
   0  -7 -15 3543.24 440.164   1
   0   7 -15 4276.95 479.951   1
   0  -7 -16 6440.68 534.489   7
   0  -7 -16 6395.27 584.659   1
   0   7 -16 7209.18 631.374   1
   0  -7 -17 10547.0 684.456   7
   0  -7 -17 11294.8 806.928   1
   0   7 -17 11179.8 808.743   1
   0  -7 -18 24208.1 1076.06   7
   0   7 -18 23103.1 1188.77   1
   0  -7 -19 1760.38 321.684   7
   0   7 -19 1778.75 385.502   1
   0   7  20 591.121 242.225   2
   0  -7  20 87.1051 205.269   2
   0  -7 -20 890.557 241.976   7
   0  -7  21 3545.22 523.173   2
   0   7  21 4212.33 550.742   2
   0  -7 -21 3703.26 462.609   7
   0  -7  22 533.897 249.378   2
   0   7  22 669.162 297.640   2
   0  -7 -22 357.134 200.115   7
   0   7  23 666.804 296.403   2
   0  -7  23 336.195 256.359   2
   0  -7 -23 257.978 183.384   7
   0   7  24 1069.81 348.985   2
   0  -7  24 1242.79 327.897   2
   0  -7 -24 1155.29 314.897   7
   0  -7  25 2413.00 498.618   2
   0   7  25 1484.71 376.330   2
   0  -7 -25 2151.07 396.294   7
   0  -7  26-166.116 269.948   2
   0   7  26 110.412 227.871   2
   0  -7 -26-64.3356 138.921   7
   0   7  27 1757.54 471.338   2
   0  -7  27 1677.46 432.946   2
   0  -7 -27 1837.02 392.518   7
   0  -7  28 14580.9 1230.37   2
   0   7  28 16259.2 1279.63   2
   0  -7 -28 15468.3 1097.36   7
   0   7  29 5110.29 745.611   2
   0  -7  29 4876.44 745.976   2
   0  -7 -29 5121.08 659.754   7
   0  -7  30-247.477 327.799   2
   0   7  30-317.861 364.765   2
   0  -7 -30 175.624 217.129   7
   0   7  31 1645.76 453.585   2
   0  -7  31 1929.61 505.048   2
   0  -7 -31 2026.27 452.555   7
   0   7 -31 1976.20 539.839   7
   0  -7  32 7470.92 950.580   2
   0   7  32 8079.54 966.275   2
   0   7 -32 7592.14 996.314   7
   0  -7  33-106.769 295.998   2
   0   7  33-268.571 314.559   2
   0   7 -33 409.130 392.920   7
   0  -7  34-72.3834 319.454   2
   0   7  34 428.700 264.434   2
   0   7 -34 346.906 427.201   7
   0  -7  35 2941.62 665.842   2
   0   7 -35 2781.81 680.778   7
   0  -8   0 36539.9 1206.18   4
   0   8   0 36332.4 1096.90   5
   0   8   0 34664.0 1200.17   6
   0  -8   0 37111.3 1141.20   5
   0   8   0 35450.0 1185.79   4
   0  -8  -1-10.2106 191.280   4
   0  -8   1 76.7410 115.983   4
   0   8   1 35.3122 124.446   5
   0   8   1-8.10525 145.916   6
   0   8  -1 178.637 159.435   6
   0  -8   1 66.4651 122.178   5
   0  -8  -1-125.908 166.824   5
   0   8  -1-122.220 121.396   4
   0   8   1-16.9895 132.190   4
   0   8  -1 7.10034 107.475   5
   0  -8  -2 62867.8 1596.90   4
   0   8   2 61470.3 1579.67   4
   0  -8   2 60196.3 1423.19   5
   0  -8   2 60903.3 1567.39   4
   0   8   2 59155.3 1457.00   5
   0   8  -2 60331.6 1414.21   5
   0   8  -2 61238.5 1592.33   6
   0   8  -2 65146.7 1600.78   4
   0  -8  -3-215.476 169.101   4
   0   8   3-44.9942 135.597   4
   0   8   3-7.77431 78.2047   7
   0   8   3-103.758 111.193   5
   0  -8   3 58.9907 123.157   5
   0  -8   3 34.3671 128.479   4
   0   8  -3-41.0955 148.488   6
   0   8  -3-58.0379 155.277   4
   0   8   4 9183.33 296.627   2
   0  -8   4 8907.19 298.130   2
   0   8   4 8224.17 591.002   4
   0   8   4 8890.06 546.919   7
   0  -8   4 9099.88 625.048   4
   0   8   4 9089.55 590.250   5
   0   8  -4 9442.44 632.877   6
   0  -8   4 8301.27 537.357   5
   0  -8   5 13899.4 435.344   2
   0   8   5 13874.1 429.982   2
   0   8   5 14678.7 686.606   7
   0   8   5 13214.9 732.821   5
   0  -8   5 13350.9 654.469   5
   0  -8   5 12527.8 736.428   4
   0   8  -5 15010.0 803.151   6
   0   8   6 110500. 1362.53   2
   0  -8   6 106326. 1342.97   2
   0   8   6 111995. 1894.53   7
   0  -8   6 102394. 2101.99   4
   0  -8   6 108412. 1873.08   5
   0   8  -6 109190. 2145.83   6
   0  -8   7 3698.11 294.123   2
   0   8   7 4236.17 309.639   2
   0   8   7 4159.82 369.527   7
   0  -8   7 4026.43 391.105   5
   0  -8   7 3449.58 407.625   4
   0   8  -7 4201.72 438.933   6
   0  -8   8 51087.4 1108.96   2
   0   8   8 54251.9 1120.20   2
   0   8  -8 54019.4 1520.08   6
   0   8   8 56683.7 1378.67   7
   0  -8   8 50405.5 1503.47   4
   0  -8   8 54696.8 1367.40   5
   0  -8   9 19677.4 733.101   2
   0   8   9 21106.6 751.067   2
   0   8  -9 20148.1 926.897   6
   0   8   9 20598.3 846.301   7
   0  -8   9 19936.7 980.093   4
   0  -8  10 627.070 160.909   2
   0   8  10 530.761 168.238   2
   0   8 -10 660.453 233.269   6
   0   8  10 726.057 173.002   7
   0  -8 -10 683.721 171.265   7
   0  -8  10 721.660 245.648   4
   0   8  11 176.198 109.639   2
   0  -8  11 367.017 156.600   2
   0  -8 -11 259.001 138.010   7
   0   8  11 352.577 144.885   7
   0  -8  12 2190.28 290.540   2
   0   8  12 1830.38 290.585   7
   0  -8 -12 1651.04 259.775   7
   0  -8  13 506.435 177.470   2
   0  -8 -13 619.888 189.345   7
   0   8  13 706.063 200.538   7
   0   8 -13 436.280 140.969   1
   0  -8  14-143.791 123.795   2
   0  -8 -14 568.814 199.410   7
   0   8  14 235.865 168.759   7
   0  -8  15 27905.4 1139.91   2
   0   8  15 26646.0 1138.14   2
   0  -8 -15 27850.7 1088.70   7
   0   8  16 29142.6 1236.23   2
   0  -8  16 30603.5 1243.80   2
   0  -8 -16 30070.1 1152.79   7
   0  -8  17 8034.33 679.948   2
   0   8  17 7819.00 661.803   2
   0  -8 -17 8030.15 624.179   7
   0   8  18 5.15916 214.937   2
   0  -8  18 301.041 226.980   2
   0  -8 -18 95.0328 112.004   7
   0  -8  19 82.7723 157.595   2
   0   8  19-132.896 180.866   2
   0  -8 -19-22.4139 121.033   7
   0  -8  20 14655.4 993.022   2
   0   8  20 14703.6 984.451   2
   0  -8 -20 14464.1 882.673   7
   0  -8  21 1176.91 312.561   2
   0   8  21 799.889 318.865   2
   0  -8 -21 1302.21 306.604   7
   0  -8  22 1284.61 371.592   2
   0   8  22 1169.07 286.183   2
   0  -8 -22 2277.24 391.881   7
   0  -8  23 2670.32 492.277   2
   0   8  23 3686.63 547.228   2
   0  -8 -23 4401.49 522.791   7
   0   8  24-405.039 274.025   2
   0  -8  24 165.270 268.358   2
   0  -8 -24-41.1651 170.638   7
   0  -8  25 11157.4 984.472   2
   0   8  25 9473.03 919.064   2
   0  -8 -25 10202.3 832.326   7
   0   8  26 7457.04 847.920   2
   0  -8  26 7058.63 805.941   2
   0  -8 -26 8940.12 802.197   7
   0  -8  27-181.636 282.639   2
   0   8  27-461.006 323.398   2
   0  -8 -27 235.870 145.726   7
   0  -8  28 545.563 311.070   2
   0   8  28 433.310 246.308   2
   0  -8 -28 378.076 204.332   7
   0  -8  29 1380.96 402.293   2
   0   8  29 1371.04 472.623   2
   0  -8 -29 1836.53 442.996   7
   0  -8  30 16015.2 1339.19   2
   0   8  30 12329.7 1161.91   2
   0  -8 -30 13741.1 1068.17   7
   0  -8  31 5367.29 809.208   2
   0   8  31 4436.40 760.140   2
   0  -8  32-370.824 377.755   2
   0   8  32-691.394 406.546   2
   0  -8  33 56.2175 336.268   2
   0   8  33 1029.89 400.800   2
   0   8 -33 1178.10 468.496   7
   0   8  34 356.382 250.667   2
   0  -8  34 293.770 320.822   2
   0   8 -34 468.540 406.463   7
   0  -9   0 44.1666 133.754   4
   0  -9   0-150.425 147.316   5
   0   9   0-164.903 154.330   6
   0   9   0-48.7486 129.571   5
   0  -9  -1 10736.5 693.797   4
   0  -9   1 10649.8 708.260   4
   0   9   1 10386.7 713.204   6
   0  -9   1 10990.4 662.360   5
   0   9   1 11315.7 660.004   5
   0  -9  -1 10727.2 673.342   5
   0   9  -1 10417.8 623.215   5
   0   9  -1 11122.2 738.702   6
   0  -9   2 8126.41 615.097   4
   0  -9  -2 9212.05 660.599   4
   0   9  -2 8178.23 537.087   5
   0   9   2 8156.65 634.545   6
   0  -9   2 9065.83 592.944   5
   0   9   2 8607.63 595.536   5
   0   9  -2 8425.11 640.612   6
   0  -9  -3-11.9855 158.242   4
   0  -9   3 29.0561 130.755   4
   0   9   3 171.087 116.851   7
   0   9  -3 190.596 127.744   6
   0  -9   3 194.927 125.773   5
   0  -9  -4 20817.7 992.944   4
   0  -9   4 21613.9 428.626   3
   0   9   4 21351.7 406.928   2
   0   9   4 22386.6 420.926   3
   0  -9   4 21240.3 423.558   2
   0   9   4 22632.4 916.317   7
   0  -9   4 20768.4 990.697   4
   0   9  -4 22472.6 1024.27   6
   0  -9   4 20381.8 870.190   5
   0  -9   5 3400.32 209.221   2
   0   9   5 3436.80 205.475   2
   0   9   5 3138.78 344.968   7
   0  -9   5 3173.23 353.628   5
   0   9  -5 2964.02 388.713   6
   0  -9   5 2674.60 363.084   4
   0  -9   6 7533.84 350.754   2
   0   9   6 7171.61 334.477   2
   0   9   6 7130.96 513.625   7
   0   9  -6 7899.33 636.482   6
   0  -9   6 6916.90 582.556   4
   0  -9   6 7708.21 535.756   5
   0   9   7 13917.6 515.823   2
   0  -9   7 12194.5 484.936   2
   0   9   7 14359.9 726.084   7
   0  -9   7 14680.6 741.022   5
   0  -9   7 13055.9 811.658   4
   0   9  -7 13319.1 803.072   6
   0  -9   8 20383.9 696.314   2
   0   9   8 20102.0 686.843   2
   0   9   8 22454.3 909.275   7
   0   9  -8 20331.6 989.795   6
   0  -9   8 20691.8 893.514   5
   0  -9   8 20998.8 1025.94   4
   0  -9   9 46.3510 97.0727   2
   0   9   9 110.037 83.4742   2
   0   9   9 126.734 80.5587   7
   0  -9   9 82.1513 140.035   5
   0   9  -9 339.220 210.043   6
   0  -9   9 87.4071 132.950   4
   0   9  10 116.487 95.3689   2
   0  -9  10 95.4504 89.8680   2
   0   9  10 184.898 97.7213   7
   0  -9  10 236.570 213.379   4
   0   9 -10 311.471 209.242   6
   0  -9  11 4320.42 381.805   2
   0   9  11 4585.76 398.455   2
   0   9 -11 4121.10 483.450   6
   0   9  11 4845.91 458.530   7
   0  -9  11 4217.91 514.449   4
   0   9  12 1000.03 210.786   2
   0  -9  12 1091.90 229.159   2
   0  -9 -12 1272.98 249.374   7
   0  -9  12 1374.72 309.813   4
   0   9  13 2753.88 334.619   2
   0  -9  13 2643.56 336.775   2
   0  -9 -13 2670.21 341.196   7
   0   9  14 3535.11 405.166   2
   0  -9  14 4088.03 433.778   2
   0  -9 -14 3450.23 396.540   7
   0   9  15 51.8834 166.937   2
   0  -9  15-46.7506 136.486   2
   0  -9 -15 148.745 140.491   7
   0   9  16 425.038 212.250   2
   0  -9  16 236.082 165.941   2
   0  -9 -16 687.565 225.141   7
   0  -9  17 55.1805 190.878   2
   0   9  17 150.431 159.280   2
   0  -9 -17 205.665 148.864   7
   0   9  18 31478.8 1340.23   2
   0  -9  18 30917.0 1345.23   2
   0  -9 -18 31931.6 1274.87   7
   0   9  19 7046.86 676.611   2
   0  -9  19 7151.10 671.202   2
   0  -9 -19 6595.21 592.429   7
   0   9  20 7309.20 707.001   2
   0  -9  20 6332.52 665.130   2
   0  -9 -20 6747.68 626.036   7
   0  -9  21 5482.36 635.534   2
   0   9  21 4705.29 562.923   2
   0  -9 -21 5207.83 564.100   7
   0  -9  22 1715.42 387.836   2
   0   9  22 1307.91 338.583   2
   0  -9 -22 1647.76 356.806   7
   0  -9  23-93.5957 241.341   2
   0   9  23-157.635 190.514   2
   0  -9 -23 197.762 162.198   7
   0   9  24 1836.60 427.548   2
   0  -9  24 1477.30 348.190   2
   0  -9 -24 1475.43 327.047   7
   0  -9  25 3932.51 613.702   2
   0   9  25 4481.15 636.965   2
   0  -9 -25 3577.08 507.933   7
   0  -9  26 350.315 212.738   2
   0   9  26 270.574 254.412   2
   0  -9 -26 98.8911 209.122   7
   0   9  27 2107.03 469.708   2
   0  -9  27 3039.10 554.412   2
   0  -9 -27 2427.75 429.459   7
   0  -9  28 10819.6 1038.52   2
   0   9  28 11096.6 1060.74   2
   0  -9 -28 11444.0 946.303   7
   0   9  29 1134.23 409.915   2
   0  -9  29 1684.26 480.313   2
   0  -9 -29 1373.28 402.405   7
   0  -9  30 1141.15 417.532   2
   0   9  30 1256.80 386.584   2
   0  -9  31 363.533 272.119   2
   0   9  31 1141.73 344.863   2
   0   9  32 343.470 248.308   2
   0  -9  32 565.548 313.572   2
   0  -9  33 816.231 366.646   2
   0   9  33 688.731 371.376   2
   0   9  34 33.3851 272.599   2
   0  -9  34 188.499 315.141   2
   0 -10   0 4173.46 487.531   4
   0  10   0 3752.85 452.692   6
   0 -10   0 4429.79 450.928   5
   0 -10   1 9783.00 719.472   4
   0 -10  -1 10875.0 756.415   4
   0 -10  -1 10159.4 696.473   5
   0  10  -1 10355.0 741.156   6
   0  10   1 10323.7 749.293   6
   0 -10   1 10886.4 701.265   5
   0 -10   2 1062.63 257.123   4
   0 -10  -2 1081.52 294.351   4
   0 -10   2 1334.35 274.638   5
   0  10  -2 1052.52 282.398   6
   0  10   2 959.624 243.509   6
   0 -10  -3 1050.34 256.569   4
   0 -10   3 1675.84 297.288   4
   0  10   3 981.097 240.519   6
   0  10  -3 1263.52 279.303   6
   0 -10   3 1918.76 315.998   5
   0 -10  -4 2953.02 423.167   4
   0 -10   4 2870.68 403.115   4
   0  10  -4 2452.18 393.489   6
   0 -10   4 3341.42 383.804   5
   0  10   5 13311.6 365.868   3
   0 -10   5 13590.7 388.093   3
   0 -10   5 13914.6 385.451   2
   0  10   5 13470.0 364.346   2
   0 -10   5 12753.6 734.397   5
   0  10  -5 13759.5 859.320   6
   0 -10   5 12413.4 820.933   4
   0  10   6 7876.12 334.021   2
   0 -10   6 7265.50 335.332   2
   0  10  -6 7607.23 661.555   6
   0 -10   6 6848.20 603.122   4
   0 -10   6 7551.94 568.420   5
   0  10   7 12517.8 474.264   2
   0 -10   7 11764.0 471.791   2
   0  10  -7 11922.5 813.049   6
   0 -10   7 12540.5 841.183   4
   0 -10   7 12348.8 723.087   5
   0  10   8 4551.27 328.789   2
   0 -10   8 4468.79 317.620   2
   0  10  -8 4192.38 487.594   6
   0 -10   8 4625.68 451.372   5
   0 -10   8 3957.37 480.513   4
   0 -10   9 34284.8 947.635   2
   0  10   9 35056.3 931.337   2
   0  10  -9 35968.7 1393.08   6
   0 -10   9 33072.5 1199.50   5
   0 -10   9 32723.9 1373.12   4
   0  10  10 14984.2 653.564   2
   0 -10  10 14564.3 657.624   2
   0  10 -10 15024.6 903.098   6
   0 -10  10 14635.3 798.590   5
   0 -10  10 13976.3 915.233   4
   0  10  11 3443.23 340.393   2
   0 -10  11 3691.74 359.919   2
   0  10 -11 2988.81 423.505   6
   0 -10  11 4099.92 508.421   4
   0 -10  11 3216.58 378.031   5
   0  10  12 1246.45 230.674   2
   0 -10  12 1083.18 216.177   2
   0 -10  12 1538.61 339.935   4
   0  10  13 12364.7 697.473   2
   0 -10  13 11597.1 683.979   2
   0 -10  13 10864.8 854.554   4
   0  10  14 6656.64 545.272   2
   0 -10  14 7101.34 560.975   2
   0 -10 -14 6626.24 560.154   7
   0 -10  14 6748.01 677.162   4
   0 -10  15 11575.9 747.483   2
   0  10  15 10775.2 714.889   2
   0 -10 -15 10992.8 737.707   7
   0 -10  15 10208.7 856.023   4
   0 -10  16 10341.1 723.189   2
   0  10  16 10174.4 722.704   2
   0 -10 -16 9915.92 708.150   7
   0 -10  17 3572.59 455.366   2
   0  10  17 3651.06 459.316   2
   0 -10 -17 3623.18 434.275   7
   0 -10  18 845.355 229.014   2
   0  10  18 548.552 237.770   2
   0 -10 -18 941.300 232.068   7
   0  10  19 2545.31 407.893   2
   0 -10  19 1750.31 363.045   2
   0 -10 -19 2366.55 359.092   7
   0  10  20 2801.10 430.056   2
   0 -10  20 3139.00 474.117   2
   0 -10 -20 2794.67 415.875   7
   0 -10  21 203.489 185.655   2
   0  10  21 609.921 228.149   2
   0 -10 -21 1112.46 294.852   7
   0 -10  22-180.038 230.623   2
   0  10  22 60.9029 166.860   2
   0 -10 -22-93.6004 163.088   7
   0 -10  23 14371.7 1068.42   2
   0  10  23 14532.6 1068.05   2
   0 -10 -23 13327.8 930.040   7
   0  10  24 93.5277 263.455   2
   0 -10  24 23.4640 221.041   2
   0 -10 -24 128.385 176.565   7
   0 -10  25 1938.86 433.281   2
   0  10  25 3416.46 556.856   2
   0 -10 -25 2718.29 453.857   7
   0 -10  26 5498.07 733.931   2
   0  10  26 4858.53 677.930   2
   0 -10 -26 5242.00 626.099   7
   0 -10  27 2185.51 441.355   2
   0  10  27 2283.14 531.119   2
   0 -10 -27 2495.09 451.285   7
   0  10  28 14.8835 277.965   2
   0 -10  28-319.115 354.966   2
   0  10  29-352.461 284.888   2
   0 -10  29-60.4312 218.300   2
   0 -10  30 2990.91 604.145   2
   0  10  30 3042.25 588.134   2
   0 -10  31 631.204 331.977   2
   0  10  31 858.956 377.539   2
   0  10  32 453.515 341.532   2
   0 -10  32-190.495 263.137   2
   0  10  33 1463.27 482.317   2
   0 -10  33 644.930 251.441   2
   0  10  34 2096.98 601.603   2
   0 -10  34 815.708 391.868   2
   0 -11   0 16.3556 161.855   4
   0  11   0 64.5858 235.254   6
   0 -11   0 37.9897 134.751   5
   0 -11  -1 36055.2 1447.56   4
   0 -11   1 36396.7 1435.32   4
   0 -11   1 36677.4 1333.90   5
   0 -11  -1 38203.7 1385.28   5
   0  11   1 37547.0 1472.11   6
   0  11  -1 36308.6 1438.01   6
   0 -11   2 2620.86 424.501   4
   0 -11  -2 2321.32 382.182   4
   0  11   2 2814.30 427.883   6
   0 -11   2 2839.14 395.437   5
   0  11  -2 2474.51 405.220   6
   0 -11   3 8645.87 716.792   4
   0 -11  -3 8513.07 717.237   4
   0 -11   3 8301.47 636.944   5
   0  11  -3 7878.03 701.268   6
   0  11   3 8332.24 713.974   6
   0 -11  -4 11226.8 818.941   4
   0  11  -4 11199.2 819.824   6
   0 -11   4 10011.0 689.923   5
   0 -11   4 9769.50 755.272   4
   0  11   4 9927.36 776.851   6
   0 -11   5 38.7630 43.5307   2
   0 -11   5 6.35007 28.9909   3
   0 -11   5 124.389 193.002   4
   0 -11   5-145.440 166.666   5
   0  11  -5-164.044 198.965   6
   0 -11   6 414.534 82.4115   2
   0  11   6 624.242 95.8742   2
   0 -11   6 399.101 75.5052   3
   0  11   6 421.992 73.6562   3
   0 -11   6 426.899 192.144   5
   0 -11   6 640.683 220.248   4
   0  11  -6 215.607 165.209   6
   0  11   7 6009.32 314.373   2
   0 -11   7 5540.38 309.902   2
   0  11  -7 5428.24 593.534   6
   0 -11   7 5068.42 501.442   5
   0 -11   7 5077.24 564.327   4
   0 -11   8 6164.45 363.633   2
   0  11   8 6312.83 362.307   2
   0  11  -8 6393.30 642.689   6
   0 -11   8 6393.52 553.638   5
   0 -11   8 6194.96 629.313   4
   0 -11   9 3283.60 290.522   2
   0  11   9 3405.25 295.302   2
   0 -11   9 3436.77 422.755   5
   0  11  -9 3281.69 472.584   6
   0 -11   9 3607.01 496.631   4
   0  11  10 161.133 90.4220   2
   0 -11  10 477.954 142.260   2
   0  11 -10 394.134 194.120   6
   0 -11  10 547.914 199.943   5
   0 -11  10 150.884 161.252   4
   0  11  11 22853.5 852.930   2
   0 -11  11 22811.5 853.966   2
   0  11 -11 24270.0 1218.99   6
   0 -11  11 21389.2 1188.59   4
   0 -11  11 22702.8 1059.19   5
   0  11  12 3839.57 374.077   2
   0 -11  12 3756.39 386.689   2
   0 -11  12 4315.28 570.341   4
   0 -11  12 3729.04 459.477   5
   0  11  13 17873.9 817.442   2
   0 -11  13 18203.7 859.815   2
   0 -11  13 19697.1 999.930   5
   0 -11  13 16691.4 1085.61   4
   0  11  14 608.379 196.839   2
   0 -11  14 550.772 175.331   2
   0 -11  14 865.894 321.220   4
   0 -11  14 317.285 195.641   5
   0 -11  15 3905.22 441.517   2
   0  11  15 4953.83 481.552   2
   0 -11  15 4422.16 582.750   4
   0  11  16 5819.55 550.089   2
   0 -11  16 6409.73 571.093   2
   0 -11  16 6227.15 696.139   4
   0  11  17 238.718 163.915   2
   0 -11  17 144.088 142.429   2
   0 -11 -17 131.588 170.914   7
   0 -11  17 477.082 226.784   4
   0  11  18 208.133 160.713   2
   0 -11  18 512.022 218.620   2
   0 -11 -18 324.886 174.624   7
   0 -11  18 896.803 307.110   4
   0 -11  19 1407.13 323.963   2
   0  11  19 1267.28 292.540   2
   0 -11 -19 1398.50 310.529   7
   0 -11  20 66.5550 221.782   2
   0  11  20-90.2879 158.452   2
   0 -11 -20-5.86092 144.755   7
   0  11  21 23582.9 1289.92   2
   0 -11  21 23409.7 1272.15   2
   0 -11 -21 22182.2 1170.24   7
   0 -11  22 257.177 186.899   2
   0  11  22 212.930 218.295   2
   0 -11 -22 118.640 185.105   7
   0  11  23-251.260 258.953   2
   0 -11  23-96.3942 182.571   2
   0 -11 -23 275.999 193.417   7
   0 -11  24 0.98616 185.555   2
   0  11  24-105.207 230.194   2
   0 -11 -24 26.0694 175.401   7
   0 -11  25 17116.2 1234.88   2
   0  11  25 16602.4 1204.25   2
   0 -11 -25 16272.5 1066.40   7
   0 -11  26-61.7647 209.220   2
   0  11  26 112.814 269.385   2
   0 -11 -26-35.3193 168.708   7
   0  11  27 238.025 216.955   2
   0 -11  27 1138.85 404.700   2
   0 -11  28-100.121 254.259   2
   0  11  28 430.980 204.047   2
   0  11  29 66.9148 218.591   2
   0 -11  29 240.243 274.867   2
   0  11  30 484.745 231.366   2
   0 -11  30-385.183 296.891   2
   0  11  31 2865.97 610.285   2
   0 -11  31 2649.56 633.143   2
   0  11  32-64.3902 297.046   2
   0 -11  32 307.694 312.838   2
   0 -11  33 680.656 374.826   2
   0  11  33 1286.15 468.150   2
   0 -11  34-337.934 369.735   2
   0 -12   0 8706.64 745.887   4
   0  12   0 8019.52 737.129   6
   0 -12   0 8492.56 699.285   5
   0 -12  -1 19422.8 1127.58   4
   0 -12   1 21502.1 1172.77   4
   0  12   1 19440.3 1126.93   6
   0 -12   1 19889.4 1042.21   5
   0  12  -1 19345.1 1119.05   6
   0 -12   2 1307.69 292.004   4
   0 -12  -2 1465.69 343.271   4
   0  12  -2 1183.74 318.857   6
   0  12   2 1168.23 348.902   6
   0 -12   2 1803.03 339.731   5
   0 -12   3 7345.10 711.755   4
   0 -12  -3 6988.79 674.906   4
   0  12   3 7070.70 698.488   6
   0  12  -3 6247.50 643.632   6
   0 -12   3 7216.09 629.540   5
   0 -12   4 1490.34 355.487   4
   0 -12   4 1536.81 300.841   5
   0  12   4 1677.82 384.672   6
   0  12  -4 977.919 255.235   6
   0 -12   5 2704.58 432.336   4
   0  12  -5 2603.65 430.443   6
   0 -12   5 2312.59 355.593   5
   0  12   5 1592.51 365.395   6
   0 -12   6 757.515 87.1043   2
   0  12   6 658.427 74.5373   2
   0 -12   6 801.922 87.3506   3
   0 -12   6 607.761 234.075   4
   0  12   6 561.261 237.644   6
   0  12  -6 624.104 260.760   6
   0 -12   6 954.813 271.430   5
   0  12   7 983.631 123.932   2
   0 -12   7 892.705 125.898   2
   0  12   7 759.900 106.794   3
   0 -12   7 993.707 124.301   3
   0 -12   7 699.324 245.592   4
   0  12   7 612.446 227.520   6
   0 -12   7 1045.72 269.208   5
   0  12  -7 396.659 213.414   6
   0 -12   8 146.137 88.8828   2
   0  12   8 337.016 104.396   3
   0 -12   8 133.500 63.8921   3
   0  12   8 120.615 66.4765   2
   0 -12   8 212.296 211.101   5
   0 -12   8 213.790 246.943   4
   0  12  -8 339.812 212.508   6
   0  12   9 27229.9 779.549   2
   0 -12   9 26217.9 778.983   2
   0  12  -9 28994.6 1385.52   6
   0 -12   9 26387.9 1165.77   5
   0 -12   9 27679.7 1389.78   4
   0 -12  10 12832.2 589.891   2
   0  12  10 12390.1 566.045   2
   0  12 -10 12004.8 913.423   6
   0 -12  10 11234.2 890.250   4
   0 -12  10 12521.9 815.214   5
   0  12  11 9132.15 522.754   2
   0 -12  11 9560.30 548.315   2
   0  12 -11 9904.48 837.613   6
   0 -12  11 8565.56 792.942   4
   0 -12  11 10197.0 736.102   5
   0  12  12 601.140 163.768   2
   0 -12  12 590.825 157.066   2
   0 -12  12 1076.70 364.214   4
   0 -12  12 699.949 245.435   5
   0  12  13 12816.0 702.407   2
   0 -12  13 12723.8 702.271   2
   0 -12  13 13084.5 851.339   5
   0 -12  13 11694.8 960.334   4
   0 -12  14 3978.70 426.678   2
   0  12  14 4060.97 414.042   2
   0 -12  14 3886.59 480.430   5
   0 -12  14 4038.48 568.415   4
   0 -12  15 12909.8 761.349   2
   0  12  15 13438.5 785.446   2
   0 -12  15 12680.1 864.762   5
   0 -12  15 11518.0 968.343   4
   0 -12  16-45.4943 164.792   2
   0  12  16 49.6056 139.225   2
   0 -12  16 255.637 192.154   4
   0 -12  16 163.252 163.090   5
   0 -12  17 2203.58 368.244   2
   0  12  17 2315.41 367.935   2
   0 -12  17 2200.28 450.120   4
   0  12  18 2807.55 409.919   2
   0 -12  18 3082.34 442.861   2
   0 -12  18 2848.39 565.009   4
   0  12  19 638.767 226.456   2
   0 -12  19 372.993 163.876   2
   0 -12  19 714.613 294.595   4
   0  12  20 235.133 195.928   2
   0 -12 -20 162.731 140.938   7
   0 -12  20-58.2151 204.371   4
   0  12  21-317.444 241.260   2
   0 -12  21-247.124 257.598   2
   0 -12 -21 58.7207 163.942   7
   0 -12  21 31.2282 244.210   4
   0 -12  22 1598.51 386.346   2
   0  12  22 2208.04 423.994   2
   0 -12 -22 2371.37 428.264   7
   0 -12  22 1647.50 441.136   4
   0  12  23 18168.2 1184.61   2
   0 -12  23 17128.7 1163.86   2
   0 -12 -23 17414.4 1105.28   7
   0 -12  23 21601.1 1533.11   4
   0 -12  24 292.347 278.387   2
   0  12  24-286.682 293.115   2
   0 -12 -24-108.379 149.297   7
   0 -12  25 1851.28 432.378   2
   0  12  25 1571.04 365.014   2
   0 -12  26 217.629 204.805   2
   0  12  26 492.224 241.353   2
   0  12  27 1553.59 441.718   2
   0 -12  27 1407.25 394.567   2
   0 -12  28-394.778 382.784   2
   0  12  28 224.102 230.471   2
   0  12  29-411.442 329.967   2
   0 -12  29-393.031 354.071   2
   0  12  30-240.649 326.376   2
   0 -12  30 584.265 313.945   2
   0 -12  31 2779.73 610.150   2
   0  12  31 2433.06 544.785   2
   0  12  32 38.3312 261.848   2
   0  12  33 6903.30 937.980   2
   0 -13   0 66.9274 249.193   4
   0  13   0 387.127 222.054   6
   0 -13   0-107.215 164.289   5
   0 -13  -1 7135.81 733.118   4
   0 -13   1 7293.68 738.167   4
   0 -13   1 7459.33 667.172   5
   0  13  -1 6071.21 671.318   6
   0  13   1 6958.87 699.156   6
   0 -13  -2 344.306 224.799   4
   0 -13   2 655.931 212.840   4
   0 -13   2 347.630 198.362   5
   0  13   2 182.655 218.058   6
   0  13  -2 97.0217 191.729   6
   0 -13   3 13324.1 972.686   4
   0 -13  -3 13049.6 973.789   4
   0  13  -3 13396.2 988.633   6
   0  13   3 13899.5 991.110   6
   0 -13   3 13409.5 891.274   5
   0 -13   4 1592.76 376.188   4
   0  13  -4 1928.71 387.145   6
   0 -13   4 1306.54 321.213   5
   0  13   4 695.151 276.608   6
   0 -13   5 2253.98 464.702   4
   0 -13   5 2027.22 355.540   5
   0  13   5 1887.33 412.943   6
   0  13  -5 2233.78 450.153   6
   0 -13   6 2604.22 457.441   4
   0  13   6 3046.78 520.534   6
   0  13  -6 2768.95 472.729   6
   0 -13   6 2738.46 409.420   5
   0  13   7 12915.3 308.664   2
   0 -13   7 12752.8 355.684   2
   0 -13   7 13753.3 892.929   5
   0 -13   7 11338.2 928.525   4
   0  13  -7 13112.7 971.757   6
   0  13   7 12876.4 966.150   6
   0  13   8 10069.0 375.395   2
   0  13   8 10078.8 380.400   3
   0 -13   8 9882.74 391.183   2
   0  13  -8 10129.9 866.014   6
   0 -13   8 8578.86 806.475   4
   0 -13   8 9726.81 756.679   5
   0  13   8 10136.2 848.429   6
   0  13   9 1043.38 141.802   3
   0 -13   9 1545.45 192.995   2
   0  13   9 1354.12 170.503   2
   0  13  -9 1255.17 342.833   6
   0  13   9 898.000 322.050   6
   0 -13   9 996.998 242.021   5
   0 -13   9 1256.75 349.473   4
   0 -13  10 440.320 132.674   2
   0  13  10 440.186 123.966   2
   0  13  10 532.718 137.308   3
   0 -13  10 459.803 252.233   5
   0  13 -10 816.277 290.351   6
   0  13  10 673.505 365.028   6
   0 -13  10 591.520 273.490   4
   0 -13  11 38088.9 1050.34   2
   0  13  11 38530.4 1036.61   2
   0  13 -11 38359.7 1680.22   6
   0 -13  11 38480.6 1728.28   4
   0 -13  11 36356.3 1453.28   5
   0 -13  12 8270.66 527.707   2
   0  13  12 7999.40 507.758   2
   0 -13  12 7866.26 796.253   4
   0 -13  12 9871.64 771.958   5
   0 -13  13 13036.5 694.930   2
   0  13  13 13903.9 710.659   2
   0 -13  13 12492.3 866.378   5
   0 -13  13 11755.4 982.605   4
   0 -13  14-51.3291 114.217   2
   0  13  14 15.3288 113.661   2
   0 -13  14-76.1796 176.986   5
   0 -13  14-5.60011 242.963   4
   0  13  15 3368.73 386.656   2
   0 -13  15 3369.11 397.288   2
   0 -13  15 2926.68 523.997   4
   0 -13  15 2543.53 423.117   5
   0 -13  16 2816.39 427.373   2
   0  13  16 1660.37 302.063   2
   0 -13  16 2080.80 400.535   5
   0 -13  16 1741.53 417.900   4
   0 -13  17 526.658 194.513   2
   0  13  17 510.444 221.864   2
   0 -13  17 561.743 324.696   4
   0 -13  17 114.911 175.873   5
   0 -13  18 2258.20 363.026   2
   0  13  18 2446.41 379.705   2
   0 -13  18 2728.62 497.671   4
   0 -13  18 2810.75 440.216   5
   0 -13  19 4485.26 527.034   2
   0  13  19 5200.57 556.896   2
   0 -13  19 4864.64 683.282   4
   0 -13  19 5605.01 639.923   5
   0  13  20 534.836 226.908   2
   0 -13  20 468.035 236.938   2
   0 -13  20 66.8890 242.982   4
   0 -13  21 12874.7 943.653   2
   0  13  21 13393.0 940.665   2
   0 -13  21 12951.9 1138.36   4
   0 -13  22 2324.37 460.748   2
   0  13  22 2333.96 450.335   2
   0 -13  22 2215.82 525.220   4
   0 -13  23-200.379 230.189   2
   0  13  23 463.684 218.729   2
   0  13  23 624.698 277.012   6
   0 -13  23 669.058 354.817   4
   0  13  24 71.7989 199.711   2
   0 -13  24-313.448 285.982   2
   0 -13  24 408.695 355.093   4
   0  13  24 300.245 267.770   6
   0  13  25 6071.33 744.529   2
   0 -13  25 6710.46 884.158   4
   0  13  26-205.767 271.623   2
   0 -13  26 720.795 397.253   4
   0  13  27-204.148 247.005   2
   0 -13  27 360.381 292.046   4
   0  13  28 2099.04 509.308   2
   0 -13  28 1288.99 484.633   4
   0 -13  29 452.510 277.870   4
   0 -13  30 153.111 297.767   4
   0 -14   0 8518.99 821.250   4
   0  14   0 8131.46 804.209   6
   0 -14  -1 9779.50 882.582   4
   0 -14   1 10267.2 896.917   4
   0 -14   1 9642.73 784.622   5
   0  14   1 10666.4 909.731   6
   0  14  -1 10551.8 923.444   6
   0 -14   2 1223.29 326.378   4
   0 -14  -2 1155.52 359.570   4
   0  14  -2 1821.02 404.523   6
   0  14   2 899.466 244.069   6
   0 -14   2 1156.73 317.601   5
   0 -14  -3 3383.43 529.299   4
   0 -14   3 3677.15 547.418   4
   0 -14   3 4342.69 531.029   5
   0  14   3 4468.53 615.196   6
   0  14  -3 3861.98 578.111   6
   0 -14   4 9500.80 850.835   4
   0 -14   4 9953.75 798.668   5
   0  14   4 10036.5 891.377   6
   0  14  -4 8896.84 846.658   6
   0 -14   5 13481.0 1043.93   4
   0  14   5 12947.2 1012.96   6
   0 -14   5 14169.6 940.169   5
   0  14  -5 12935.4 1005.64   6
   0 -14   6 4326.09 614.383   4
   0  14  -6 4651.09 638.286   6
   0 -14   6 5367.31 586.179   5
   0  14   6 5413.17 692.808   6
   0 -14   7 11113.3 833.193   5
   0  14   7 11618.6 965.615   6
   0 -14   7 10368.3 927.663   4
   0  14  -7 10368.9 901.285   6
   0 -14   8 6.38761 213.989   4
   0 -14   8 330.523 273.523   5
   0  14   8 541.092 308.701   6
   0  14  -8 793.815 381.904   6
   0  14   9 16174.2 479.780   2
   0  14  -9 16114.1 1141.56   6
   0 -14   9 17834.3 1208.07   4
   0 -14   9 16545.2 1031.08   5
   0  14   9 14498.8 1068.51   6
   0  14  10 5868.02 345.192   2
   0 -14  10 4911.82 649.014   4
   0  14 -10 4665.72 637.846   6
   0 -14  10 5393.48 596.165   5
   0  14  10 4976.29 635.852   6
   0  14  11 8034.70 447.621   2
   0  14 -11 6590.11 749.365   6
   0 -14  11 7914.43 845.768   4
   0 -14  11 7135.95 687.998   5
   0  14  11 7568.12 778.903   6
   0  14  12 1780.72 233.979   2
   0 -14  12 1674.05 344.062   5
   0 -14  12 2183.01 456.074   4
   0  14  12 1349.89 344.983   6
   0  14  13 14368.5 691.476   2
   0 -14  13 15090.6 981.590   5
   0  14  13 12991.1 1017.12   6
   0 -14  13 12673.8 1058.55   4
   0  14  14 561.456 148.801   2
   0  14  14 742.018 293.330   6
   0 -14  14 937.998 312.089   5
   0 -14  14 804.153 355.643   4
   0  14  15 1569.22 263.077   2
   0  14  15 1638.92 392.239   6
   0 -14  15 2088.52 410.965   5
   0 -14  15 2339.19 507.531   4
   0  14  16 1286.22 269.728   2
   0 -14  16 1087.78 339.886   4
   0  14  16 1364.15 357.203   6
   0 -14  16 998.357 311.470   5
   0  14  17 3141.09 399.380   2
   0  14  17 2604.61 462.585   6
   0 -14  17 3501.73 506.713   5
   0 -14  17 2817.25 527.377   4
   0  14  18-40.7717 134.791   2
   0  14  18-218.643 234.380   6
   0 -14  18-154.832 280.345   4
   0 -14  18 140.430 224.305   5
   0  14  19 182.448 140.790   2
   0 -14  19 154.316 285.102   4
   0 -14  19 75.4344 193.495   5
   0  14  19 285.634 237.237   6
   0  14  20 5354.17 595.689   2
   0 -14  20 5698.76 798.946   4
   0  14  20 5668.89 694.332   6
   0 -14  20 5298.99 656.030   5
   0 -14  21 378.618 289.474   4
   0  14  21 276.719 291.524   6
   0 -14  21 597.714 282.457   5
   0 -14  22 4119.42 681.109   4
   0  14  22 3887.26 583.785   6
   0 -14  22 4259.23 591.025   5
   0 -14  23 9860.37 894.983   5
   0 -14  23 11647.3 1145.97   4
   0  14  23 9587.96 894.760   6
   0  14  24 583.086 255.946   6
   0 -14  24 1073.04 377.342   4
   0 -14  25 1120.24 400.128   4
   0 -14  26 117.014 216.227   4
   0 -14  27 795.077 417.323   4
   0 -14  28-123.225 239.914   4
   0 -15   0 230.613 291.873   4
   0  15   0 274.532 266.660   6
   0 -15  -1-446.326 303.396   4
   0 -15   1 297.131 220.385   4
   0  15   1 249.892 240.038   6
   0  15  -1 204.804 235.407   6
   0 -15   2 5785.15 709.216   4
   0 -15  -2 5773.76 712.330   4
   0  15  -2 5893.87 724.159   6
   0 -15   2 6186.66 654.853   5
   0  15   2 6607.50 772.662   6
   0 -15   3 15492.2 1157.55   4
   0 -15  -3 17558.9 1230.37   4
   0 -15   3 16303.7 1068.33   5
   0  15   3 16416.8 1183.18   6
   0  15  -3 15685.9 1146.79   6
   0 -15   4 8930.43 867.766   4
   0  15  -4 10643.4 961.570   6
   0  15   4 10065.0 920.043   6
   0 -15   4 10917.1 876.768   5
   0 -15   5 1111.27 359.807   4
   0  15  -5 1118.19 394.594   6
   0  15   5 995.653 379.705   6
   0 -15   5 1465.80 354.559   5
   0 -15   6 341.425 255.748   4
   0  15   6 328.900 234.275   6
   0  15  -6 369.312 279.015   6
   0 -15   6 543.160 259.767   5
   0 -15   7 7996.31 835.070   4
   0  15  -7 8177.90 865.085   6
   0 -15   7 7851.65 756.323   5
   0  15   7 8397.90 840.388   6
   0 -15   8 4840.35 648.937   4
   0 -15   8 4363.36 560.787   5
   0  15   8 4118.04 603.815   6
   0  15  -8 5500.35 687.755   6
   0  15   9 6699.93 780.209   6
   0  15  -9 7101.68 797.847   6
   0 -15   9 6159.28 758.562   4
   0 -15   9 6925.78 692.502   5
   0 -15  10 1614.88 432.479   4
   0  15 -10 1562.40 415.825   6
   0 -15  10 2143.80 416.454   5
   0  15  10 1550.85 391.962   6
   0 -15  11 74.7614 194.488   4
   0  15 -11-201.156 299.071   6
   0 -15  11 431.319 223.917   5
   0  15  11 175.841 232.244   6
   0 -15  12 595.329 269.235   5
   0  15  12 181.500 251.341   6
   0 -15  12 127.287 256.815   4
   0  15  13 5865.98 715.374   6
   0 -15  13 7367.06 859.293   4
   0 -15  13 6833.54 704.441   5
   0 -15  14 1125.64 305.429   5
   0  15  14 420.179 219.986   6
   0 -15  14 408.326 201.676   4
   0  15  15 221.314 223.913   6
   0 -15  15 561.672 295.471   5
   0 -15  15 139.205 300.256   4
   0 -15  16 441.684 188.546   4
   0  15  16 124.012 227.510   6
   0 -15  16 106.944 205.611   5
   0 -15  17 1688.78 380.675   5
   0  15  17 1922.61 443.852   6
   0 -15  17 1810.86 438.865   4
   0  15  18 7952.99 841.982   6
   0 -15  18 8769.35 819.710   5
   0 -15  18 8713.30 989.771   4
   0  15  19 3223.25 568.117   6
   0 -15  19 3202.59 591.701   4
   0 -15  19 2461.88 469.904   5
   0  15  20 1930.98 445.371   6
   0 -15  20 1679.26 390.287   5
   0 -15  20 1806.87 538.337   4
   0  15  21 6616.37 774.106   6
   0 -15  21 7251.40 920.132   4
   0 -15  21 7399.65 784.354   5
   0  15  22 921.400 324.384   6
   0 -15  22 899.725 371.802   4
   0 -15  22 523.649 226.275   5
   0  15  23-78.5090 196.769   6
   0 -15  23-12.7503 256.024   4
   0 -15  23 300.324 213.974   5
   0 -15  24 3595.25 713.812   4
   0 -15  24 2832.60 510.807   5
   0  15  24 3295.05 580.451   6
   0 -15  25 4145.38 759.627   4
   0 -15  26 38.2969 245.943   4
   0 -15  27 8717.98 1071.04   4
   0 -16   0 4847.39 664.667   4
   0  16   0 4809.93 663.145   6
   0 -16   1 6137.83 744.721   4
   0 -16  -1 6147.23 762.135   4
   0  16  -1 6842.19 814.156   6
   0  16   1 5862.10 744.769   6
   0 -16   2 1445.97 400.661   4
   0 -16  -2 1768.91 463.045   4
   0  16  -2 3190.34 594.139   6
   0  16   2 2327.45 453.928   6
   0 -16   3 179.792 194.593   4
   0  16   3 13.6591 260.393   6
   0 -16   3 150.686 180.995   5
   0 -16   4 2968.67 541.500   4
   0  16   4 3227.13 561.459   6
   0 -16   4 3797.40 516.628   5
   0  16  -4 2696.71 516.908   6
   0 -16   5 3044.05 545.973   4
   0  16  -5 2205.41 486.589   6
   0  16   5 2164.21 486.077   6
   0 -16   5 2653.38 456.343   5
   0 -16   6 4528.93 652.534   4
   0  16   6 6174.06 755.757   6
   0  16  -6 5935.48 723.864   6
   0 -16   6 6492.53 700.415   5
   0 -16   7 7203.53 832.057   4
   0  16   7 6914.29 783.923   6
   0 -16   7 7300.25 747.345   5
   0  16  -7 6039.36 747.601   6
   0 -16   8 4131.90 621.891   4
   0  16  -8 3251.68 605.122   6
   0 -16   8 3891.14 552.159   5
   0  16   8 3272.91 578.839   6
   0 -16   9 6672.29 815.101   4
   0 -16   9 7995.10 777.616   5
   0  16   9 7884.91 844.599   6
   0  16  -9 7534.01 857.047   6
   0 -16  10 2741.35 524.673   4
   0  16 -10 2713.80 547.052   6
   0  16  10 3633.27 602.600   6
   0 -16  10 3562.20 532.304   5
   0 -16  11 2568.14 522.945   4
   0  16 -11 4220.47 642.383   6
   0 -16  11 4189.81 562.374   5
   0  16  11 4520.20 674.834   6
   0 -16  12 542.906 337.167   4
   0 -16  12-78.8218 190.797   5
   0  16  12 262.154 217.094   6
   0  16  13 822.394 363.859   6
   0 -16  13 1101.71 311.638   5
   0 -16  13 553.984 259.889   4
   0 -16  14 6273.00 704.955   5
   0 -16  14 7052.76 876.861   4
   0  16  14 6021.33 767.505   6
   0 -16  15 6901.15 855.438   4
   0  16  15 6589.90 773.724   6
   0 -16  15 8174.37 816.190   5
   0 -16  16 6582.38 736.757   5
   0  16  16 7327.42 845.600   6
   0 -16  16 4937.54 758.155   4
   0 -16  17 7635.69 910.200   4
   0 -16  17 7784.88 803.246   5
   0  16  17 9128.90 929.550   6
   0 -16  18 228.730 245.769   5
   0  16  18 56.7465 255.836   6
   0 -16  18-147.264 257.281   4
   0 -16  19 377.115 238.488   5
   0 -16  19 217.766 205.469   4
   0  16  19 969.052 360.769   6
   0 -16  20 430.817 268.273   5
   0 -16  20 210.238 322.084   4
   0  16  20 424.638 261.650   6
   0 -16  21 694.995 335.907   4
   0 -16  21 606.448 281.930   5
   0  16  21 1280.35 384.995   6
   0 -16  22 618.512 270.777   5
   0 -16  22 296.589 293.258   4
   0  16  22 922.344 395.649   6
   0 -16  23 3378.10 661.639   4
   0  16  23 3124.82 568.860   6
   0 -16  24 3922.55 741.842   4
   0 -16  25 533.859 315.117   4
   0 -17   0 121.450 199.538   4
   0  17   0 56.5342 195.116   6
   0 -17  -1 774.575 374.478   4
   0 -17   1 407.937 261.503   4
   0  17   1 278.292 266.208   6
   0  17  -1 499.118 341.670   6
   0 -17   2 694.828 347.522   4
   0 -17  -2 290.516 248.951   4
   0  17  -2 42.1841 250.533   6
   0  17   2 50.7516 353.551   6
   0 -17   3 6727.20 824.849   4
   0  17  -3 6804.93 857.632   6
   0  17   3 6731.03 787.689   6
   0 -17   4 687.062 286.706   4
   0  17   4 1032.53 381.826   6
   0 -17   4 1362.06 337.941   5
   0  17  -4 1043.06 381.869   6
   0 -17   5 7399.66 856.006   4
   0  17  -5 8445.31 932.489   6
   0  17   5 8837.29 939.297   6
   0 -17   5 10832.7 931.433   5
   0 -17   6 1191.29 421.346   4
   0  17  -6 895.081 370.092   6
   0 -17   6 445.142 283.985   5
   0  17   6 1353.36 388.689   6
   0 -17   7 1688.38 517.960   4
   0  17   7 803.228 379.137   6
   0 -17   7 1478.06 397.656   5
   0  17  -7 1382.51 428.178   6
   0 -17   8 4512.34 716.747   4
   0  17  -8 7070.42 859.204   6
   0 -17   8 7266.51 778.642   5
   0  17   8 5575.28 743.214   6
   0 -17   9 4794.45 742.221   4
   0 -17   9 4696.76 616.607   5
   0  17  -9 5150.64 764.112   6
   0  17   9 5018.60 730.682   6
   0 -17  10 723.299 338.958   4
   0  17 -10 1247.78 373.314   6
   0  17  10 743.805 368.743   6
   0 -17  10 328.546 280.816   5
   0 -17  11 3398.83 657.504   4
   0  17  11 3125.29 612.600   6
   0 -17  11 3649.03 555.963   5
   0 -17  12 881.702 393.315   4
   0 -17  12 1470.42 370.374   5
   0  17  12 994.415 370.187   6
   0 -17  13 3053.10 587.247   4
   0  17  13 2193.03 483.058   6
   0 -17  13 2679.14 463.860   5
   0 -17  14 2051.44 493.776   4
   0 -17  14 2622.80 467.074   5
   0  17  14 1728.86 472.265   6
   0 -17  15 1183.36 374.299   4
   0 -17  15 1647.61 397.706   5
   0  17  15 1823.95 450.841   6
   0 -17  16 53.2431 215.291   5
   0 -17  16 374.962 297.412   4
   0  17  16-381.540 281.848   6
   0 -17  17 1488.79 435.977   4
   0  17  17 2895.14 605.093   6
   0 -17  17 1421.90 404.698   5
   0  17  18 5216.05 756.277   6
   0 -17  18 4754.68 637.868   5
   0 -17  18 5797.61 854.233   4
   0 -17  19 7783.79 1000.67   4
   0 -17  19 8215.44 873.157   5
   0  17  19 6609.99 824.124   6
   0  17  20 1864.00 478.791   6
   0 -17  20 1697.22 486.062   5
   0 -17  20 2146.69 558.739   4
   0  17  21 1408.09 391.206   6
   0 -17  21 1762.46 528.800   4
   0  17  22 1749.35 474.299   6
   0 -17  22 3055.25 714.467   4
   0  17  23 442.132 324.618   6
   0 -18   0 678.572 409.785   4
   0  18   0-236.182 278.881   6
   0 -18  -1 8495.47 963.828   4
   0 -18   1 7901.51 930.992   4
   0  18  -1 7011.19 876.689   6
   0  18   1 7487.83 905.944   6
   0 -18   2 636.470 395.285   4
   0  18  -2 1289.56 419.978   6
   0  18   2 1066.90 420.733   6
   0 -18   3 12919.9 1197.98   4
   0  18   3 13021.3 1174.24   6
   0  18  -3 12487.0 1158.96   6
   0 -18   4 2587.43 570.158   4
   0  18   4 1739.13 467.589   6
   0  18  -4 2131.05 498.937   6
   0 -18   5 1350.33 398.923   4
   0  18   5 480.240 276.583   6
   0 -18   5 345.956 200.594   5
   0  18  -5 1708.48 507.557   6
   0 -18   6 2767.71 585.760   4
   0 -18   6 3579.54 569.252   5
   0  18   6 2803.51 594.685   6
   0  18  -6 2873.27 571.623   6
   0 -18   7 18227.9 1422.17   4
   0  18  -7 19545.1 1459.74   6
   0  18   7 20166.3 1460.05   6
   0 -18   7 19924.7 1301.63   5
   0 -18   8 3118.29 619.004   4
   0  18   8 2929.18 629.205   6
   0  18  -8 4025.01 709.919   6
   0 -18   8 3686.38 609.176   5
   0 -18   9-147.918 238.530   4
   0  18  -9 605.201 321.402   6
   0  18   9-180.046 247.256   6
   0 -18   9 36.2325 306.488   5
   0 -18  10 2120.93 507.558   4
   0  18 -10 2235.77 551.334   6
   0  18  10 1693.90 439.714   6
   0 -18  10 1752.27 404.258   5
   0 -18  11 388.412 285.491   4
   0  18  11 73.8109 251.522   6
   0 -18  11 334.499 255.930   5
   0 -18  12 292.703 296.706   4
   0  18  12 272.654 329.106   6
   0 -18  12 618.983 287.618   5
   0 -18  13 440.140 338.928   4
   0  18  13 289.750 306.939   6
   0 -18  13 43.9900 215.043   5
   0 -18  14 2146.01 541.252   4
   0  18  14 1606.03 449.693   6
   0 -18  14 2363.47 458.399   5
   0 -18  15 2640.22 626.595   4
   0 -18  15 2467.41 489.644   5
   0  18  15 1646.84 472.912   6
   0 -18  16 4674.10 864.361   4
   0 -18  16 2661.02 486.000   5
   0  18  16 2968.03 627.487   6
   0 -18  17 12421.3 1230.44   4
   0  18  17 11032.3 1089.73   6
   0 -18  17 13109.3 1088.48   5
   0 -18  18 536.102 294.582   5
   0 -18  18 124.816 332.857   4
   0  18  18 511.543 364.401   6
   0 -18  19 117.973 241.048   4
   0  18  19-98.3563 292.604   6
   0  18  20 1895.26 432.999   6
   0 -18  20 2908.90 643.816   4
   0  18  21 1208.31 406.602   6
   0  18  22 998.727 411.242   6
   0 -19   0 476.990 278.851   4
   0  19   0 448.793 387.117   6
   0 -19   1 456.735 268.223   4
   0  19   1 345.762 267.621   6
   0  19  -1 1255.90 443.778   6
   0 -19   2 2745.47 606.672   4
   0  19   2 2248.42 565.104   6
   0  19  -2 1871.73 477.947   6
   0 -19   3 290.144 351.361   4
   0  19  -3 101.785 306.847   6
   0  19   3 98.0878 324.751   6
   0 -19   4 5161.17 809.617   4
   0  19  -4 4522.34 716.700   6
   0  19   4 5056.43 799.569   6
   0 -19   5 12071.9 1179.48   4
   0  19  -5 13504.3 1210.43   6
   0  19   5 11897.4 1158.27   6
   0 -19   6 5987.50 835.440   4
   0 -19   6 5591.34 740.126   5
   0  19   6 4340.69 725.304   6
   0  19  -6 6228.51 892.900   6
   0 -19   7 476.485 381.543   4
   0  19   7-97.7694 313.271   6
   0 -19   7 662.500 329.755   5
   0  19  -7 813.794 515.849   6
   0 -19   8 539.633 296.895   4
   0  19  -8 785.959 395.568   6
   0 -19   8 1163.43 377.296   5
   0  19   8 1075.01 340.336   6
   0 -19   9 4751.85 769.627   4
   0  19  -9 7024.49 926.457   6
   0  19   9 5796.48 819.444   6
   0 -19   9 6129.23 764.533   5
   0 -19  10 1455.17 519.631   4
   0  19  10 1317.11 447.373   6
   0 -19  10 2064.44 478.738   5
   0 -19  11 951.378 506.849   4
   0  19  11 1271.05 451.497   6
   0 -19  11 1304.95 410.694   5
   0 -19  12 5452.27 830.878   4
   0  19  12 4816.12 770.383   6
   0 -19  12 5553.44 720.991   5
   0 -19  13 394.413 340.760   4
   0  19  13 225.581 269.704   6
   0 -19  13-37.6718 208.406   5
   0 -19  14 684.461 329.836   4
   0 -19  14-397.372 265.638   5
   0  19  14 232.330 252.314   6
   0 -19  15 3991.50 753.832   4
   0 -19  15 3753.09 615.603   5
   0  19  15 2736.35 561.166   6
   0 -19  16-0.76770 232.995   4
   0  19  16 710.854 352.730   6
   0 -19  17 4161.96 748.955   4
   0  19  17 3538.86 696.218   6
   0  19  18 5663.07 817.532   6
   0  19  19 7869.62 986.572   6
   0  19  20 364.836 260.212   6
   0  19  21 718.491 303.141   6
   0  19  22 1259.51 475.087   6
   0 -20   0 11510.2 1200.95   4
   0  20   0 10507.7 1131.28   6
   0 -20   1 312.614 244.968   4
   0  20   1-171.062 383.972   6
   0 -20   2 767.097 351.785   4
   0  20   2 372.849 347.782   6
   0  20  -2-329.371 328.612   6
   0 -20   3 1833.27 496.544   4
   0  20   3 1465.91 422.916   6
   0  20  -3 2254.87 532.262   6
   0 -20   4 399.452 356.605   4
   0  20   4-248.076 404.075   6
   0  20  -4 769.144 444.878   6
   0 -20   5 283.186 247.427   4
   0  20   5 309.768 239.653   6
   0  20  -5 673.622 429.589   6
   0 -20   6 4486.17 801.723   4
   0  20  -6 2783.70 665.359   6
   0  20   6 2414.54 606.656   6
   0 -20   7 5289.20 831.278   4
   0  20  -7 6213.27 900.098   6
   0  20   7 6588.84 930.180   6
   0 -20   8 1845.41 517.280   4
   0  20  -8 2555.36 623.420   6
   0 -20   8 1637.43 454.697   5
   0  20   8 1739.05 506.791   6
   0 -20   9 760.366 427.939   4
   0  20   9-401.375 351.759   6
   0 -20   9-14.4292 321.784   5
   0 -20  10 4457.77 819.920   4
   0 -20  10 4614.93 666.100   5
   0  20  10 4636.75 767.954   6
   0 -20  11 93.2030 296.848   4
   0 -20  11 525.290 306.146   5
   0  20  11 361.311 267.608   6
   0 -20  12 119.927 242.497   4
   0 -20  12 234.439 242.295   5
   0 -20  13 510.442 329.260   5
   0  20  13 241.449 272.611   6
   0  20  14 307.520 366.189   6
   0  20  15 4588.85 770.067   6
   0  20  16 1819.78 546.482   6
   0  20  17 6697.94 918.180   6
   0  20  18-206.063 350.364   6
   0  20  19 38.0631 281.382   6
   0  21   0 302.867 382.288   6
   0 -21   1 3615.19 775.817   4
   0  21   1 2580.99 617.897   6
   0  21  -1 2209.60 570.020   6
   0 -21   2 4173.70 781.046   4
   0  21  -2 2325.21 649.326   6
   0  21   2 2556.94 603.514   6
   0 -21   3 3113.79 660.110   4
   0  21   3 3268.49 710.272   6
   0  21  -3 3472.96 752.496   6
   0 -21   4 2075.80 606.928   4
   0  21  -4 2221.10 618.110   6
   0  21   4 1554.53 469.132   6
   0 -21   5 5512.82 877.649   4
   0  21   5 5747.27 885.596   6
   0  21  -5 6328.69 963.712   6
   0  21  -6-175.343 357.558   6
   0  21   6-450.796 402.712   6
   0  21   7 526.546 296.548   6
   0  21   8 946.758 352.338   6
   0 -21   9 2965.70 594.908   5
   0  21   9 2886.26 682.147   6
   0  21  10-56.1624 269.407   6
   0 -21  10 24.9551 250.501   5
   1   0 -39 1388.58 476.904   7
   1   0 -38 416.350 297.691   7
   1   0 -37 3368.82 708.293   7
   1   0 -36 81.2800 257.581   7
  -1   0  35 717.835 368.017   2
   1   0 -35 486.347 323.851   7
  -1   0  34 208.328 275.071   2
   1   0 -34-517.470 408.091   7
  -1   0  33 4929.32 796.683   2
   1   0 -33 5673.69 809.814   7
  -1   0  32 573.813 453.654   2
   1   0 -32-182.768 265.943   7
  -1   0  31 10855.0 1170.81   2
   1   0 -31 11971.1 1138.98   7
  -1   0  30-690.894 410.305   2
   1   0 -30 311.308 283.765   7
   1   0 -29-76.6436 204.130   7
   1   0 -29 225.310 240.769   1
   1   0 -28-13.7880 266.940   7
   1   0 -28-170.912 265.083   1
   1   0 -27 1181.55 350.926   7
   1   0 -27 476.565 205.030   1
   1   0 -26 85.7371 245.579   7
   1   0 -26-272.058 305.256   1
   1   0 -25 8112.26 844.551   7
   1   0 -25 7345.90 845.192   1
   1   0 -24 49.4954 224.900   7
   1   0 -24-15.2184 210.402   1
   1   0 -23 152.600 206.557   7
   1   0 -23 68.5406 207.048   1
   1   0 -22 458.203 302.423   7
   1   0 -22 140.708 192.110   1
   1   0 -21 1101.07 335.933   7
   1   0 -21 1188.30 353.365   1
   1   0 -20 832.116 300.750   7
   1   0 -20 450.911 238.888   1
   1   0 -19 63775.3 1953.15   7
   1   0 -19 66688.2 2083.39   1
   1   0 -18 33.4564 205.915   7
   1   0 -18-59.9124 180.946   1
   1   0 -17 5992.83 573.513   7
   1   0 -17 6162.32 607.497   1
   1   0 -16 109.224 141.194   7
   1   0 -16 147.374 153.464   1
   1   0 -15 27224.6 1111.45   7
   1   0 -15 27361.3 1160.14   1
   1   0 -14 576.626 248.587   7
   1   0 -14 231.899 209.260   1
   1   0 -13 8608.36 592.345   7
  -1   0  13 8172.10 623.728   1
   1   0 -13 7997.17 592.531   1
   1   0 -12-8.46251 122.868   1
  -1   0  12 44.7789 148.508   1
   1   0 -11 3094.66 342.768   7
   1   0 -11 2774.76 348.136   1
  -1   0  11 2750.58 325.294   1
   1   0 -10 505.214 207.124   7
  -1   0  10 337.799 158.383   1
   1   0 -10-90.8093 133.277   1
   1   0  -9 109795. 1726.97   7
   1   0  -9 103171. 1736.24   1
  -1   0   9 102832. 1728.79   1
   1   0  -8 276.841 151.732   7
   1   0  -8-193.460 138.367   1
  -1   0   8-169.150 91.8279   1
   1   0  -7 57754.5 1103.83   7
  -1   0   7 57826.7 1139.03   1
   1   0  -7 55173.7 1112.36   1
   1   0  -6-41.0068 96.4127   1
  -1   0   6 29.9225 106.811   1
   1   0  -5 117437. 1355.18   7
   1   0  -5 114891. 1357.36   1
   1   0  -4 47.4130 44.9364   7
   1   0  -4-135.598 72.5947   1
   1   0  -3 65789.3 828.776   7
  -1   0   3 66157.1 820.791   7
   1   0  -2 0.34755 15.4672   7
  -1   0   2 110.556 38.1272   7
   1   0   2 32.0113 31.4282   2
  -1   0  -2 12.0506 25.5121   2
  -1   0  -3 1212.20 113.716   2
   1   0   3 1387.28 125.271   2
   1   0   4 56.7560 68.0035   2
   1   0   4 148.538 73.4890   1
  -1   0  -5 128357. 1432.30   1
   1   0   5 130694. 1454.26   1
   1   0   6-96.7865 83.5240   1
  -1   0  -6 37.9555 114.571   1
  -1   0  -7 633.872 168.852   1
   1   0   7 712.836 156.133   1
  -1   0  -8 366.102 160.909   1
   1   0   8 179.511 151.664   1
   1   0   9 109307. 1769.17   1
  -1   0  -9 109661. 1777.95   1
   1   0  10 206.201 148.219   1
  -1   0 -10 681.603 258.555   1
  -1   0 -11 57600.1 1431.94   1
   1   0  11 59816.3 1449.38   1
   1   0  12 36.9014 84.4715   1
  -1   0 -12 370.616 218.295   1
   1   0  13 19708.0 911.324   1
  -1   0 -13 19885.1 934.669   1
  -1   0 -14-72.5895 126.437   7
  -1   0 -14 312.549 215.424   1
  -1   0 -15 70684.7 1696.26   7
  -1   0 -15 73105.8 1897.18   1
  -1   0 -16 155.967 152.015   7
  -1   0 -16 509.326 326.577   1
  -1   0 -17 23543.0 1053.86   7
  -1   0 -17 21726.9 1120.76   1
  -1   0 -18 508.449 328.105   7
  -1   0 -18 1417.55 407.240   1
  -1   0 -19 133636. 2678.77   7
  -1   0 -19 123102. 2805.35   1
  -1   0 -20 937.381 323.507   7
  -1   0 -20 1067.69 407.767   1
  -1   0 -21 1650.34 330.647   7
  -1   0 -21 1573.35 368.587   1
  -1   0 -22 253.293 247.739   7
  -1   0 -22 87.9117 159.875   1
   1   0  23 14492.7 1097.77   2
  -1   0 -23 15830.1 1062.24   7
   1   0  24 308.099 283.454   2
   1   0  24 136.261 92.7721   6
  -1   0 -24 253.976 301.562   7
   1   0  25 7026.24 782.574   2
  -1   0 -25 6875.85 749.912   7
   1   0  26-383.226 345.596   2
  -1   0 -26-174.968 200.980   7
   1   0  27 637.303 251.118   2
  -1   0 -27 1036.87 327.224   7
   1   0  28 104.888 232.897   2
  -1   0 -28 316.938 268.525   7
   1   0  29 17503.7 1365.56   2
  -1   0 -29 17804.0 1302.39   7
   1   0  30 639.412 357.169   2
  -1   0 -30 1045.24 388.782   7
   1   0  31 6838.91 913.680   2
  -1   0 -31 6325.75 833.814   7
   1   0  32 180.864 262.319   2
  -1   0 -32 208.100 271.847   7
   1   0  33 1073.83 494.821   2
  -1   0 -33 726.360 274.366   7
   1   0  34 334.180 400.698   2
  -1   0 -34-70.2801 236.614   7
   1   0  35 2428.56 601.415   2
  -1   0 -35 2076.28 545.525   7
  -1   0 -36-382.436 382.680   7
  -1   0 -37 8538.97 1058.14   7
  -1   0 -38 294.049 272.983   7
   1  -1 -39 8212.06 1067.88   7
   1   1 -38-119.579 293.025   7
   1  -1 -38-810.823 510.512   7
   1  -1 -37 198.603 282.815   7
   1   1 -37 82.9519 344.427   7
   1  -1 -36 619.248 407.230   7
   1   1 -36-235.733 426.398   7
  -1   1  35 1325.67 408.203   2
  -1  -1  35 1209.55 472.928   2
   1  -1 -35 1061.22 392.900   7
   1   1 -35 1542.55 439.427   7
  -1   1  34-456.653 310.692   2
  -1  -1  34 186.843 276.365   2
   1   1 -34-306.446 337.417   7
   1  -1 -34-144.544 340.358   7
  -1  -1  33 275.824 262.608   2
  -1   1  33 920.841 471.690   2
   1   1 -33 293.735 258.303   7
   1  -1 -33 840.901 407.995   7
  -1  -1  32 2676.11 655.074   2
  -1   1  32 1736.85 477.600   2
   1  -1 -32 2156.20 530.834   7
   1   1 -32 1604.12 512.154   7
  -1   1  31 5686.24 845.250   2
  -1  -1  31 5698.99 855.686   2
   1   1 -31 6473.61 883.387   7
   1  -1 -31 6225.20 819.697   7
  -1   1  30 3397.68 663.788   2
  -1  -1  30 2623.32 577.323   2
   1   1 -30 2187.51 533.650   7
   1  -1 -30 3852.63 650.866   7
   1  -1 -29 26123.2 1705.93   1
   1   1 -29 31596.1 1860.21   1
   1  -1 -29 27282.5 1639.93   7
   1   1 -29 27643.4 1670.08   7
   1  -1 -28 2246.50 513.277   1
   1   1 -28 3156.54 610.337   1
   1   1 -28 2526.55 508.202   7
   1  -1 -28 3226.54 583.259   7
   1  -1 -27 1178.25 452.074   1
   1   1 -27 1557.43 439.987   1
   1   1 -27 1166.11 343.249   7
   1  -1 -27 796.320 310.191   7
   1  -1 -26 1957.35 482.285   1
   1   1 -26 1889.65 462.018   1
   1   1 -26 2536.35 468.204   7
   1  -1 -26 1892.28 417.516   7
   1  -1 -25 10194.5 978.693   1
   1   1 -25 11021.5 1002.08   1
   1  -1 -25 10637.5 938.878   7
   1   1 -25 10678.8 958.347   7
   1   1 -24-265.937 334.600   1
   1   1 -24 27.4315 259.524   7
   1  -1 -24-220.056 198.719   7
   1   1 -23 13.2459 243.601   1
   1  -1 -23-276.589 269.406   1
   1  -1 -23 170.156 180.739   7
   1   1 -23 400.322 245.458   7
   1   1 -22 2396.10 435.281   1
   1  -1 -22 3188.26 514.001   1
   1  -1 -22 3473.35 503.741   7
   1   1 -22 3144.08 507.937   7
   1  -1 -21 2670.75 457.054   1
   1   1 -21 2653.50 472.617   1
   1  -1 -21 2097.40 404.504   7
   1   1 -21 2466.19 414.341   7
   1   1 -20 7576.46 732.800   1
   1  -1 -20 7329.34 729.307   1
   1   1 -20 8387.84 739.445   7
   1  -1 -20 6750.47 671.864   7
   1   1 -19 10929.9 850.614   1
   1  -1 -19 10033.1 817.590   1
   1  -1 -19 11111.4 831.662   7
   1   1 -19 11924.3 855.714   7
   1   1 -18 1557.38 353.807   1
   1  -1 -18 1514.18 356.064   1
   1   1 -18 1435.39 325.485   7
   1  -1 -18 1617.39 347.130   7
   1   1 -17 2958.10 428.210   1
   1  -1 -17 2534.76 380.128   1
   1   1 -17 2947.27 417.396   7
   1  -1 -17 2681.05 417.755   7
   1   1 -16 8029.00 658.327   1
   1  -1 -16 8472.27 685.668   1
   1   1 -16 7913.92 638.918   7
   1  -1 -16 7752.39 622.965   7
   1  -1 -15 34035.3 1290.71   1
   1   1 -15 34931.9 1306.71   1
   1   1 -15 32837.8 1226.50   7
   1  -1 -15 33295.8 1246.83   7
   1   1 -14 922.283 280.699   1
   1  -1 -14 773.478 228.950   1
   1  -1 -14 700.083 251.728   7
   1   1 -14 360.564 167.038   7
   1  -1 -13 3727.20 411.433   1
  -1  -1  13 3866.83 415.546   1
  -1   1  13 3450.88 389.812   1
   1   1 -13 3253.85 380.720   1
   1  -1 -13 3837.82 397.312   7
   1  -1 -12 2332.60 327.269   1
  -1  -1  12 2805.59 337.458   1
  -1   1  12 2607.11 331.902   1
   1   1 -12 2425.12 324.009   1
   1  -1 -12 2368.95 298.318   7
   1   1 -11 7648.50 531.816   1
  -1   1  11 7360.53 521.634   1
   1  -1 -11 6518.79 493.553   1
  -1  -1  11 7758.67 521.739   1
   1  -1 -11 7639.94 510.219   7
  -1   1  10 22885.9 863.176   1
   1   1 -10 22279.9 854.602   1
  -1  -1  10 22905.3 858.881   1
   1  -1 -10 23123.5 857.233   1
   1  -1 -10 20773.3 803.251   7
  -1   1   9 497.034 162.658   1
  -1  -1   9 421.905 146.860   1
   1  -1  -9 384.941 159.376   1
   1   1  -9 343.102 164.528   1
   1  -1  -9 487.015 143.793   7
  -1  -1   8 89.8545 113.700   1
   1   1  -8-108.939 119.302   1
   1  -1  -8 145.993 139.973   1
  -1   1   8 278.564 161.457   1
   1  -1  -8 103.213 105.282   7
  -1   1   8 205.191 122.781   7
  -1   1   7 81747.0 1362.44   1
   1  -1  -7 82031.6 1349.10   1
  -1  -1   7 83694.2 1375.45   1
   1   1  -7 80973.8 1340.28   1
   1  -1  -7 77781.3 1316.08   7
  -1   1   7 79496.7 1308.77   7
  -1  -1   6 8148.85 404.391   1
   1   1  -6 9483.48 429.238   1
   1  -1  -6 8851.64 421.071   1
  -1   1   6 8077.14 404.389   1
   1  -1  -6 8335.55 401.151   7
  -1   1   6 8152.82 397.476   7
   1   1  -5 24753.5 633.126   1
   1  -1  -5 25354.1 639.946   1
   1  -1  -5 23125.9 612.826   7
  -1   1   5 23051.2 621.295   7
   1  -1  -4 4043.53 235.104   1
   1   1  -4 4311.06 243.650   1
  -1   1   4 4253.41 245.774   7
   1  -1  -4 4266.70 245.365   7
  -1   1   3 29589.9 566.354   7
   1  -1  -3 30316.7 561.443   7
  -1   1   2 4141.11 183.416   7
   1  -1  -2 2205.84 133.958   7
  -1   1   1 10497.3 254.723   7
   1   1   0-8.99960 13.1043   5
   1   1   1 414.865 58.0224   5
   1  -1   2 3183.26 151.705   2
  -1   1  -2 3388.74 157.062   2
   1   1   2 3626.94 159.808   2
   1  -1   3 99812.7 988.132   2
   1   1   3 104225. 996.163   2
   1   1   3 103509. 1021.59   1
   1  -1   3 101376. 1008.63   1
   1  -1   4 6554.79 290.818   2
   1   1   4 7004.82 296.280   2
   1   1   4 6985.25 304.755   1
   1  -1   4 7694.51 317.310   1
  -1  -1  -4 6617.43 242.495   7
   1   1   4 7162.00 247.220   7
   1  -1   5 7608.26 356.613   1
  -1   1  -5 7283.43 348.386   1
   1   1   5 7945.68 359.416   1
  -1  -1  -5 7448.87 350.930   1
  -1  -1  -5 6954.45 285.113   7
   1  -1   5 7702.47 217.667   6
  -1  -1  -6 12141.3 489.459   1
   1   1   6 11514.6 479.152   1
  -1   1  -6 12898.9 502.713   1
   1  -1   6 11379.8 464.209   1
  -1  -1  -6 11905.4 413.663   7
   1  -1   6 12074.4 285.457   6
   1   1   7 149836. 1813.01   1
   1  -1   7 146812. 1809.94   1
  -1   1  -7 148380. 1806.54   1
  -1  -1  -7 148135. 1819.17   1
   1  -1   7 148644. 1055.71   6
  -1  -1  -7 149362. 1579.73   7
   1  -1   8 1164.97 189.533   1
  -1  -1  -8 1531.44 262.756   1
  -1   1  -8 1334.43 260.084   1
   1   1   8 955.469 164.747   1
   1  -1   8 1008.23 97.1981   6
  -1  -1  -8 1436.96 205.032   7
   1   1   9 29680.9 917.497   1
  -1  -1  -9 31605.9 953.812   1
   1  -1   9 30973.6 934.878   1
  -1   1  -9 30242.0 938.441   1
  -1  -1  -9 31279.1 837.775   7
  -1   1 -10 30017.3 985.939   1
   1   1  10 31855.3 1002.17   1
  -1  -1 -10 31245.0 1004.27   1
   1  -1  10 30941.5 987.867   1
  -1  -1 -10 31682.4 899.569   7
  -1  -1 -11 4062.64 400.422   1
   1  -1  11 4244.73 394.315   1
  -1   1 -11 4163.85 403.567   1
   1   1  11 4875.19 421.476   1
  -1  -1 -11 4278.90 357.530   7
  -1   1 -12 688.247 210.676   1
   1  -1  12 672.032 214.207   1
  -1  -1 -12 542.085 206.607   1
   1   1  12 402.169 128.611   1
  -1  -1 -12 655.684 192.980   7
  -1  -1 -13 10670.5 682.194   1
  -1   1 -13 9813.41 649.842   1
   1  -1  13 11125.6 681.906   1
   1   1  13 10875.8 674.527   1
  -1  -1 -13 10053.8 598.287   7
  -1  -1 -14 12128.4 755.501   1
  -1   1 -14 12076.5 750.395   1
  -1  -1 -14 12490.7 695.987   7
  -1  -1 -15 622.445 215.489   1
  -1   1 -15 601.736 244.845   1
  -1  -1 -15 712.044 205.748   7
  -1   1 -16 373.347 259.284   1
  -1  -1 -16 106.864 160.413   1
  -1  -1 -16 369.406 222.769   7
  -1  -1 -17 45585.8 1600.85   1
  -1   1 -17 44732.2 1594.60   1
  -1  -1 -17 44077.3 1443.41   7
  -1   1 -18 1139.98 350.845   1
  -1  -1 -18 1052.16 325.697   1
  -1  -1 -18 686.807 255.096   7
  -1  -1 -19 3164.76 474.831   1
  -1   1 -19 2521.65 438.153   1
   1  -1  19 3113.01 245.169   6
  -1  -1 -19 2542.27 385.459   7
  -1   1 -19 2215.18 370.907   7
  -1   1 -20 214.166 223.988   1
  -1  -1 -20 378.697 252.206   1
  -1  -1 -20 279.403 184.457   7
  -1   1 -20 289.231 221.572   7
   1  -1  20 209.942 93.5071   6
  -1   1 -21 8724.95 802.053   1
  -1  -1 -21 7727.62 768.695   1
   1  -1  21 7373.58 390.582   6
  -1   1 -21 7707.96 707.718   7
  -1  -1 -21 7299.84 678.180   7
  -1   1 -22 108.251 154.831   1
  -1   1 -22 218.875 209.951   7
  -1  -1 -22 584.685 240.018   7
   1  -1  22 161.998 92.7163   6
   1   1  23 2094.29 483.984   2
   1  -1  23 1292.15 382.105   2
   1  -1  23 2701.35 248.242   6
  -1   1 -23 2468.52 442.133   7
  -1  -1 -23 2078.30 406.920   7
   1  -1  24 9678.38 918.986   2
   1   1  24 9426.01 899.160   2
  -1   1 -24 10215.2 874.833   7
  -1  -1 -24 9229.55 834.348   7
   1  -1  24 9230.55 449.818   6
   1   1  25 14690.7 1137.02   2
   1  -1  25 15612.7 1182.77   2
  -1  -1 -25 14384.6 1053.15   7
  -1   1 -25 13496.7 1038.78   7
   1   1  26 3127.29 602.206   2
   1  -1  26 2802.02 576.784   2
  -1   1 -26 2528.26 532.405   7
  -1  -1 -26 2132.96 459.439   7
   1   1  27 18849.5 1339.90   2
   1  -1  27 20347.1 1399.42   2
  -1  -1 -27 20203.6 1310.87   7
  -1   1 -27 21135.4 1359.72   7
   1  -1  28 840.390 425.092   2
   1   1  28 2037.49 528.505   2
  -1   1 -28 1398.92 391.440   7
  -1  -1 -28 1277.69 361.084   7
   1   1  29 783.163 351.931   2
   1  -1  29 1586.50 447.913   2
  -1   1 -29 1064.16 357.835   7
  -1  -1 -29 1928.39 466.933   7
   1  -1  30 66.6844 250.465   2
   1   1  30-113.647 220.121   2
  -1  -1 -30-293.198 197.176   7
  -1   1 -30 377.922 288.141   7
   1  -1  31 8224.01 982.439   2
   1   1  31 7065.64 913.622   2
  -1   1 -31 6492.89 852.396   7
  -1  -1 -31 7466.24 881.974   7
   1   1  32 186.751 296.936   2
   1  -1  32 6.40301 291.950   2
  -1  -1 -32 146.941 297.740   7
  -1   1 -32 694.611 356.045   7
   1   1  33-33.3940 262.517   2
   1  -1  33-166.924 354.311   2
  -1  -1 -33-31.7390 228.818   7
  -1   1 -33 726.473 353.299   7
   1  -1  34 1206.39 475.185   2
   1   1  34 1267.56 491.054   2
  -1   1 -34 1569.64 478.767   7
  -1  -1 -34 1029.32 405.492   7
   1  -1  35 2569.12 636.473   2
   1   1  35 2345.55 626.410   2
  -1   1 -35 2323.84 569.347   7
  -1  -1 -35 2589.25 576.760   7
  -1   1 -36 170.619 316.174   7
  -1  -1 -36 595.062 382.261   7
  -1  -1 -37 2622.30 595.667   7
  -1   1 -37 1504.45 495.137   7
  -1   1 -38 6.91780 286.502   7
  -1   1 -39 4852.00 851.769   7
   1   2 -38 2312.96 616.588   7
   1  -2 -38 2400.91 604.090   7
   1   2 -37 747.814 268.290   7
   1  -2 -37-47.9114 258.153   7
   1   2 -36 532.725 403.613   7
   1  -2 -36 172.033 223.499   7
  -1  -2  35 370.977 254.664   2
  -1   2  35 650.304 394.412   2
   1   2 -35 7.79545 266.339   7
   1  -2 -35 83.9052 236.082   7
  -1   2  34 2242.79 630.234   2
  -1  -2  34 1433.60 407.494   2
   1  -2 -34 2375.85 540.720   7
   1   2 -34 1475.64 478.195   7
  -1  -2  33 229.717 314.608   2
  -1   2  33 441.561 381.009   2
   1  -2 -33 291.586 249.781   7
   1   2 -33 75.6669 251.324   7
  -1  -2  32 987.777 480.926   2
  -1   2  32 334.285 350.610   2
   1  -2 -32 466.763 373.870   7
   1   2 -32 673.370 344.133   7
  -1   2  31 3909.11 709.177   2
  -1  -2  31 3572.83 691.845   2
   1  -2 -31 5069.36 753.892   7
   1   2 -31 3324.90 638.938   7
  -1  -2  30 1650.95 471.976   2
  -1   2  30 1525.14 504.229   2
   1   2 -30 249.278 252.305   7
   1  -2 -30 1009.07 365.526   7
   1   2 -29 5631.01 807.213   1
   1   2 -29 5165.63 737.782   7
   1  -2 -29 4637.30 671.793   7
   1  -2 -28 1802.90 524.321   1
   1   2 -28 1011.77 348.774   1
   1   2 -28 1472.14 412.829   7
   1  -2 -28 1795.08 469.700   7
   1  -2 -27 29960.2 1743.99   1
   1   2 -27 30991.3 1768.39   1
   1   2 -27 29224.8 1629.49   7
   1  -2 -27 31373.4 1638.41   7
   1  -2 -26 1185.34 379.667   1
   1   2 -26 2568.16 581.741   1
   1  -2 -26 1368.63 397.430   7
   1   2 -26 899.932 344.011   7
   1  -2 -25 1941.46 422.142   1
   1   2 -25 3011.76 532.972   1
   1   2 -25 2486.47 509.387   7
   1  -2 -25 2685.69 504.486   7
   1   2 -24 2101.86 471.447   1
   1  -2 -24 1320.69 376.539   1
   1  -2 -24 2795.72 491.836   7
  -1  -2  24 2237.42 275.415   6
   1   2 -24 2117.83 426.807   7
   1  -2 -23 1454.32 407.702   1
   1   2 -23 653.739 312.477   1
   1   2 -23 1383.84 367.529   7
   1  -2 -23 518.824 261.208   7
   1  -2 -22 9029.86 843.187   1
   1   2 -22 9092.76 854.326   1
   1   2 -22 7716.58 761.113   7
   1  -2 -22 8681.93 772.008   7
   1   2 -21 2575.32 465.378   1
   1  -2 -21 2090.77 391.234   1
   1  -2 -21 1723.88 373.893   7
   1   2 -21 2048.51 391.501   7
   1   2 -20 3488.78 528.486   1
   1  -2 -20 3410.72 513.145   1
   1  -2 -20 3283.37 472.267   7
   1   2 -20 3401.91 473.473   7
   1  -2 -19 1012.29 284.539   1
   1   2 -19 1600.56 374.154   1
   1   2 -19 1435.04 340.567   7
   1  -2 -19 1143.34 251.814   7
   1   2 -18 980.345 314.868   1
   1  -2 -18 1068.03 337.517   1
   1  -2 -18 394.684 229.537   7
   1   2 -17 55693.1 1770.39   1
   1  -2 -17 58249.8 1812.28   1
   1  -2 -17 56341.1 1714.24   7
   1   2 -16 971.444 278.118   1
   1  -2 -16 1290.66 301.542   1
   1  -2 -16 1506.82 319.721   7
   1   2 -15 5572.91 549.188   1
   1  -2 -15 4768.34 503.647   1
   1  -2 -15 5221.46 483.090   7
   1  -2 -14 9590.16 673.734   1
   1   2 -14 10042.2 677.013   1
   1  -2 -14 10243.5 661.367   7
  -1  -2  13 1367.13 270.540   1
   1  -2 -13 962.752 237.474   1
  -1   2  13 1221.89 254.442   1
   1   2 -13 1256.10 237.180   1
   1  -2 -13 939.467 211.360   7
  -1   2  12 15132.4 769.913   1
   1  -2 -12 13322.0 718.828   1
   1   2 -12 13292.3 727.541   1
  -1  -2  12 13617.3 739.630   1
   1  -2 -12 13361.5 707.019   7
  -1   2  12 13149.6 685.896   7
  -1   2  11 8452.51 555.377   1
   1   2 -11 8570.88 551.835   1
  -1  -2  11 8215.07 545.077   1
   1  -2 -11 7642.54 531.959   1
  -1   2  11 8399.06 525.246   7
   1  -2 -11 8529.45 538.349   7
   1  -2 -10 4546.33 390.491   1
   1   2 -10 4932.13 415.226   1
  -1   2  10 5641.26 438.932   1
  -1  -2  10 5183.59 420.944   1
   1  -2 -10 4443.83 374.904   7
  -1   2  10 5135.85 401.860   7
  -1   2   9 72893.1 1450.28   1
  -1  -2   9 72896.7 1453.49   1
   1   2  -9 75378.5 1465.51   1
   1  -2  -9 72581.6 1451.50   1
  -1   2   9 70754.1 1393.77   7
   1  -2  -9 70714.3 1388.30   7
  -1  -2   8 26504.9 821.805   1
  -1   2   8 26862.9 828.511   1
   1   2  -8 26062.6 819.103   1
   1  -2  -8 27136.5 831.836   1
  -1   2   8 25278.2 802.181   7
   1  -2  -8 25597.0 787.875   7
   1  -2  -7 13050.6 538.739   1
  -1   2   7 12526.7 529.323   1
   1   2  -7 12404.1 537.798   1
  -1  -2   7 12484.4 535.647   1
   1  -2  -7 11983.4 508.673   7
  -1   2   7 11655.1 522.347   7
   1   2  -6 193.800 104.621   1
   1  -2  -6 456.794 138.226   1
   1  -2  -6 295.017 119.769   7
  -1   2   6 141.000 83.6241   7
   1  -2  -5 41318.9 815.487   1
   1   2  -5 41665.3 817.409   1
  -1   2   5 41123.7 827.873   7
   1  -2  -5 41376.0 811.310   7
   1  -2  -4 2852.46 206.263   1
   1   2  -4 2896.13 201.071   1
   1  -2  -4 2819.61 206.703   7
  -1   2   4 2917.52 209.479   7
   1  -2  -3 43610.0 702.114   7
  -1  -2   3 43456.5 709.429   6
  -1   2   3 44263.2 715.915   7
  -1   2   2 32606.1 586.323   4
   1  -2  -2 33288.7 588.613   4
   1  -2  -2 34174.0 585.979   7
  -1   2   2 33767.6 584.052   7
  -1  -2   2 32867.1 601.552   6
  -1  -2   2 33034.5 581.968   4
   1  -2  -1 3636.46 189.542   4
   1   2  -1 3569.93 202.499   6
  -1   2   1 3750.69 191.468   7
   1   2  -1 3387.64 182.830   4
  -1  -2   1 3323.17 181.897   4
  -1   2   1 3393.53 184.261   4
  -1  -2   1 3278.39 190.984   6
  -1  -2   1 3761.53 189.719   5
   1   2   0 9505.73 309.561   4
  -1  -2   0 9858.05 313.108   4
   1  -2   0 9740.73 264.360   5
  -1  -2   0 10229.6 316.535   5
   1   2   0 9806.24 309.157   5
  -1  -2   0 10522.2 324.554   6
  -1   2   0 10839.9 276.426   5
  -1   2   0 10116.5 309.723   4
   1  -2   0 10630.6 317.682   4
   1   2   0 10173.7 320.165   6
   1   2   1 6883.75 276.047   4
  -1   2  -1 7056.47 205.906   5
  -1  -2  -1 7159.53 275.396   5
  -1  -2  -1 6427.16 252.808   6
   1   2   1 7306.38 266.021   6
   1  -2   1 7011.26 269.702   4
   1  -2   1 7134.44 208.490   5
   1   2   1 7036.99 271.837   5
   1  -2   2 24948.4 416.828   2
  -1   2  -2 24555.5 420.612   2
   1   2   2 24890.8 418.387   2
  -1  -2  -2 25680.9 420.029   2
   1   2   2 24411.1 379.717   7
   1   2   2 24507.6 535.853   5
   1   2   3 2705.04 170.452   2
   1  -2   3 2572.26 166.169   2
   1  -2   3 2507.20 168.354   1
   1   2   3 2717.20 166.889   1
  -1  -2  -3 2883.78 138.437   7
   1   2   3 3078.07 147.703   7
   1  -2   4 2160.30 172.979   2
   1   2   4 1787.36 156.364   2
   1  -2   4 1953.35 170.898   1
   1   2   4 1953.49 171.020   1
  -1  -2  -4 1801.20 124.996   7
   1   2   4 2003.20 135.583   7
  -1   2  -4 2063.59 155.932   6
   1   2   5 29329.9 680.820   1
   1  -2   5 29417.5 687.967   1
  -1   2  -5 28386.2 676.553   1
   1   2   5 27793.7 576.875   7
  -1  -2  -5 29290.4 556.983   7
  -1   2  -5 28997.5 553.772   6
   1  -2   5 28813.7 563.334   6
  -1  -2  -6 8716.69 443.782   1
  -1   2  -6 7867.97 418.916   1
   1   2   6 11296.9 496.409   1
   1  -2   6 7560.89 391.540   1
  -1   2  -6 7491.30 290.608   6
   1   2   6 7533.73 345.924   7
  -1  -2  -6 8296.91 354.418   7
   1  -2   6 7433.54 301.300   6
   1   2   7 7476.04 419.019   1
  -1   2  -7 7481.81 427.392   1
  -1  -2  -7 7740.04 427.995   1
   1  -2   7 8074.64 431.407   1
   1   2   7 7276.64 355.188   7
  -1  -2  -7 6928.82 345.147   7
   1  -2   7 7903.12 309.712   6
  -1  -2  -8 8997.57 481.471   1
   1   2   8 9051.01 481.289   1
  -1   2  -8 8956.52 489.060   1
   1  -2   8 7951.40 456.418   1
   1   2   8 8253.28 400.047   7
  -1  -2  -8 8376.28 408.987   7
   1  -2   8 8372.33 328.233   6
   1   2   9 5142.92 391.448   1
  -1  -2  -9 4675.97 381.537   1
   1  -2   9 4731.70 377.352   1
  -1   2  -9 4702.56 371.505   1
  -1  -2  -9 4459.60 327.688   7
   1   2   9 4797.07 328.205   7
   1  -2   9 4816.68 257.071   6
   1  -2  10 1961.92 265.940   1
   1   2  10 1530.53 234.512   1
  -1   2 -10 1829.58 281.535   1
  -1  -2 -10 1289.55 226.954   1
  -1  -2 -10 1725.33 224.533   7
   1  -2  10 1517.95 155.646   6
   1  -2  11 488.677 165.244   1
   1   2  11 953.966 205.271   1
  -1   2 -11 916.044 218.258   1
  -1  -2 -11 843.862 204.093   1
  -1  -2 -11 862.957 189.691   7
   1  -2  11 714.145 124.422   6
  -1   2 -12 19722.3 872.499   1
   1   2  12 19474.6 861.907   1
  -1  -2 -12 19795.8 879.146   1
   1  -2  12 20002.9 880.711   1
  -1  -2 -12 18708.0 774.057   7
   1  -2  12 18405.2 549.790   6
   1   2  13 5551.35 484.720   1
  -1   2 -13 5903.75 517.534   1
  -1  -2 -13 6535.51 542.864   1
   1  -2  13 5025.04 471.016   1
   1  -2  13 5415.64 300.197   6
  -1  -2 -13 6089.42 465.844   7
  -1  -2 -14 262.694 183.344   1
  -1   2 -14-65.8538 144.163   1
  -1  -2 -14-80.8530 138.364   7
   1  -2  14 82.8289 59.7966   6
  -1  -2 -15 13970.7 837.775   1
  -1   2 -15 15188.8 864.248   1
  -1  -2 -15 14659.2 782.983   7
   1  -2  15 14305.9 509.707   6
  -1   2 -16 2209.69 366.849   1
  -1  -2 -16 3049.21 416.204   1
  -1  -2 -16 2711.92 362.019   7
   1  -2  16 3156.47 254.832   6
  -1  -2 -17 4273.39 529.737   1
  -1   2 -17 4083.06 511.238   1
   1  -2  17 4254.82 310.211   6
  -1  -2 -17 5450.66 518.824   7
  -1   2 -18 8798.89 742.524   1
  -1  -2 -18 9410.89 755.373   1
  -1  -2 -18 7116.92 617.601   7
   1  -2  18 8128.13 415.605   6
  -1   2 -19 304.065 256.234   1
  -1  -2 -19 550.150 237.272   1
  -1  -2 -19 196.561 134.160   7
   1  -2  19 447.908 114.304   6
  -1   2 -20 2582.74 446.873   1
  -1  -2 -20 2188.38 399.736   1
  -1  -2 -20 2382.21 396.397   7
   1  -2  20 2181.17 227.792   6
  -1   2 -21 1016.62 327.074   1
  -1  -2 -21 857.378 329.391   1
  -1  -2 -21 419.808 222.138   7
   1  -2  21 504.343 144.277   6
   1  -2  22 11365.7 939.344   2
   1   2  22 9788.29 859.414   2
  -1  -2 -22 10759.8 830.058   7
  -1   2 -22 11183.6 873.395   7
   1  -2  22 11007.4 514.924   6
   1  -2  23 128.265 283.166   2
   1   2  23 229.557 211.898   2
  -1  -2 -23 258.948 232.489   7
  -1   2 -23 213.527 239.988   7
   1  -2  23 109.817 112.191   6
   1   2  24 282.802 239.068   2
   1  -2  24 555.536 276.403   2
  -1  -2 -24 228.432 172.587   7
  -1   2 -24 890.844 291.575   7
   1   2  25 541.145 251.646   2
   1  -2  25 426.688 273.458   2
  -1   2 -25 366.608 230.288   7
  -1  -2 -25 1066.06 355.710   7
   1  -2  26 9495.94 951.253   2
   1   2  26 8685.39 916.734   2
  -1  -2 -26 8625.39 834.578   7
  -1   2 -26 8150.56 836.938   7
   1   2  27 27713.0 1619.51   2
   1  -2  27 24936.6 1549.07   2
  -1   2 -27 25377.2 1496.45   7
  -1  -2 -27 23816.1 1408.44   7
   1  -2  28 2635.20 556.065   2
   1   2  28 2804.68 568.718   2
  -1   2 -28 4025.20 659.740   7
  -1  -2 -28 3661.67 603.237   7
   1   2  29 4851.21 733.082   2
   1  -2  29 4987.41 738.541   2
  -1  -2 -29 5402.86 720.359   7
  -1   2 -29 5284.60 741.281   7
   1  -2  30 7.49462 311.673   2
   1   2  30-351.313 372.666   2
  -1   2 -30 54.2604 224.834   7
  -1  -2 -30 318.082 295.545   7
   1   2  31 223.028 218.980   2
   1  -2  31 180.923 263.174   2
  -1  -2 -31 632.313 251.076   7
  -1   2 -31 291.114 244.252   7
   1  -2  32 2514.35 575.284   2
   1   2  32 1964.14 490.699   2
  -1  -2 -32 2718.62 559.357   7
  -1   2 -32 2343.10 576.406   7
   1   2  33 1764.34 579.829   2
   1  -2  33 2168.92 585.341   2
  -1   2 -33 1947.46 518.640   7
  -1  -2 -33 1917.11 485.232   7
   1  -2  34 1438.24 493.459   2
   1   2  34 1957.05 509.756   2
  -1   2 -34 3371.08 682.588   7
  -1  -2 -34 2965.66 629.301   7
   1   2  35-233.317 315.474   2
   1  -2  35 516.310 379.091   2
  -1  -2 -35-0.66421 205.291   7
  -1   2 -35-24.5159 229.127   7
  -1   2 -36 1366.34 409.684   7
  -1  -2 -36 2212.22 546.260   7
  -1   2 -37 2321.81 564.805   7
  -1   2 -38 235.133 362.235   7
   1  -3 -37 1678.03 459.664   7
   1   3 -37 1244.29 481.428   7
   1  -3 -36 5204.20 797.585   7
   1   3 -36 5012.85 874.585   7
  -1   3  35 501.886 347.426   2
  -1  -3  35 615.301 431.277   2
   1   3 -35 782.260 352.388   7
   1  -3 -35 571.172 319.414   7
  -1   3  34 348.115 355.038   2
  -1  -3  34-250.779 419.529   2
   1  -3 -34 714.994 309.933   7
   1   3 -34 773.145 345.562   7
  -1  -3  33-197.227 348.560   2
  -1   3  33-380.951 440.744   2
   1  -3 -33 246.940 302.419   7
   1   3 -33-248.154 341.225   7
  -1   3  32 8359.89 1029.89   2
  -1  -3  32 11010.9 1160.71   2
   1  -3 -32 8930.07 962.096   7
   1   3 -32 9288.07 1040.25   7
  -1  -3  31 241.630 318.424   2
  -1   3  31 796.003 384.085   2
   1  -3 -31 345.903 219.523   7
   1   3 -31-63.4101 314.083   7
  -1   3  30 268.023 284.344   2
  -1  -3  30 84.7388 284.563   2
   1   3 -30-320.835 296.810   7
   1  -3 -30 663.973 370.863   7
  -1   3  29 5275.06 778.005   2
  -1  -3  29 5043.66 736.536   2
   1   3 -29 5372.44 761.251   7
   1  -3 -29 5550.15 733.117   7
   1  -3 -28 4605.42 727.671   1
   1   3 -28 3632.02 681.700   1
   1  -3 -28 4211.10 629.384   7
   1   3 -28 4047.87 649.610   7
   1   3 -27-182.162 307.565   1
   1  -3 -27-141.827 205.199   1
   1  -3 -27 656.497 311.313   7
   1   3 -27 368.183 306.690   7
   1  -3 -26 3192.01 551.881   1
   1   3 -26 4273.88 659.683   1
   1   3 -26 4281.21 628.100   7
   1  -3 -26 3630.60 563.965   7
   1   3 -25 3381.35 566.496   1
   1  -3 -25 4862.87 682.983   1
   1   3 -25 3602.91 544.709   7
   1  -3 -25 4718.65 630.675   7
   1  -3 -24 12192.6 1037.17   1
   1   3 -24 12203.8 1028.69   1
   1  -3 -24 13924.3 1020.26   7
  -1  -3  24 13212.7 697.661   6
   1   3 -24 14270.2 1089.51   7
   1   3 -23 22322.8 1355.17   1
   1  -3 -23 21983.9 1350.47   1
   1   3 -23 20575.2 1284.91   7
   1  -3 -23 23091.7 1269.34   7
  -1  -3  23 23418.5 898.918   6
   1   3 -22 20961.5 1299.65   1
   1  -3 -22 21435.1 1284.80   1
   1   3 -22 22628.0 1279.05   7
  -1  -3  22 21766.3 859.979   6
   1  -3 -22 22922.5 1248.25   7
   1  -3 -21 12634.0 975.658   1
   1   3 -21 12108.1 940.733   1
   1  -3 -21 12529.4 901.395   7
  -1  -3  21 13312.2 665.838   6
   1  -3 -20-93.9631 176.727   1
   1   3 -20 71.6745 223.897   1
   1  -3 -20 43.4678 180.592   7
  -1  -3  20 236.200 163.113   6
   1  -3 -19 6604.65 650.277   1
   1   3 -19 7375.28 699.908   1
  -1  -3  19 7066.12 467.258   6
   1  -3 -19 6777.25 621.252   7
   1   3 -18 601.454 228.199   1
   1  -3 -18 388.112 175.320   1
  -1  -3  18 931.212 185.259   6
   1  -3 -18 552.100 224.251   7
   1   3 -17 6031.38 607.645   1
   1  -3 -17 7117.86 634.417   1
   1  -3 -17 5975.95 550.779   7
  -1  -3  17 5789.20 415.979   6
   1   3 -16 778.543 294.127   1
   1  -3 -16 1112.74 296.084   1
   1  -3 -16 675.556 199.767   7
   1  -3 -15 4946.91 515.756   1
   1   3 -15 4196.99 463.146   1
  -1   3  15 4694.48 458.404   7
   1  -3 -15 4152.73 439.626   7
   1  -3 -14 6113.24 532.707   1
   1   3 -14 6933.06 570.633   1
  -1   3  14 6413.44 530.668   7
   1  -3 -14 6502.35 524.850   7
   1  -3 -13 4354.77 433.158   1
  -1   3  13 4452.32 444.949   1
   1   3 -13 3658.66 400.042   1
  -1   3  13 4135.66 406.386   7
   1  -3 -13 3616.01 375.510   7
   1  -3 -12 6038.76 490.556   1
  -1   3  12 6302.15 502.714   1
   1   3 -12 6353.13 510.642   1
  -1  -3  12 7198.19 532.327   1
  -1   3  12 5301.43 448.773   7
   1  -3 -12 5206.81 432.944   7
  -1   3  11 4765.01 421.077   1
   1  -3 -11 4728.09 430.101   1
   1   3 -11 5020.97 431.912   1
  -1  -3  11 4532.31 413.346   1
  -1   3  11 4073.58 381.849   7
   1  -3 -11 4710.62 397.035   7
  -1   3  10 61310.5 1396.25   1
   1   3 -10 59259.2 1382.54   1
   1  -3 -10 60137.9 1377.30   1
  -1  -3  10 58654.0 1379.60   1
   1  -3 -10 58160.3 1302.21   7
  -1   3  10 61063.8 1387.87   7
  -1  -3  10 60226.3 1134.55   6
   1  -3  -9 1709.06 259.259   1
   1   3  -9 1772.03 234.202   1
  -1   3   9 2127.13 271.819   1
  -1  -3   9 1346.92 179.654   6
  -1   3   9 2040.14 252.305   7
   1  -3  -9 1670.06 226.548   7
   1   3  -8 11656.1 546.416   1
   1  -3  -8 12187.8 556.062   1
  -1  -3   8 11671.1 483.728   6
  -1   3   8 12194.0 554.992   7
   1  -3  -8 11651.0 528.672   7
   1  -3  -7 14064.9 558.921   1
   1   3  -7 14434.1 572.940   1
  -1  -3   7 14340.4 522.178   6
   1  -3  -7 14649.1 554.502   7
  -1   3   7 14391.5 589.488   7
   1   3  -6 9027.02 417.943   1
   1  -3  -6 9421.25 424.049   1
  -1  -3   6 9238.80 413.530   6
   1  -3  -6 9715.20 425.655   7
  -1   3   6 9636.05 436.311   7
   1  -3  -5 1355.39 161.997   1
   1   3  -5 1431.92 165.280   1
   1  -3  -5 1281.85 155.583   7
  -1   3   5 1910.20 190.593   7
  -1  -3   5 1556.23 178.582   6
   1   3  -4 15778.7 467.920   1
   1  -3  -4 16486.6 463.616   1
  -1   3   4 16340.8 501.641   7
   1  -3  -4 17094.0 511.967   7
  -1  -3   4 16487.4 520.312   6
  -1   3   3 9288.50 391.909   4
   1  -3  -3 9195.19 307.601   1
   1   3  -3 9128.73 310.593   1
   1   3  -3 9184.84 389.112   6
  -1   3   3 9490.81 365.869   7
   1  -3  -3 9380.60 366.176   7
  -1  -3   3 8790.92 369.995   4
  -1  -3   3 8982.90 388.380   6
   1  -3  -2 3706.43 248.175   4
  -1   3   2 3296.89 224.768   4
   1  -3  -2 3544.22 228.788   7
  -1   3   2 3294.55 215.609   7
   1   3  -2 3736.75 253.046   6
   1   3  -2 3362.44 229.407   4
  -1  -3   2 3569.00 240.387   4
  -1  -3   2 3465.05 244.454   6
   1  -3  -1 8966.35 363.430   4
  -1   3   1 8857.62 362.572   4
  -1  -3   1 9346.88 370.087   4
  -1  -3   1 9861.60 386.587   6
   1   3  -1 9436.23 381.594   6
   1   3  -1 9459.29 372.545   4
   1   3  -1 9356.78 350.959   5
  -1  -3   1 9117.79 357.259   5
  -1   3   1 8926.35 332.965   5
  -1  -3   0 73226.5 1039.53   4
  -1   3   0 72968.4 901.527   5
   1   3   0 74106.8 1003.31   5
  -1   3   0 73601.2 1023.79   4
  -1  -3   0 74629.3 1022.70   5
   1  -3   0 75164.2 915.653   5
  -1  -3   0 67230.9 1007.00   6
   1   3   0 74466.9 1049.93   6
   1  -3   0 70170.2 1005.83   4
   1   3   0 72596.7 1024.80   4
  -1  -3  -1 14902.1 481.577   4
   1   3   1 15393.8 484.705   4
  -1   3  -1 15124.5 391.231   5
   1  -3   1 15140.4 394.814   5
   1   3   1 14828.5 467.436   6
   1   3   1 15129.0 476.872   5
  -1   3  -1 14690.8 477.178   4
  -1  -3  -1 15584.9 481.735   5
   1  -3   1 14239.0 463.419   4
   1  -3   2 35.1906 47.6810   2
   1   3   2 28.8326 43.5280   2
   1   3   2 49.8491 59.2300   4
  -1  -3  -2 16.9877 42.9367   2
  -1   3  -2 42.5785 49.1972   2
   1  -3   2 48.2422 66.5093   5
   1  -3   2 149.114 89.5692   4
  -1  -3  -2-28.6849 96.6833   5
   1   3   2 102.074 73.9913   5
   1   3   3 61614.2 757.142   2
   1  -3   3 58590.5 759.350   2
   1  -3   3 55390.1 764.481   1
   1   3   3 60615.0 780.483   1
   1   3   3 59363.7 763.778   7
   1   3   3 59008.5 1008.85   5
   1  -3   4 16910.3 459.935   2
   1   3   4 15863.6 448.387   2
   1   3   4 16453.2 464.379   1
   1  -3   4 16044.5 462.243   1
   1   3   4 17080.6 424.118   7
  -1  -3  -4 16655.6 413.511   7
  -1   3  -4 16699.6 512.978   6
   1   3   5 103.640 87.2207   2
   1  -3   5 142.445 81.8814   2
   1   3   5 156.058 81.1834   1
   1  -3   5-23.6656 76.9892   1
  -1  -3  -5 55.3647 67.7824   7
   1   3   5 205.136 78.7480   7
  -1   3  -5 65.7543 91.4104   6
   1  -3   6 104.045 85.5426   1
  -1   3  -6 53.5128 84.4394   1
   1   3   6 98.8715 85.5317   1
  -1  -3  -6 265.668 97.1704   7
   1   3   6 175.083 68.7669   7
  -1   3  -6 112.817 94.5726   6
  -1   3  -7 5431.70 353.211   1
   1   3   7 5138.26 345.433   1
   1  -3   7 5256.91 347.055   1
  -1  -3  -7 5036.92 339.736   1
  -1   3  -7 5600.08 306.442   6
  -1  -3  -7 4992.09 289.219   7
   1   3   7 5261.88 310.489   7
   1  -3   7 4836.13 290.927   6
  -1   3  -8 818.568 167.614   1
  -1  -3  -8 1328.09 199.374   1
   1  -3   8 972.496 169.849   1
   1   3   8 910.305 164.319   1
   1   3   8 1001.92 157.436   7
  -1  -3  -8 926.238 140.699   7
   1  -3   8 990.078 130.858   6
  -1  -3  -9 9106.41 514.445   1
   1   3   9 8988.63 514.227   1
  -1   3  -9 8352.75 496.794   1
   1  -3   9 8245.37 490.517   1
   1   3   9 8230.88 437.724   7
  -1  -3  -9 8657.76 433.066   7
   1  -3   9 8124.19 388.456   6
  -1   3 -10 35994.4 1084.56   1
  -1  -3 -10 38646.6 1117.98   1
   1   3  10 38030.0 1100.07   1
   1  -3  10 37861.8 1106.71   1
   1   3  10 35323.2 949.284   7
  -1  -3 -10 37029.9 952.793   7
   1  -3  10 37583.7 834.147   6
  -1   3 -11 11959.2 664.172   1
  -1  -3 -11 11401.6 645.220   1
   1   3  11 12368.1 652.948   1
   1  -3  11 12127.1 663.472   1
  -1  -3 -11 11393.0 559.556   7
   1   3  11 10380.1 541.139   7
   1  -3  11 11188.7 466.274   6
   1  -3  12 4240.48 411.472   1
  -1  -3 -12 4153.21 417.976   1
   1   3  12 3781.66 387.146   1
  -1   3 -12 3580.29 398.159   1
   1   3  12 3648.64 328.802   7
  -1  -3 -12 3245.20 318.491   7
   1  -3  12 3448.20 270.076   6
   1  -3  13 289.049 129.701   1
   1   3  13-154.464 159.036   1
  -1   3 -13 309.243 167.931   1
  -1  -3 -13-91.9653 130.985   1
  -1  -3 -13 269.264 166.916   7
   1  -3  13-93.6777 68.7657   6
  -1  -3 -14 5016.84 485.349   1
  -1   3 -14 5179.39 508.090   1
  -1  -3 -14 5370.91 460.894   7
   1  -3  14 5979.68 362.159   6
  -1   3 -15 3473.55 433.429   1
  -1  -3 -15 3629.72 432.156   1
  -1  -3 -15 2754.72 343.568   7
   1  -3  15 3127.63 275.844   6
  -1  -3 -16 2014.53 356.703   1
  -1   3 -16 1586.51 310.616   1
  -1  -3 -16 1589.51 284.984   7
   1  -3  16 1855.99 220.622   6
  -1   3 -17 12318.7 844.636   1
  -1  -3 -17 13780.6 890.642   1
  -1  -3 -17 11789.9 732.816   7
   1  -3  17 12615.4 546.449   6
  -1  -3 -18 136.414 146.917   1
  -1   3 -18 65.3367 199.932   1
  -1  -3 -18 33.1137 155.908   7
   1  -3  18 232.079 116.796   6
  -1   3 -19 5175.70 599.537   1
  -1  -3 -19 5385.78 598.769   1
  -1  -3 -19 5159.34 541.793   7
   1  -3  19 6058.44 393.750   6
  -1  -3 -20 15063.4 1023.41   1
  -1   3 -20 15728.8 1043.68   1
  -1  -3 -20 14224.7 894.569   7
   1  -3  20 14733.4 628.115   6
   1  -3  21-8.47113 188.482   2
  -1  -3 -21 10.8189 150.266   7
   1  -3  21 91.7036 108.717   6
   1  -3  22 1151.34 363.223   2
   1   3  22 407.334 197.335   2
  -1  -3 -22 1287.27 318.057   7
   1  -3  22 980.375 184.498   6
   1   3  23-196.642 287.432   2
   1  -3  23-277.411 269.428   2
  -1  -3 -23 157.029 154.881   7
   1  -3  23-16.8486 78.5496   6
   1   3  24 6831.70 744.697   2
   1  -3  24 7061.58 769.533   2
  -1  -3 -24 8248.08 759.598   7
   1   3  25 662.328 315.338   2
   1  -3  25 200.739 226.071   2
  -1  -3 -25 177.404 215.139   7
  -1   3 -25 66.1759 211.768   7
   1   3  26 4250.10 647.981   2
   1  -3  26 4689.70 670.999   2
  -1  -3 -26 4997.33 624.566   7
  -1   3 -26 5137.07 670.554   7
   1   3  27 2319.38 540.214   2
   1  -3  27 1588.53 363.997   2
  -1   3 -27 1700.24 425.453   7
  -1  -3 -27 2649.76 503.537   7
   1   3  28 5737.86 796.135   2
   1  -3  28 5146.86 757.479   2
  -1   3 -28 6269.71 776.408   7
  -1  -3 -28 6031.12 727.413   7
   1   3  29 2671.25 581.653   2
   1  -3  29 1309.10 377.144   2
  -1  -3 -29 2814.82 548.375   7
  -1   3 -29 2346.86 509.921   7
   1   3  30 3012.85 597.434   2
   1  -3  30 3057.83 615.403   2
  -1   3 -30 3559.01 654.344   7
  -1  -3 -30 3259.85 561.313   7
   1   3  31 3450.10 657.685   2
   1  -3  31 4953.13 782.932   2
  -1  -3 -31 4388.92 648.321   7
  -1   3 -31 4216.70 697.327   7
   1  -3  32 1700.65 473.473   2
   1   3  32 1721.59 475.492   2
  -1   3 -32 1448.85 461.721   7
  -1  -3 -32 2013.08 489.974   7
   1   3  33 2336.72 537.192   2
   1  -3  33 2787.06 622.479   2
  -1  -3 -33 2396.10 528.009   7
  -1   3 -33 2406.59 563.254   7
   1  -3  34 4231.57 770.136   2
   1   3  34 3036.01 667.268   2
  -1  -3 -34 4485.35 711.256   7
  -1   3 -34 3961.86 757.856   7
   1  -3  35 288.746 290.271   2
   1   3  35 73.8816 334.468   2
  -1   3 -35 586.181 345.915   7
  -1  -3 -35 653.197 350.291   7
  -1   3 -36 2228.63 594.252   7
  -1   3 -37-626.809 462.569   7
  -1   3 -38-12.9475 313.864   7
   1   4 -37 702.265 388.684   7
   1  -4 -36-28.2749 239.419   7
   1   4 -36-476.848 380.556   7
  -1  -4  35 4879.49 869.175   2
  -1   4  35 4143.32 769.949   2
   1   4 -35 3508.59 699.232   7
   1  -4 -35 2911.07 618.887   7
  -1  -4  34 8577.45 1075.00   2
  -1   4  34 8537.69 1081.30   2
   1   4 -34 8343.49 1060.20   7
   1  -4 -34 9776.07 1008.88   7
  -1   4  33 3350.25 681.059   2
  -1  -4  33 3028.52 685.646   2
   1   4 -33 2862.80 618.471   7
   1  -4 -33 3621.79 642.129   7
  -1   4  32 428.393 346.468   2
  -1  -4  32 997.489 473.028   2
   1  -4 -32 201.651 233.472   7
   1   4 -32 610.616 398.018   7
  -1   4  31 821.563 431.081   2
   1  -4 -31 321.775 253.852   7
   1   4 -31 978.851 374.133   7
  -1  -4  30 5141.87 777.158   2
  -1   4  30 3930.75 675.289   2
   1   4 -30 3707.13 658.673   7
   1  -4 -30 5414.22 716.532   7
  -1   4  29 530.866 308.760   2
  -1  -4  29 5.01088 225.299   2
   1  -4 -29 833.349 386.152   7
   1   4 -29 753.564 422.186   7
  -1  -4  28 3907.05 620.625   2
   1   4 -28 5218.36 764.255   1
   1  -4 -28 4906.46 642.966   7
   1   4 -28 3834.57 642.942   7
   1   4 -27-108.607 319.591   1
   1  -4 -27 218.673 232.604   1
   1  -4 -27 270.301 179.775   7
   1   4 -27 70.1716 236.406   7
   1  -4 -26 202.814 265.523   1
   1  -4 -26-128.440 227.227   7
   1   4 -26 463.323 230.815   7
   1  -4 -25 4441.38 647.000   1
   1   4 -25 4094.84 640.104   1
   1   4 -25 3543.10 602.773   7
   1  -4 -25 3591.61 539.470   7
   1   4 -24 17997.1 1262.11   1
   1  -4 -24 16694.3 1209.91   1
   1  -4 -24 16383.5 1092.21   7
   1   4 -23 201.088 196.167   1
   1  -4 -23 177.050 210.813   1
   1  -4 -23 109.858 191.303   7
  -1  -4  23 404.671 156.575   6
   1   4 -22 237.317 185.948   1
   1  -4 -22 25.9661 222.630   1
   1  -4 -22 179.629 190.562   7
  -1  -4  22 138.356 113.563   6
   1  -4 -21 4117.82 543.869   1
   1   4 -21 3389.93 527.120   1
   1  -4 -21 4021.15 505.227   7
  -1  -4  21 3908.15 386.115   6
   1   4 -20 3590.14 517.963   1
   1  -4 -20 3210.55 474.487   1
   1  -4 -20 3170.12 457.599   7
  -1  -4  20 3768.10 383.616   6
   1  -4 -19 15584.1 1014.68   1
   1   4 -19 17402.3 1056.70   1
   1  -4 -19 14650.0 907.695   7
  -1  -4  19 14875.1 729.022   6
   1  -4 -18 854.598 242.474   1
   1   4 -18 1401.73 350.995   1
   1  -4 -18 961.776 253.188   7
  -1  -4  18 1083.70 190.868   6
   1   4 -17 3786.35 478.710   1
   1  -4 -17 4061.76 502.945   1
  -1  -4  17 3311.17 333.136   6
   1  -4 -17 3298.00 415.444   7
   1  -4 -16-57.7617 148.669   1
   1  -4 -16 145.683 145.088   7
  -1   4  16-29.6269 112.749   7
  -1  -4  16-145.834 127.223   6
   1  -4 -15 54.9334 156.452   1
   1   4 -15 48.2973 152.852   1
  -1   4  15 202.928 184.578   7
   1  -4 -15 27.2536 135.148   7
  -1  -4  15 23.4555 87.5401   6
   1  -4 -14 1893.48 333.936   1
   1   4 -14 1749.17 303.825   1
   1  -4 -14 1857.10 289.573   7
  -1   4  14 1211.04 250.357   7
  -1  -4  14 1602.29 232.719   6
   1   4 -13 6472.67 535.400   1
   1  -4 -13 5523.69 497.716   1
   1  -4 -13 4924.71 425.680   7
  -1   4  13 5331.69 478.170   7
  -1  -4  13 5424.59 399.943   6
   1   4 -12 47517.7 1363.90   1
   1  -4 -12 50123.9 1390.92   1
  -1  -4  12 47860.4 1150.59   6
   1  -4 -12 49966.3 1293.28   7
  -1   4  12 47762.8 1350.35   7
   1   4 -11 8605.68 572.410   1
   1  -4 -11 8835.17 570.904   1
  -1   4  11 8727.42 561.064   7
   1  -4 -11 8703.42 521.487   7
  -1  -4  11 9132.95 499.564   6
   1   4 -10 24819.4 889.337   1
   1  -4 -10 25341.1 904.354   1
  -1   4  10 26323.0 925.723   7
   1  -4 -10 25592.7 859.318   7
  -1  -4  10 24874.0 803.362   6
   1   4  -9 868.330 185.400   1
   1  -4  -9 1183.97 211.326   1
   1  -4  -9 1025.96 179.496   7
  -1   4   9 1332.01 213.305   7
  -1  -4   9 1033.29 187.225   6
   1  -4  -8 1927.21 237.791   1
   1   4  -8 1943.39 233.479   1
   1  -4  -8 1811.59 222.559   7
  -1   4   8 1917.59 240.644   7
  -1  -4   8 1781.31 228.045   6
   1  -4  -7 5878.21 368.067   1
   1   4  -7 5624.63 358.738   1
   1  -4  -7 5538.95 351.639   7
  -1   4   7 6185.30 386.114   7
  -1  -4   7 5727.13 367.122   6
   1  -4  -6 2022.96 196.365   1
   1   4  -6 2339.89 229.556   1
   1  -4  -6 1946.91 213.456   7
  -1   4   6 2424.11 231.094   7
  -1  -4   6 2658.89 247.410   6
  -1   4   5 2612.20 254.100   4
   1  -4  -5 2683.43 213.243   1
   1   4  -5 2455.76 214.733   1
   1  -4  -5 2558.44 224.279   7
  -1   4   5 3011.86 241.578   7
   1   4  -5 2670.30 248.173   6
  -1  -4   5 2535.36 243.880   6
  -1   4   4 7778.03 409.933   4
   1   4  -4 8207.55 327.939   1
   1  -4  -4 7668.18 316.008   1
   1  -4  -4 7283.70 372.342   7
   1   4  -4 7824.39 418.504   6
  -1   4   4 7795.60 373.186   7
  -1  -4   4 7880.50 410.548   6
  -1  -4   4 7318.82 401.195   4
  -1   4   3 38525.3 891.706   4
   1  -4  -3 41029.2 916.576   4
   1   4  -3 39642.5 635.987   1
   1  -4  -3 40162.3 628.785   1
   1  -4  -3 40612.0 842.244   7
  -1   4   3 43394.4 870.795   7
  -1  -4   3 39656.6 910.911   6
   1   4  -3 40490.7 913.005   6
  -1  -4   3 38255.6 882.291   4
  -1   4   2 10398.6 452.265   4
   1  -4  -2 10851.5 470.843   4
   1  -4  -2 10272.9 270.276   1
  -1   4   2 10169.4 435.163   7
  -1  -4   2 10742.8 435.200   5
  -1  -4   2 10844.6 470.468   6
  -1  -4   2 10054.0 448.295   4
   1   4  -2 10929.1 479.303   6
  -1   4   2 11359.3 447.953   5
   1   4  -2 11346.6 468.479   4
   1  -4  -1 14375.1 531.569   4
   1   4  -1 14816.1 536.717   4
   1   4  -1 15195.9 515.187   5
  -1  -4   1 14814.8 544.442   4
  -1  -4   1 15651.9 529.095   5
  -1   4   1 15284.4 499.795   5
   1   4  -1 15221.0 561.555   6
  -1   4   1 14358.5 531.591   4
  -1  -4   0 26599.0 722.375   4
  -1  -4   0 26120.8 701.705   5
   1   4   0 24212.2 654.753   5
   1   4   0 22684.0 677.816   6
  -1   4   0 24661.3 609.979   5
  -1   4   0 23970.9 681.387   4
   1  -4   0 24517.0 693.493   4
   1  -4   0 25625.5 628.161   5
   1   4   0 23817.0 681.647   4
  -1  -4  -1 396.175 101.838   4
   1   4   1 600.878 125.812   4
   1  -4   1 754.622 124.849   5
   1  -4   1 616.000 131.994   4
  -1   4  -1 614.285 123.043   5
  -1  -4  -1 519.416 135.716   5
  -1   4  -1 594.624 154.294   4
   1   4   1 659.933 130.054   5
   1   4   1 470.183 132.437   6
   1   4   2 515.445 72.3393   1
   1  -4   2 482.262 70.7168   1
   1   4   2 659.383 155.207   4
   1  -4   2 799.757 91.9583   3
   1   4   2 464.789 68.1042   3
   1   4   2 588.314 75.1318   2
  -1  -4  -2 878.273 166.375   4
   1  -4   2 692.242 82.9856   2
   1   4   2 458.310 132.713   5
  -1  -4  -2 608.773 155.739   5
   1  -4   2 603.384 137.953   4
   1  -4   2 476.856 124.339   5
  -1   4  -2 597.824 105.491   5
   1   4   3 19191.9 427.776   2
   1  -4   3 19707.0 429.639   2
   1   4   3 20503.5 677.292   4
   1   4   3 19366.4 434.631   1
   1  -4   3 18230.9 425.449   1
   1   4   3 19317.8 516.741   7
   1  -4   3 19244.2 514.401   5
   1  -4   3 18658.0 636.477   4
   1   4   3 19622.3 649.204   5
   1  -4   4 7268.31 308.925   2
   1   4   4 8374.95 317.584   2
   1  -4   4 7601.40 313.808   1
   1   4   4 7497.62 310.980   1
   1   4   4 7834.97 329.863   7
   1   4   4 7693.72 416.343   5
  -1   4  -4 7146.72 403.712   6
   1  -4   5 15.9478 65.7529   2
   1   4   5 344.292 86.1065   2
   1  -4   5 226.646 90.4255   1
   1   4   5 201.065 81.3572   1
   1   4   5 158.416 65.0446   7
  -1  -4  -5 102.692 83.9549   7
  -1   4  -5 424.995 128.836   6
   1  -4   6 4149.17 292.405   2
   1   4   6 3933.29 280.036   2
   1  -4   6 4281.15 295.583   1
   1   4   6 4147.93 279.093   1
  -1  -4  -6 3781.83 249.719   7
   1   4   6 4362.64 272.786   7
  -1   4  -6 4024.84 300.407   6
   1  -4   7 17303.9 624.141   2
  -1   4  -7 18761.4 648.544   1
   1   4   7 19121.5 648.856   1
   1  -4   7 18370.8 639.334   1
  -1  -4  -7 18750.2 561.602   7
   1   4   7 19677.2 600.094   7
  -1   4  -7 18125.7 619.204   6
   1  -4   8 1471.91 210.212   1
  -1  -4  -8 2569.62 279.002   1
  -1   4  -8 1542.15 207.599   1
   1   4   8 2256.41 267.963   1
  -1  -4  -8 2247.85 218.522   7
   1   4   8 1923.64 219.782   7
  -1   4  -8 1681.03 201.173   6
   1  -4   9 6018.59 424.752   1
   1   4   9 6772.91 442.459   1
  -1  -4  -9 5780.78 411.383   1
  -1   4  -9 5702.75 420.680   1
   1   4   9 6042.97 384.459   7
  -1  -4  -9 6802.51 381.689   7
   1  -4   9 6248.20 389.113   6
  -1  -4 -10 1639.91 262.103   1
   1   4  10 1503.59 243.646   1
   1  -4  10 1326.03 218.502   1
  -1   4 -10 1716.08 257.369   1
   1   4  10 1426.97 201.757   7
  -1  -4 -10 1585.61 205.089   7
   1  -4  10 1321.72 186.335   6
  -1  -4 -11 29678.2 1020.35   1
  -1   4 -11 31943.7 1061.00   1
   1  -4  11 31204.2 1056.20   1
   1   4  11 32871.8 1077.27   1
   1   4  11 30780.7 952.225   7
  -1  -4 -11 31178.7 905.161   7
   1  -4  11 30525.9 865.921   6
  -1  -4 -12 35540.3 1165.04   1
   1  -4  12 36281.6 1192.25   1
  -1   4 -12 36437.7 1188.48   1
   1   4  12 37235.6 1204.94   1
   1   4  12 34187.4 1045.99   7
  -1  -4 -12 35135.3 1004.69   7
   1  -4  12 36139.8 942.815   6
   1  -4  13 3984.39 434.347   1
   1   4  13 3373.09 402.144   1
  -1   4 -13 3830.43 436.404   1
  -1  -4 -13 4206.52 456.571   1
   1   4  13 3467.55 345.413   7
  -1  -4 -13 3669.01 351.059   7
   1  -4  13 3893.80 330.970   6
  -1   4 -14 65.3431 116.078   1
  -1  -4 -14-128.328 194.774   1
   1   4  14 234.275 128.972   7
  -1  -4 -14 94.0185 115.078   7
   1  -4  14 345.893 121.703   6
  -1   4 -15 895.197 261.940   1
  -1  -4 -15 723.217 215.292   1
  -1  -4 -15 544.780 160.610   7
   1  -4  15 932.152 178.894   6
  -1   4 -16 14280.2 885.588   1
  -1  -4 -16 14342.6 882.075   1
  -1  -4 -16 12470.9 713.632   7
   1  -4  16 13191.3 607.724   6
  -1  -4 -17 10235.7 773.340   1
  -1   4 -17 10579.6 790.411   1
  -1  -4 -17 9049.16 634.940   7
   1  -4  17 10389.6 548.544   6
  -1   4 -18 12228.9 857.932   1
  -1  -4 -18 9651.06 776.191   1
  -1  -4 -18 9267.50 665.456   7
   1  -4  18 10736.1 560.853   6
  -1   4 -19 9169.34 775.787   1
  -1  -4 -19 9196.93 691.431   7
   1  -4  19 9660.90 548.391   6
   1  -4  20 7806.78 762.907   2
   1   4  20 8083.94 755.800   2
  -1  -4 -20 8793.54 691.846   7
   1  -4  20 8752.60 518.458   6
   1   4  21 10028.8 859.541   2
   1  -4  21 10992.1 888.399   2
  -1  -4 -21 10473.9 775.374   7
   1  -4  21 9958.58 571.665   6
   1  -4  22 18415.5 1206.06   2
   1   4  22 18183.8 1183.46   2
  -1  -4 -22 18047.9 1042.32   7
   1  -4  22 18371.1 774.522   6
   1  -4  23 1534.90 399.938   2
   1   4  23 1328.39 365.656   2
  -1  -4 -23 1360.38 310.244   7
   1  -4  23 1746.61 265.905   6
   1   4  24 25.4434 256.583   2
   1  -4  24 543.986 290.978   2
  -1  -4 -24 654.460 241.771   7
   1   4  25-328.515 328.444   2
   1  -4  25 35.4300 274.852   2
  -1  -4 -25-42.6575 186.713   7
   1  -4  26 2414.57 485.515   2
   1   4  26 1764.10 385.367   2
  -1  -4 -26 2304.27 408.838   7
   1  -4  27 3065.93 556.965   2
   1   4  27 3778.02 621.931   2
  -1  -4 -27 2912.51 500.947   7
  -1   4 -27 3551.12 578.374   7
   1   4  28 2104.62 532.215   2
   1  -4  28 2130.69 510.326   2
  -1  -4 -28 1492.92 360.715   7
  -1   4 -28 1657.26 400.639   7
   1  -4  29 5915.30 807.856   2
   1   4  29 6266.85 844.934   2
  -1   4 -29 6974.36 868.811   7
  -1  -4 -29 7490.06 806.998   7
   1   4  30 424.468 380.526   2
   1  -4  30-582.185 424.679   2
  -1   4 -30 175.654 227.911   7
  -1  -4 -30 5.90107 187.987   7
   1  -4  31 3153.37 664.773   2
   1   4  31 3072.61 601.345   2
  -1   4 -31 2834.63 584.457   7
  -1  -4 -31 2576.47 510.018   7
   1  -4  32 1039.23 364.202   2
   1   4  32 980.154 403.256   2
  -1   4 -32 1203.80 404.472   7
  -1  -4 -32 1058.71 363.935   7
   1  -4  33 3018.99 651.139   2
   1   4  33 1169.60 472.080   2
  -1  -4 -33 3068.69 575.172   7
  -1   4 -33 2727.53 627.894   7
   1   4  34 3911.06 720.757   2
   1  -4  34 2910.54 641.378   2
  -1   4 -34 3652.95 681.961   7
  -1  -4 -34 2969.07 567.611   7
   1   4  35 540.866 390.398   2
   1  -4  35 292.234 320.320   2
  -1   4 -35-5.84946 309.683   7
  -1   4 -36 8685.42 1104.74   7
  -1   4 -37 524.249 346.027   7
   1   5 -36 3541.16 777.145   7
  -1  -5  35 545.008 414.472   2
  -1   5  35 604.781 367.871   2
   1   5 -35 935.113 455.359   7
   1  -5 -35 852.484 318.432   7
  -1  -5  34 148.163 302.199   2
  -1   5  34 148.083 337.236   2
   1  -5 -34 9.22018 234.438   7
   1   5 -34-45.8337 252.122   7
  -1  -5  33 2163.17 568.356   2
  -1   5  33 2151.74 535.862   2
   1   5 -33 2320.10 549.985   7
   1  -5 -33 1112.44 310.848   7
  -1   5  32 1197.19 406.532   2
  -1  -5  32 1581.94 436.310   2
   1  -5 -32 2406.21 521.999   7
   1   5 -32 1192.02 429.854   7
  -1   5  31 3152.85 639.489   2
  -1  -5  31 3986.81 717.141   2
   1  -5 -31 2518.72 498.830   7
   1   5 -31 3612.55 672.075   7
  -1   5  30 1863.66 476.586   2
  -1  -5  30 1835.84 516.746   2
   1  -5 -30 1346.43 422.767   7
   1   5 -30 996.261 336.957   7
  -1   5  29 52.2922 351.920   2
  -1  -5  29 316.511 283.325   2
   1  -5 -29 510.101 275.533   7
   1   5 -29 834.832 380.862   7
  -1  -5  28-161.192 315.706   2
  -1   5  28-436.399 302.088   2
   1   5 -28-179.921 264.948   7
   1  -5 -28-344.302 290.140   7
   1   5 -27 1077.90 395.071   1
   1   5 -27-31.9029 253.931   7
   1  -5 -27 819.071 304.359   7
   1   5 -26 7395.87 851.644   1
   1  -5 -26 6853.91 834.859   1
   1  -5 -26 6714.12 708.459   7
   1   5 -25 4414.10 635.785   1
   1  -5 -25 4001.49 635.706   1
   1  -5 -25 4727.69 605.001   7
   1  -5 -24 1259.28 353.855   1
   1   5 -24 1431.38 406.520   1
   1  -5 -24 1539.58 383.540   7
   1   5 -23 2865.99 510.317   1
   1  -5 -23 3901.09 569.403   1
   1  -5 -23 2978.29 467.837   7
   1   5 -22 6469.81 720.435   1
   1  -5 -22 7513.18 766.867   1
   1  -5 -22 6869.88 672.544   7
   1  -5 -21 1044.86 309.473   1
   1   5 -21 899.653 258.357   1
   1  -5 -21 982.688 246.850   7
   1   5 -20 182.466 178.090   1
   1  -5 -20 332.442 248.481   1
   1  -5 -20-13.1748 156.126   7
  -1  -5  20 381.246 137.869   6
   1  -5 -19 12567.0 905.834   1
   1   5 -19 11012.7 841.651   1
   1  -5 -19 11390.4 786.988   7
  -1  -5  19 12727.2 705.891   6
   1   5 -18-62.1133 202.264   1
   1  -5 -18 185.022 169.485   1
   1  -5 -18 332.002 208.508   7
  -1  -5  18 86.8480 137.582   6
   1  -5 -17 255.927 188.867   1
   1   5 -17 736.295 267.862   1
   1  -5 -17 665.939 238.622   7
  -1  -5  17 745.330 186.253   6
   1  -5 -16 39151.9 1434.10   1
   1   5 -16 40321.5 1471.54   1
   1  -5 -16 40205.9 1333.66   7
  -1  -5  16 39451.1 1191.65   6
   1  -5 -15 10155.0 723.383   1
   1   5 -15 11419.5 764.043   1
  -1   5  15 11299.2 735.034   7
   1  -5 -15 10673.2 681.102   7
  -1  -5  15 11324.9 638.354   6
   1   5 -14 33183.0 1242.45   1
   1  -5 -14 29700.9 1165.79   1
  -1   5  14 31342.9 1190.80   7
   1  -5 -14 31832.1 1128.89   7
  -1  -5  14 32413.8 1050.70   6
   1   5 -13 49204.6 1441.69   1
   1  -5 -13 51630.9 1470.48   1
  -1   5  13 50323.9 1460.55   7
   1  -5 -13 50377.3 1356.79   7
  -1  -5  13 50568.2 1281.32   6
   1  -5 -12 2980.27 373.500   1
   1   5 -12 3222.97 385.882   1
   1  -5 -12 3112.09 333.186   7
  -1   5  12 2382.30 317.921   7
  -1  -5  12 3260.09 333.828   6
   1  -5 -11 6337.37 482.829   1
   1   5 -11 6369.86 494.379   1
  -1   5  11 7079.61 510.776   7
   1  -5 -11 5492.90 431.414   7
  -1  -5  11 6568.04 462.899   6
   1  -5 -10 56454.2 1331.31   1
   1   5 -10 56066.6 1336.69   1
   1  -5 -10 57470.8 1296.41   7
  -1   5  10 59216.7 1395.56   7
  -1  -5  10 56100.9 1289.04   6
   1  -5  -9 9252.52 525.055   1
   1   5  -9 10057.7 551.317   1
   1  -5  -9 8485.62 493.401   7
  -1   5   9 10101.2 547.325   7
  -1  -5   9 9909.98 553.061   6
   1  -5  -8 1267.85 209.542   1
   1   5  -8 1332.58 203.075   1
   1  -5  -8 1517.79 211.638   7
  -1   5   8 1545.41 225.944   7
  -1  -5   8 1074.61 185.391   6
   1   5  -7 3148.13 269.622   1
   1  -5  -7 2669.62 245.409   1
   1  -5  -7 3191.77 278.224   7
  -1   5   7 3252.52 295.313   7
  -1  -5   7 3555.95 325.146   6
  -1   5   6 150.196 106.062   4
   1   5  -6 81.1348 67.2414   1
   1  -5  -6-91.3130 96.8250   1
  -1   5   6 179.489 109.916   7
   1   5  -6 144.226 122.233   6
   1  -5  -6 170.177 80.3544   7
  -1  -5   6 38.8399 89.1927   6
  -1  -5   6 168.999 131.258   4
  -1   5   5 375.613 136.579   4
   1  -5  -5 94.6983 72.2139   1
   1   5  -5 151.826 86.9761   1
   1  -5  -5 303.343 103.766   7
  -1   5   5 90.9148 87.9718   7
   1   5  -5 123.341 121.938   6
  -1  -5   5 153.136 129.571   4
  -1  -5   5 142.733 115.135   6
  -1   5   4 44670.2 1085.61   4
   1   5  -4 44630.4 753.839   1
   1  -5  -4 43753.6 737.980   1
  -1   5   4 44329.0 989.570   7
  -1  -5   4 44582.2 1087.22   6
  -1  -5   4 44145.1 1059.44   4
   1   5  -4 45965.4 1089.10   6
  -1   5   3 81.8872 74.1510   4
   1  -5  -3 24.9818 82.1272   4
   1  -5  -3 92.4463 64.5480   1
   1   5  -3 105.108 53.9707   1
  -1   5   3 18.8298 65.0146   7
  -1  -5   3 257.936 139.390   4
   1   5  -3 152.658 109.786   6
   1   5  -3 363.140 116.808   4
  -1  -5   3 70.9827 80.0871   6
  -1  -5   3 205.185 103.608   5
  -1   5   3 312.884 112.489   5
   1  -5  -2 7849.41 453.518   4
   1  -5  -2 8590.73 234.292   1
   1   5  -2 8025.34 237.282   1
  -1   5   2 8724.56 437.231   7
   1   5  -2 8363.22 464.438   6
  -1   5   2 8845.92 447.600   5
  -1   5   2 8409.71 461.336   4
   1   5  -2 8390.79 448.663   4
  -1  -5   2 8113.24 420.308   5
  -1  -5   2 8133.71 452.626   4
  -1  -5   1 7048.03 421.348   4
   1  -5  -1 7233.97 420.569   4
   1   5  -1 7391.21 396.325   5
   1   5  -1 8440.66 463.405   4
  -1   5   1 7445.71 398.682   5
   1   5  -1 7929.55 461.752   6
  -1   5   1 7671.95 433.721   4
  -1  -5   1 7664.49 417.126   5
  -1  -5   0 35426.0 937.502   4
  -1   5   0 34564.7 817.577   5
   1   5   0 35466.9 887.120   5
  -1   5   0 35626.7 921.987   4
   1  -5   0 35349.8 931.499   4
  -1  -5   0 35331.0 901.930   5
   1   5   0 35262.0 925.576   4
   1  -5   0 36072.7 847.700   5
   1   5   0 35494.5 948.658   6
   1   5   1 49929.8 1105.04   4
  -1  -5  -1 49010.3 1110.68   4
   1   5   1 48943.9 1060.90   5
  -1  -5  -1 49171.5 1073.17   5
  -1   5  -1 49390.1 1090.06   4
   1   5   1 49591.3 1107.75   6
  -1   5  -1 47346.4 927.963   5
   1  -5   1 47568.7 1087.91   4
   1  -5   1 48182.2 960.301   5
   1  -5   2 1034.83 87.9676   2
   1   5   2 1009.43 88.6930   1
   1  -5   2 1009.12 86.1225   1
   1   5   2 744.696 145.416   4
   1   5   2 1064.03 84.6795   3
  -1  -5  -2 1074.67 191.485   4
   1   5   2 1079.84 87.0299   2
   1  -5   2 1086.02 92.9542   3
   1   5   2 1214.96 212.382   6
   1  -5   2 983.100 150.930   5
  -1  -5  -2 739.136 169.448   5
   1  -5   2 827.429 166.369   4
  -1   5  -2 847.989 132.887   5
   1   5   2 1133.76 179.610   5
  -1   5  -2 1079.04 188.639   4
   1   5   3 11287.4 324.185   2
   1   5   3 11173.9 544.013   4
   1  -5   3 11200.1 325.253   2
   1  -5   3 10955.0 328.373   1
   1   5   3 11407.1 331.263   1
   1   5   3 11390.9 448.992   7
  -1   5  -3 11497.1 555.066   6
   1  -5   3 11168.2 450.302   5
   1  -5   3 10767.9 538.075   4
   1   5   3 10869.8 533.713   5
   1  -5   4 26781.7 571.816   2
   1   5   4 26488.1 857.464   4
   1   5   4 26083.2 562.286   2
   1  -5   4 24576.4 565.968   1
   1   5   4 26641.9 575.682   1
   1   5   4 27120.8 689.333   7
  -1   5  -4 25677.1 821.832   6
   1  -5   4 24708.6 674.767   5
   1   5   4 27247.5 852.431   5
   1  -5   4 25806.4 838.018   4
   1  -5   5 107.255 74.7835   2
   1   5   5 125.346 86.7746   2
   1   5   5 126.939 72.7485   4
   1  -5   5 3.22066 63.6930   1
   1   5   5 89.1916 64.2566   1
   1   5   5-16.2964 66.9469   7
  -1   5  -5 296.571 136.333   6
   1   5   5 151.068 103.628   5
   1   5   6 240.366 91.2391   2
   1  -5   6 413.619 115.856   2
   1  -5   6 337.007 100.644   1
   1   5   6 318.600 95.3975   1
   1   5   6 498.263 123.287   7
  -1  -5  -6 448.446 112.264   7
  -1   5  -6 542.678 158.697   6
   1   5   7 289.787 91.9911   2
   1  -5   7 413.735 118.823   2
   1   5   7 492.864 109.508   1
   1  -5   7 275.608 82.9857   1
  -1  -5  -7 496.734 108.531   7
   1   5   7 375.711 111.898   7
  -1   5  -7 481.878 143.558   6
   1   5   8 3758.11 324.054   2
   1  -5   8 3801.48 310.350   2
  -1  -5  -8 3761.54 287.013   7
  -1   5  -8 3706.53 321.998   6
   1   5   8 3705.20 289.869   7
   1  -5   8 3135.76 289.831   1
   1   5   8 3896.86 324.692   1
   1  -5   9 9207.90 506.569   2
   1   5   9 8816.21 509.843   1
   1  -5   9 9343.95 524.246   1
   1   5   9 9583.42 494.322   7
  -1  -5  -9 9492.76 463.718   7
  -1   5  -9 8817.87 481.892   6
   1   5  10 30074.6 979.424   1
   1  -5  10 29443.1 970.958   1
  -1   5 -10 27391.9 946.433   1
  -1  -5 -10 28837.1 839.160   7
   1   5  10 26913.5 872.079   7
   1  -5  11 16056.9 753.412   1
   1   5  11 15731.4 747.349   1
  -1   5 -11 15983.2 760.287   1
   1   5  11 15459.0 689.855   7
  -1  -5 -11 16194.6 655.655   7
   1   5  12 584.612 180.636   1
   1  -5  12 323.281 157.592   1
  -1   5 -12 690.135 204.279   1
   1   5  12 327.542 158.097   7
  -1  -5 -12 493.001 122.238   7
   1  -5  13 2979.05 372.336   1
   1   5  13 3283.79 375.318   1
  -1   5 -13 3684.75 435.157   1
   1   5  13 4192.25 401.966   7
  -1  -5 -13 4106.83 363.157   7
   1  -5  13 3820.05 352.752   6
  -1   5 -14 41327.1 1374.42   1
   1   5  14 40934.3 1251.53   7
  -1  -5 -14 44343.3 1214.21   7
   1  -5  14 45856.1 1192.36   6
  -1   5 -15 1198.66 271.327   1
   1   5  15 1117.16 233.384   7
  -1  -5 -15 1334.31 240.077   7
   1  -5  15 1440.11 238.190   6
  -1   5 -16 2789.50 411.912   1
   1   5  16 2753.62 344.227   7
  -1  -5 -16 2796.12 339.918   7
   1  -5  16 2291.12 283.000   6
   1  -5  17 9848.45 743.144   2
  -1   5 -17 10099.5 768.237   1
   1   5  17 10621.1 702.346   7
  -1  -5 -17 10215.4 660.296   7
   1  -5  17 10833.2 604.608   6
   1  -5  18 196.492 230.527   2
   1   5  18-174.741 155.155   2
  -1  -5 -18 84.4849 153.780   7
   1  -5  18 377.178 167.118   6
   1   5  19 12154.2 870.084   2
   1  -5  19 11517.9 840.390   2
  -1  -5 -19 9729.36 695.537   7
   1  -5  19 11663.6 649.863   6
   1  -5  20 8719.28 801.027   2
   1   5  20 9348.73 810.236   2
  -1  -5 -20 9623.50 708.968   7
   1  -5  21 8969.23 822.903   2
   1   5  21 9782.78 836.166   2
  -1  -5 -21 8152.21 673.948   7
   1  -5  22 3809.87 555.008   2
   1   5  22 4099.30 591.339   2
  -1  -5 -22 3480.37 465.955   7
   1  -5  23 15201.2 1099.75   2
   1   5  23 16881.7 1150.86   2
  -1  -5 -23 16810.1 1017.41   7
   1  -5  24 12149.6 1013.19   2
   1   5  24 13854.6 1064.64   2
  -1  -5 -24 11952.9 888.966   7
   1   5  25 3059.77 522.484   2
   1  -5  25 2470.45 463.009   2
  -1  -5 -25 2938.40 459.987   7
   1   5  26 690.315 284.825   2
   1  -5  26-101.260 341.541   2
  -1  -5 -26 889.089 330.130   7
   1  -5  27 126.132 223.201   2
   1   5  27-297.981 250.448   2
  -1  -5 -27 58.9241 176.644   7
   1  -5  28 356.486 235.565   2
   1   5  28 461.600 264.377   2
  -1  -5 -28 532.247 231.647   7
   1   5  29 1848.14 463.875   2
   1  -5  29 1351.36 438.057   2
  -1   5 -29 2778.61 575.573   7
  -1  -5 -29 1966.60 416.524   7
   1  -5  30 2536.26 564.582   2
   1   5  30 1429.98 410.484   2
  -1  -5 -30 2212.65 435.727   7
  -1   5 -30 3195.21 592.903   7
   1  -5  31-542.732 405.545   2
   1   5  31-331.783 338.321   2
  -1  -5 -31-216.076 160.193   7
  -1   5 -31 179.253 239.891   7
   1  -5  32 188.485 280.526   2
   1   5  32 1132.45 455.503   2
  -1  -5 -32 570.655 302.294   7
  -1   5 -32 466.899 293.392   7
   1   5  33 629.752 510.922   2
   1  -5  33 872.073 340.283   2
  -1  -5 -33 475.735 238.032   7
  -1   5 -33 1392.38 478.507   7
   1   5  34 5407.59 894.216   2
   1  -5  34 4649.50 799.138   2
  -1   5 -34 4712.35 791.159   7
   1   5  35 1245.36 498.665   2
  -1   5 -35 954.145 422.814   7
  -1   5 -36 1598.89 545.919   7
  -1   5 -37 4381.64 809.358   7
  -1  -6  35 7663.91 1061.73   2
  -1   6  35 7872.68 1056.76   2
   1   6 -35 8952.90 1148.71   7
  -1  -6  34 4282.74 821.694   2
  -1   6  34 2393.59 593.776   2
   1   6 -34 2934.99 678.402   7
   1  -6 -34 3858.10 646.434   7
  -1  -6  33 6466.19 920.696   2
  -1   6  33 6318.05 887.674   2
   1   6 -33 7499.79 998.537   7
   1  -6 -33 5384.44 728.648   7
  -1   6  32 244.152 311.084   2
  -1  -6  32 867.755 409.822   2
   1  -6 -32 549.596 280.725   7
   1   6 -32 878.149 445.319   7
  -1   6  31 225.819 327.690   2
  -1  -6  31 657.454 310.162   2
   1  -6 -31 612.680 295.970   7
   1   6 -31 1390.02 451.292   7
  -1   6  30-31.3055 301.196   2
  -1  -6  30-358.509 304.831   2
   1  -6 -30-28.4610 176.325   7
   1   6 -30 197.709 231.808   7
  -1  -6  29 264.025 318.161   2
  -1   6  29-324.612 384.748   2
   1   6 -29 421.734 329.683   7
   1  -6 -29 187.596 199.608   7
  -1  -6  28-371.979 357.220   2
  -1   6  28-320.309 243.026   2
   1  -6 -28 61.1237 160.454   7
  -1  -6  27 722.880 272.942   2
  -1   6  27 1615.24 408.131   2
   1  -6 -27 888.279 280.129   7
  -1  -6  26 556.380 335.852   2
   1   6 -26 677.558 306.679   1
   1  -6 -26 809.658 272.440   7
   1  -6 -25 11513.1 1022.10   1
   1   6 -25 11219.2 1010.17   1
   1  -6 -25 9892.16 851.393   7
   1   6 -24 163.551 220.960   1
   1  -6 -24-43.4914 199.680   1
   1  -6 -24 250.222 229.646   7
   1   6 -23 2.19421 241.215   1
   1  -6 -23 502.681 245.600   1
   1  -6 -23-19.7863 180.250   7
   1  -6 -22 749.474 348.629   1
   1   6 -22 1006.26 353.080   1
   1  -6 -22 927.552 288.178   7
   1   6 -21 26322.9 1390.20   1
   1  -6 -21 27168.3 1400.31   1
   1  -6 -21 25485.5 1231.28   7
   1   6 -20 9286.96 842.807   1
   1  -6 -20 8744.21 790.477   1
   1  -6 -20 9311.97 730.742   7
   1   6 -19 8840.79 763.993   1
   1  -6 -19 8786.11 758.843   1
   1  -6 -19 7272.50 635.489   7
   1   6 -18 2209.49 375.874   1
   1  -6 -18 2054.65 378.869   1
   1  -6 -18 2094.78 343.831   7
   1   6 -17 2691.71 409.023   1
   1  -6 -17 2156.08 394.963   1
   1  -6 -17 1927.78 320.713   7
   1  -6 -16 2562.34 406.093   1
   1   6 -16 2896.77 425.375   1
   1  -6 -16 2811.59 380.177   7
  -1  -6  16 2664.47 348.109   6
   1   6 -15 23620.7 1089.05   1
   1  -6 -15 23642.4 1082.60   1
   1  -6 -15 24301.7 1018.29   7
  -1  -6  15 22396.7 939.003   6
   1   6 -14 21647.8 1010.63   1
   1  -6 -14 21541.5 995.257   1
  -1   6  14 22634.0 1036.76   7
   1  -6 -14 21800.0 930.548   7
  -1  -6  14 22516.2 934.167   6
   1  -6 -13 300.978 174.977   1
   1   6 -13 908.661 249.907   1
   1  -6 -13 381.566 162.966   7
  -1   6  13 599.459 192.170   7
  -1  -6  13 612.915 194.264   6
   1   6 -12 21073.4 909.547   1
   1  -6 -12 21591.7 918.377   1
   1  -6 -12 20721.6 857.713   7
  -1   6  12 22502.8 953.585   7
  -1  -6  12 20993.3 875.635   6
   1   6 -11 17775.6 802.439   1
   1  -6 -11 17690.6 790.986   1
  -1   6  11 18714.4 839.107   7
   1  -6 -11 18088.4 777.079   7
  -1  -6  11 19025.6 819.841   6
   1  -6 -10 5384.80 424.802   1
   1   6 -10 5440.31 420.757   1
   1  -6 -10 5829.87 433.782   7
  -1   6  10 5568.23 436.019   7
  -1  -6  10 5707.07 448.504   6
   1   6  -9 6728.91 446.460   1
   1  -6  -9 6724.77 443.458   1
  -1   6   9 6989.39 476.594   7
   1  -6  -9 6986.10 467.484   7
  -1  -6   9 7671.17 527.888   6
  -1   6   8 6259.17 487.858   4
   1  -6  -8 5998.97 416.367   1
   1   6  -8 5467.49 380.958   1
   1  -6  -8 5895.62 426.111   7
  -1   6   8 5560.23 414.644   7
  -1  -6   8 5388.49 442.148   6
  -1   6   7 4615.15 439.890   4
   1  -6  -7 4706.44 349.991   1
   1   6  -7 4184.56 308.559   1
   1   6  -7 3866.74 364.864   6
   1  -6  -7 4921.73 408.093   7
  -1   6   7 4571.49 373.967   7
  -1  -6   7 4095.48 388.327   4
  -1  -6   7 3372.28 341.622   6
  -1   6   6 2073.60 276.511   4
   1  -6  -6 1840.01 196.213   1
   1   6  -6 1496.25 178.670   1
   1  -6  -6 1340.67 201.137   7
  -1   6   6 1842.05 230.714   7
  -1  -6   6 1703.31 264.556   4
  -1  -6   6 1529.78 227.124   6
   1   6  -6 2202.10 278.946   6
  -1   6   5 108.683 74.2159   4
   1   6  -5 78.5945 73.9261   1
   1  -6  -5 72.1256 59.8660   1
  -1   6   5 73.8215 73.3291   7
  -1  -6   5 94.8193 123.870   5
  -1  -6   5 97.4629 115.824   6
  -1  -6   5 90.4905 121.371   4
   1   6  -5 129.923 141.558   6
  -1   6   4 10449.5 569.596   4
   1  -6  -4 10022.3 350.451   1
   1   6  -4 9841.46 357.859   1
  -1   6   4 10270.4 515.445   7
  -1  -6   4 10415.4 522.725   5
   1   6  -4 9328.71 537.289   6
  -1   6   4 9885.42 540.565   5
  -1  -6   4 9579.88 545.864   4
   1  -6  -3 32013.2 984.741   4
  -1   6   3 30950.5 960.312   4
   1   6  -3 31928.6 540.517   1
   1  -6  -3 32720.2 537.432   1
  -1   6   3 34689.4 948.679   7
  -1   6   3 30282.0 918.833   5
   1   6  -3 33438.8 990.929   4
  -1  -6   3 31435.6 896.990   5
  -1  -6   3 29487.0 943.287   4
   1   6  -3 31691.0 985.389   6
   1  -6  -2 58632.1 1316.04   4
  -1   6   2 58041.3 1225.55   7
  -1  -6   2 55651.1 1206.01   5
  -1  -6   2 57800.8 1307.60   4
  -1   6   2 58192.9 1311.21   4
   1   6  -2 57422.0 1325.43   6
  -1   6   2 54419.5 1187.97   5
   1   6  -2 57780.6 1309.65   4
   1  -6  -1 64947.8 1391.53   4
  -1  -6   1 67796.9 1420.63   4
   1   6  -1 67564.1 1388.91   4
   1   6  -1 68808.7 1439.46   6
   1   6  -1 68819.9 1316.46   5
  -1   6   1 69328.8 1306.72   5
   1  -6  -1 64851.1 1290.42   5
  -1  -6   1 66403.4 1331.44   5
  -1   6   1 70118.8 1424.51   4
   1  -6   0 362.722 154.580   4
  -1  -6   0-73.8507 106.263   4
   1  -6   0 73.2972 103.977   5
  -1   6   0 136.806 102.552   5
   1   6   0 153.540 114.011   4
   1   6   0-85.7446 124.142   6
  -1   6   0-8.12441 92.1114   4
   1   6   0 205.398 125.106   5
  -1  -6   0 125.408 109.078   5
   1   6   1 1934.41 248.082   4
   1  -6   1 2601.95 296.118   4
  -1  -6  -1 2268.77 287.725   4
   1   6   1 2792.42 288.439   5
   1  -6   1 2188.24 261.748   5
  -1   6  -1 2457.40 282.533   4
   1   6   1 2322.19 282.750   6
  -1   6  -1 1969.19 215.884   5
  -1  -6  -1 2319.67 264.178   5
   1   6   2 30133.5 951.661   4
  -1  -6  -2 29717.2 963.858   4
   1  -6   2 28060.9 800.711   5
  -1   6  -2 30124.7 808.223   5
   1   6   2 29800.9 918.788   5
   1  -6   2 28330.5 923.285   4
   1   6   2 28546.5 934.425   6
  -1  -6  -2 35880.8 1028.06   5
  -1   6  -2 29805.2 937.755   4
   1   6   3 29086.0 504.648   3
   1  -6   3 28086.8 505.667   3
   1   6   3 26245.6 904.685   4
   1  -6   3 28145.3 503.352   2
   1   6   3 28052.9 491.078   2
   1   6   3 27517.9 505.511   1
   1  -6   3 27277.9 503.476   1
   1   6   3 28000.9 785.289   7
  -1   6  -3 25480.3 900.156   6
   1   6   3 26362.8 885.029   5
   1  -6   3 26747.5 773.662   5
   1  -6   3 26024.6 903.110   4
   1   6   4-65.9929 129.161   4
   1   6   4 184.447 69.7372   2
   1  -6   4 166.338 66.2960   2
   1   6   4 254.775 78.9375   1
   1  -6   4 226.196 72.6876   1
   1   6   4 257.522 90.3667   7
   1  -6   4-24.1929 83.7898   5
   1   6   4 197.294 124.853   5
  -1   6  -4 215.756 178.599   6
   1  -6   4 415.699 173.730   4
   1   6   5 1532.91 242.520   4
   1  -6   5 1465.05 158.792   2
   1   6   5 1895.15 176.892   2
   1  -6   5 1487.31 158.205   1
   1   6   5 1483.02 157.237   1
   1   6   5 1643.47 193.090   7
  -1   6  -5 1608.04 249.119   6
   1  -6   5 1390.74 189.532   5
   1  -6   5 1685.90 256.048   4
   1   6   5 1818.37 253.553   5
   1  -6   6 39.4892 69.1949   2
   1   6   6 269.895 152.372   4
   1   6   6 200.121 82.2905   2
   1   6   6 174.128 77.8835   1
   1  -6   6 97.5930 76.0921   1
   1   6   6 103.405 73.5970   7
  -1   6  -6-53.6141 129.503   6
   1   6   6 57.0603 95.7842   5
   1  -6   6 115.547 112.267   4
   1  -6   7 8359.20 430.684   2
   1   6   7 8754.29 433.994   2
   1  -6   7 8932.75 447.176   1
   1   6   7 9079.07 456.239   1
  -1  -6  -7 8957.82 454.355   7
   1   6   7 9592.71 474.713   7
  -1   6  -7 8577.86 522.740   6
   1  -6   8 13697.0 585.984   2
   1   6   8 13932.9 585.997   2
   1   6   8 14057.9 598.293   1
   1  -6   8 14332.5 610.598   1
   1   6   8 14197.5 590.794   7
  -1  -6  -8 13410.3 564.323   7
  -1   6  -8 13931.3 673.035   6
   1  -6   9 40446.0 1057.54   2
   1   6   9 40329.5 1051.70   2
   1   6   9 40775.5 1079.10   1
   1  -6   9 40590.1 1087.31   1
   1   6   9 40628.6 1039.14   7
  -1  -6  -9 40834.3 1002.75   7
  -1   6  -9 38483.9 1116.59   6
   1  -6  10 1531.85 254.307   2
   1   6  10 1567.74 256.561   2
   1   6  10 2350.89 291.549   1
   1  -6  10 1905.16 252.884   1
  -1  -6 -10 1714.83 222.168   7
   1   6  10 1803.74 234.417   7
  -1   6 -10 1672.63 265.193   6
   1  -6  11 2562.34 323.759   2
   1   6  11 2665.84 322.496   2
   1   6  11 2572.96 295.360   7
  -1  -6 -11 3300.31 308.049   7
   1  -6  11 2698.73 319.775   1
   1   6  11 2888.10 333.127   1
   1  -6  12 33113.1 1147.73   2
   1   6  12 35217.6 1150.16   2
  -1  -6 -12 34617.7 1007.56   7
   1   6  12 35053.4 1115.37   7
   1   6  12 34323.9 1157.02   1
   1  -6  12 35200.4 1172.58   1
   1  -6  13 53871.6 1494.46   2
   1   6  13 57718.3 1531.10   2
   1   6  13 57635.1 1476.27   7
  -1  -6 -13 55489.4 1334.61   7
   1   6  13 57487.2 1555.43   1
   1  -6  13 56788.3 1559.37   1
   1   6  14 9309.70 649.932   2
   1  -6  14 8862.01 641.709   2
  -1  -6 -14 8431.92 540.916   7
   1   6  14 8169.30 579.617   7
   1  -6  15 262.930 204.143   2
   1   6  15 482.201 209.857   2
  -1  -6 -15-25.8769 108.062   7
   1   6  15 93.7053 110.613   7
   1  -6  16 8877.91 699.819   2
   1   6  16 11529.0 776.282   2
  -1  -6 -16 10436.3 649.089   7
   1   6  16 9831.41 661.053   7
   1   6  17 1098.45 292.128   2
   1  -6  17 1831.92 353.196   2
  -1  -6 -17 1062.23 227.121   7
   1   6  17 978.356 217.170   7
   1  -6  18-52.7218 197.131   2
   1   6  18-104.382 148.769   2
  -1  -6 -18-39.4841 139.073   7
   1  -6  19 209.074 194.843   2
   1   6  19 224.504 157.745   2
  -1  -6 -19 458.791 190.200   7
   1  -6  20 1390.72 292.992   2
   1   6  20 887.680 332.052   2
  -1  -6 -20 1376.41 272.934   7
   1  -6  21 17874.8 1136.34   2
   1   6  21 17845.6 1133.86   2
  -1  -6 -21 18068.5 981.237   7
   1   6  22 26529.9 1401.57   2
   1  -6  22 27328.3 1439.89   2
  -1  -6 -22 25178.9 1192.80   7
   1   6  23 15609.8 1097.72   2
   1  -6  23 15662.0 1119.55   2
  -1  -6 -23 13993.2 915.209   7
   1   6  24 887.490 309.185   2
   1  -6  24 130.366 219.034   2
  -1  -6 -24 682.610 260.444   7
   1   6  25 6087.57 725.406   2
   1  -6  25 5339.22 690.175   2
  -1  -6 -25 5890.65 633.625   7
   1  -6  26 15743.5 1221.12   2
   1   6  26 13868.3 1132.76   2
  -1  -6 -26 13909.7 978.552   7
   1  -6  27 3515.16 585.844   2
   1   6  27 3290.75 598.590   2
  -1  -6 -27 3636.12 526.147   7
   1  -6  28 410.620 251.288   2
   1   6  28 264.284 267.710   2
  -1  -6 -28 112.802 213.754   7
   1   6  29 178.159 292.312   2
   1  -6  29 11.3071 302.136   2
  -1  -6 -29 279.735 232.971   7
   1   6  30 614.797 342.501   2
   1  -6  30 906.685 401.191   2
  -1  -6 -30 255.055 214.123   7
   1   6  31 5308.95 820.291   2
   1  -6  31 4772.72 744.887   2
  -1  -6 -31 5339.20 696.995   7
  -1   6 -31 4587.39 741.982   7
   1  -6  32 3472.92 664.325   2
   1   6  32 4438.02 748.241   2
  -1   6 -32 3926.14 737.519   7
  -1  -6 -32 3563.27 603.599   7
   1   6  33 215.331 258.904   2
   1  -6  33-432.311 314.260   2
  -1   6 -33-202.482 299.699   7
   1   6  34 917.617 378.731   2
  -1   6 -34 826.122 359.071   7
   1   6  35 7472.07 992.312   2
   1  -6  35 7553.04 1040.77   2
  -1   6 -35 7068.07 988.910   7
  -1   6 -36 2793.71 689.669   7
  -1  -7  35 5861.80 929.617   2
   1   7 -35 6102.15 972.081   7
  -1  -7  34 113.583 265.165   2
  -1   7  34-258.767 341.056   2
   1   7 -34-85.2699 216.509   7
  -1   7  33 496.374 320.968   2
  -1  -7  33 1056.04 469.848   2
   1   7 -33 992.895 465.009   7
  -1   7  32 5927.63 858.687   2
  -1  -7  32 4402.31 788.483   2
   1   7 -32 7895.83 1023.97   7
   1  -7 -32 4851.01 692.610   7
  -1   7  31 3085.67 601.379   2
  -1  -7  31 1743.79 476.062   2
   1   7 -31 2810.25 630.864   7
   1  -7 -31 1505.87 406.876   7
  -1   7  30-71.8479 261.357   2
  -1  -7  30 187.499 246.399   2
   1  -7 -30 331.589 230.753   7
  -1   7  29-297.574 311.755   2
  -1  -7  29-275.789 325.359   2
   1  -7 -29 157.890 194.939   7
  -1  -7  28 1192.13 357.161   2
  -1   7  28 1021.98 378.060   2
   1  -7 -28 1205.18 342.972   7
  -1  -7  27 5775.84 768.149   2
  -1   7  27 6520.53 814.644   2
   1  -7 -27 5926.34 695.797   7
  -1  -7  26 479.656 264.283   2
  -1   7  26 145.660 183.632   2
   1  -7 -26 494.372 237.501   7
  -1   7  25 1383.03 456.339   2
  -1  -7  25 1952.32 468.925   2
   1  -7 -25 2319.11 437.222   7
   1   7 -24 12135.9 1046.53   1
   1  -7 -24 12146.4 907.997   7
   1  -7 -23 44362.4 1926.15   1
   1   7 -23 41942.4 1868.68   1
   1  -7 -23 40874.0 1634.50   7
   1   7 -22 37784.9 1715.70   1
   1  -7 -22 38632.6 1731.84   1
   1  -7 -22 35129.5 1476.03   7
   1  -7 -21 15672.9 1078.64   1
   1   7 -21 13509.5 1011.77   1
   1  -7 -21 14977.6 942.914   7
   1   7 -20 5437.66 623.332   1
   1  -7 -20 4456.08 575.961   1
   1  -7 -20 3715.27 481.511   7
   1   7 -19 485.147 224.257   1
   1  -7 -19 212.738 180.647   1
   1  -7 -19 178.946 123.237   7
   1  -7 -18 1.08041 157.515   1
   1   7 -18 81.8353 143.939   1
   1  -7 -18-93.2112 167.499   7
   1  -7 -17 1468.27 324.234   1
   1   7 -17 1151.98 298.415   1
   1  -7 -17 1031.49 274.421   7
   1  -7 -16 3879.51 466.484   1
   1   7 -16 4586.25 518.722   1
   1  -7 -16 3651.27 418.284   7
   1  -7 -15 5516.54 530.389   1
   1   7 -15 4552.79 483.087   1
   1  -7 -15 4493.37 440.639   7
   1  -7 -14 2660.17 368.781   1
   1   7 -14 2199.27 353.664   1
   1  -7 -14 2232.43 309.608   7
   1  -7 -13 29940.2 1117.46   1
   1   7 -13 28698.5 1112.05   1
  -1   7  13 30104.2 1161.36   7
   1  -7 -13 28370.2 1054.63   7
   1   7 -12 364.642 166.339   1
   1  -7 -12 146.126 147.359   1
  -1   7  12 88.8191 88.8511   7
   1  -7 -12 225.885 130.894   7
   1   7 -11 1394.94 262.930   1
   1  -7 -11 1574.87 254.927   1
  -1   7  11 2015.05 288.558   7
   1  -7 -11 1666.13 263.194   7
  -1  -7  11 1739.33 277.218   6
   1  -7 -10 30589.9 982.862   1
   1   7 -10 30340.1 978.181   1
  -1   7  10 31582.0 1069.17   7
   1  -7 -10 29179.2 992.845   7
  -1  -7  10 30849.9 1125.84   6
   1  -7  -9 30542.3 930.016   1
   1   7  -9 28007.4 911.940   1
   1  -7  -9 28888.3 971.930   7
  -1   7   9 29517.5 1003.22   7
  -1  -7   9 30457.7 1102.87   6
  -1  -7   9 28252.1 1096.42   4
  -1   7   8 34414.3 1191.74   4
   1   7  -8 34134.9 936.161   1
   1  -7  -8 34963.4 934.494   1
   1  -7  -8 36247.4 1071.71   7
  -1   7   8 35335.2 1071.64   7
   1   7  -8 36488.7 1169.66   6
  -1  -7   8 35264.7 1173.20   6
  -1  -7   8 33135.8 1151.71   4
  -1   7   7 4754.06 440.240   4
   1   7  -7 4818.13 335.170   1
   1  -7  -7 4572.38 332.991   1
  -1   7   7 4789.49 393.076   7
   1  -7  -7 4870.81 389.702   7
   1   7  -7 4897.12 447.024   6
  -1  -7   7 4426.39 427.684   4
  -1   7   6 3712.83 390.378   4
   1  -7  -6 3546.96 259.471   1
   1   7  -6 3517.88 259.038   1
  -1   7   6 3547.91 327.017   7
  -1  -7   6 3123.01 339.474   4
  -1   7   6 3510.54 370.297   5
  -1  -7   6 3241.29 333.868   5
   1   7  -6 3589.24 385.422   6
  -1   7   5 10661.9 634.703   4
   1   7  -5 9753.82 384.828   1
   1  -7  -5 10695.6 403.466   1
  -1   7   5 10855.8 572.389   7
  -1   7   5 10936.8 626.058   5
  -1  -7   5 10156.3 555.369   5
   1   7  -5 10888.6 634.730   6
  -1  -7   5 11069.2 644.876   4
  -1   7   4 3460.07 365.395   4
   1  -7  -4 3770.80 386.103   4
   1  -7  -4 3311.50 198.105   1
   1   7  -4 2890.65 197.582   1
  -1   7   4 2859.10 298.578   7
  -1  -7   4 3494.83 335.277   5
  -1   7   4 3327.08 348.972   5
  -1  -7   4 3075.61 343.135   4
   1   7  -4 3284.36 360.811   6
   1  -7  -3 26399.1 970.300   4
   1   7  -3 26039.5 473.386   1
   1  -7  -3 28536.9 475.370   1
  -1   7   3 26478.6 894.824   7
  -1  -7   3 27036.3 897.320   5
  -1  -7   3 26723.7 970.324   4
   1   7  -3 27720.5 981.706   4
  -1   7   3 26586.6 971.546   4
  -1   7   3 26954.5 923.497   5
   1   7  -3 27098.3 993.636   6
  -1  -7   2 2717.57 308.329   4
   1  -7  -2 2755.89 326.589   4
   1   7  -2 3254.99 336.851   4
  -1  -7   2 3165.63 318.322   5
  -1   7   2 2957.20 336.929   4
  -1   7   2 3045.69 312.314   5
   1   7  -2 3182.33 348.673   6
   1  -7  -1 6172.49 473.151   4
  -1  -7   1 5506.79 434.274   4
   1   7  -1 6310.50 495.651   6
   1  -7  -1 5910.76 431.147   5
   1   7  -1 5213.68 427.945   4
  -1  -7   1 5422.95 418.220   5
   1   7  -1 5384.97 404.606   5
  -1   7   1 5101.26 415.886   4
  -1   7   1 6175.27 425.807   5
   1  -7   0 5992.05 465.756   4
  -1  -7   0 5813.29 458.165   4
  -1   7   0 6653.43 431.459   5
  -1  -7   0 6504.81 468.108   5
   1  -7   0 6588.34 444.466   5
   1   7   0 6165.10 430.483   5
   1   7   0 6546.80 472.814   4
  -1   7   0 6480.98 477.329   4
   1   7   0 6790.72 500.440   6
  -1  -7  -1 47509.6 1304.66   4
   1   7   1 48636.2 1235.65   5
   1  -7   1 50916.4 1327.51   4
   1  -7   1 48097.5 1156.62   5
   1   7   1 47929.0 1298.31   4
   1   7   1 46909.2 1294.40   6
  -1  -7  -1 49099.3 1265.19   5
  -1   7  -1 49524.7 1295.97   4
  -1   7  -1 49105.5 1141.94   5
  -1  -7  -2 16452.1 771.868   4
   1   7   2 17453.0 778.839   4
   1  -7   2 16868.9 677.946   5
  -1   7  -2 15768.0 645.322   5
   1   7   2 16679.4 745.491   5
   1   7   2 16266.5 762.467   6
  -1  -7  -2 16380.1 747.485   5
   1  -7   2 15661.4 755.850   4
  -1   7  -2 15949.3 743.341   4
   1   7   3 5638.14 219.739   1
   1  -7   3 5205.31 213.353   1
  -1  -7  -3 5691.45 461.209   4
   1   7   3 5362.05 206.404   2
   1  -7   3 5326.69 214.089   3
   1   7   3 5668.13 448.088   4
   1   7   3 5612.96 211.405   3
   1  -7   3 5834.01 221.446   2
   1  -7   3 5069.33 378.516   5
  -1   7  -3 5250.31 442.130   6
   1   7   3 4297.36 387.390   6
   1   7   3 5384.41 426.361   5
   1  -7   3 4791.07 429.449   4
   1  -7   4-15.9926 60.5914   2
   1   7   4 66.2136 44.2543   2
   1   7   4 158.680 111.823   4
   1  -7   4 42.0801 55.4231   1
   1   7   4 24.8396 51.9911   1
   1   7   4 215.453 90.1324   7
   1  -7   4 24.5778 125.412   4
   1  -7   4 78.9451 113.949   5
   1   7   4 133.271 106.080   5
  -1   7  -4-70.3595 152.574   6
   1   7   5 3028.44 353.546   4
   1  -7   5 3129.29 217.205   2
   1   7   5 3005.10 216.460   2
   1   7   5 3357.79 230.394   1
   1  -7   5 3085.12 222.982   1
   1   7   5 3348.71 295.930   7
   1   7   5 2926.26 350.144   5
   1  -7   5 3267.41 377.042   4
   1  -7   5 3079.97 293.529   5
  -1   7  -5 3052.25 331.392   6
   1   7   6 728.240 189.023   4
   1  -7   6 748.864 126.795   2
   1   7   6 1044.67 134.048   2
   1   7   6 802.117 136.047   1
   1  -7   6 580.612 110.294   1
   1   7   6 797.875 161.971   7
   1  -7   6 1115.97 230.957   4
  -1   7  -6 1066.04 230.935   6
   1  -7   6 574.354 138.684   5
   1   7   6 954.819 205.648   5
   1   7   7 7229.91 388.646   2
   1  -7   7 7914.17 410.901   2
   1   7   7 7095.64 539.433   4
   1   7   7 6896.77 388.335   1
   1  -7   7 7162.04 399.715   1
   1   7   7 7393.35 441.638   7
   1  -7   7 7134.78 550.045   4
   1   7   7 6635.13 520.587   5
  -1   7  -7 7370.42 527.464   6
   1  -7   7 6912.78 437.603   5
   1   7   8 10793.9 518.468   2
   1  -7   8 10522.3 509.721   2
   1   7   8 10943.6 531.473   1
   1  -7   8 11060.5 529.268   1
   1   7   8 10686.9 544.033   7
  -1   7  -8 10047.5 619.990   6
   1  -7   9 36378.9 1005.45   2
   1   7   9 37530.2 1014.09   2
   1  -7   9 38105.3 1053.80   1
   1   7   9 39299.5 1053.91   1
   1   7   9 39614.4 1076.87   7
  -1  -7  -9 36986.8 1025.42   7
  -1   7  -9 37943.5 1193.91   6
   1  -7  10 11001.8 593.967   2
   1   7  10 10634.8 570.305   2
  -1  -7 -10 10102.4 548.740   7
   1   7  10 10812.8 579.601   7
  -1   7 -10 10023.4 609.844   6
   1  -7  10 11291.2 608.926   1
   1   7  10 11051.6 594.892   1
   1  -7  11 30867.2 1028.54   2
   1   7  11 31140.8 1021.35   2
  -1  -7 -11 31562.9 973.680   7
  -1   7 -11 30935.6 1081.85   6
   1   7  11 32325.5 1038.14   7
   1  -7  11 31547.2 1058.01   1
   1   7  11 30503.1 1037.57   1
   1   7  12 2597.18 340.644   2
   1  -7  12 3346.15 369.558   2
   1   7  12 3339.30 356.964   7
  -1  -7 -12 2643.27 285.243   7
   1   7  12 3278.49 361.476   1
   1  -7  12 2932.05 354.333   1
   1  -7  13 15471.6 806.027   2
   1   7  13 15688.9 803.057   2
   1   7  13 16025.8 798.109   7
  -1  -7 -13 15287.0 720.488   7
   1  -7  13 14865.1 800.471   1
   1   7  13 15174.6 804.036   1
   1   7  14 251.540 217.446   2
   1  -7  14 359.967 188.049   2
   1   7  14 233.734 139.712   7
  -1  -7 -14 22.4926 118.017   7
   1   7  15 21603.4 1020.19   2
   1  -7  15 20657.6 992.028   2
  -1  -7 -15 21406.5 892.155   7
   1   7  15 20381.8 966.976   7
   1  -7  16 4898.40 515.132   2
   1   7  16 5014.27 532.518   2
   1   7  16 4235.48 455.135   7
  -1  -7 -16 4891.37 459.835   7
   1  -7  17 1994.75 367.704   2
   1   7  17 1482.55 301.864   2
  -1  -7 -17 1783.73 295.658   7
   1   7  18 1721.48 345.299   2
   1  -7  18 1884.41 366.642   2
  -1  -7 -18 1814.61 303.101   7
   1  -7  19 15718.7 984.882   2
   1   7  19 14503.0 952.299   2
  -1  -7 -19 14786.1 838.801   7
   1   7  20 250.502 172.921   2
   1  -7  20 463.591 231.252   2
  -1  -7 -20 711.034 199.249   7
   1  -7  21 3381.93 496.435   2
   1   7  21 3766.85 525.632   2
  -1  -7 -21 3563.34 446.404   7
   1  -7  22 6576.91 724.852   2
   1   7  22 6324.50 706.723   2
  -1  -7 -22 5243.63 544.470   7
   1   7  23 11141.0 950.126   2
   1  -7  23 12795.1 1023.17   2
  -1  -7 -23 10520.5 786.386   7
   1   7  24 12670.6 1033.92   2
   1  -7  24 12973.5 1039.84   2
  -1  -7 -24 12368.6 877.598   7
   1  -7  25 3300.61 578.457   2
   1   7  25 2395.71 501.703   2
  -1  -7 -25 2880.37 440.297   7
   1   7  26-80.8511 233.401   2
   1  -7  26-353.511 329.162   2
  -1  -7 -26 145.603 178.160   7
   1  -7  27 6626.61 836.163   2
   1   7  27 5927.40 754.742   2
  -1  -7 -27 5805.62 641.388   7
   1  -7  28 1139.10 434.963   2
   1   7  28 978.087 407.075   2
  -1  -7 -28 411.286 258.382   7
   1  -7  29-246.660 313.372   2
   1   7  29 111.189 283.758   2
  -1  -7 -29 283.833 221.660   7
   1  -7  30 398.919 289.265   2
   1   7  30-255.155 252.345   2
  -1  -7 -30 71.5357 213.852   7
   1   7  31 320.872 252.176   2
   1  -7  31 203.934 301.341   2
   1  -7  32 5373.48 811.392   2
   1   7  32 6148.10 899.594   2
  -1   7 -32 6723.60 954.265   7
   1  -7  33 12868.5 1290.73   2
   1   7  33 13896.2 1328.66   2
  -1   7 -33 10514.9 1246.71   7
   1   7  34 2151.73 567.871   2
   1  -7  34 1508.87 486.133   2
  -1   7 -34 2356.22 607.505   7
  -1   7 -35 425.620 316.715   7
  -1   8  34 2713.72 658.332   2
  -1  -8  34 2897.20 675.032   2
   1   8 -34 4339.31 823.379   7
  -1   8  33 1219.99 398.414   2
  -1  -8  33 2048.76 536.418   2
   1   8 -33 2463.94 614.970   7
  -1  -8  32 857.680 511.668   2
  -1   8  32 453.389 315.072   2
   1   8 -32 875.270 430.277   7
  -1  -8  31 1038.17 371.305   2
  -1   8  31 1158.77 462.754   2
   1  -8 -31 1232.60 379.893   7
  -1  -8  30 137.767 319.101   2
  -1   8  30 684.704 346.274   2
   1  -8 -30 722.549 298.389   7
  -1   8  29-474.841 371.954   2
  -1  -8  29 35.1762 328.414   2
   1  -8 -29-153.339 250.478   7
  -1  -8  28 1394.04 359.851   2
  -1   8  28 1292.63 409.974   2
   1  -8 -28 1391.35 357.025   7
  -1  -8  27 805.594 369.620   2
  -1   8  27 414.659 255.666   2
   1  -8 -27 229.805 167.989   7
  -1   8  26 5526.29 726.838   2
  -1  -8  26 4048.41 649.825   2
   1  -8 -26 4471.77 591.651   7
  -1   8  25 26324.5 1511.43   2
  -1  -8  25 24378.5 1465.16   2
   1  -8 -25 23426.5 1296.13   7
  -1  -8  24 10908.3 990.133   2
  -1   8  24 12109.6 1003.78   2
   1  -8 -24 11380.8 893.196   7
  -1   8  23 4055.22 596.842   2
  -1  -8  23 5048.04 641.737   2
   1  -8 -23 4815.56 581.372   7
   1   8 -22 138.255 250.707   1
   1  -8 -22-183.265 195.113   7
   1   8 -21 6859.64 720.460   1
   1  -8 -21 7276.11 743.697   1
   1  -8 -21 5827.58 585.978   7
   1  -8 -20 3406.53 490.522   1
   1   8 -20 3396.79 504.388   1
   1  -8 -20 2586.18 392.298   7
   1  -8 -19 182.978 179.548   1
   1   8 -19 272.343 204.252   1
   1  -8 -19 180.560 139.752   7
   1   8 -18 27145.8 1292.18   1
   1  -8 -18 27708.6 1305.88   1
   1  -8 -18 27024.7 1186.36   7
   1  -8 -17 1289.87 327.761   1
   1   8 -17 1105.17 303.374   1
   1  -8 -17 872.637 245.027   7
   1   8 -16 1771.54 345.597   1
   1  -8 -16 1428.51 314.709   1
   1  -8 -16 1690.76 307.782   7
   1  -8 -15 8423.10 646.181   1
   1   8 -15 9364.92 689.143   1
   1  -8 -15 9126.37 656.431   7
   1   8 -14 7326.26 589.930   1
   1  -8 -14 8335.46 621.050   1
   1  -8 -14 7023.74 560.272   7
   1   8 -13 827.142 238.250   1
   1  -8 -13 412.996 156.330   1
   1  -8 -13 471.386 181.697   7
   1   8 -12 31085.8 1125.80   1
   1  -8 -12 33443.7 1138.59   1
  -1   8  12 33230.1 1196.23   7
   1  -8 -12 31834.8 1123.52   7
   1   8 -11 102356. 1897.64   1
   1  -8 -11 102241. 1890.02   1
   1  -8 -11 101914. 1990.80   7
  -1   8  11 107863. 2091.99   7
  -1  -8  11 102912. 2243.84   4
   1  -8 -10 21853.4 829.407   1
   1   8 -10 22255.0 841.424   1
   1  -8 -10 21808.6 907.169   7
  -1   8  10 22769.2 942.569   7
  -1  -8  10 21829.6 1032.08   4
   1  -8  -9 2564.33 279.912   1
   1   8  -9 2603.70 283.459   1
   1  -8  -9 2139.96 302.542   7
  -1   8   9 2922.34 338.465   7
  -1  -8   9 2708.37 350.444   4
   1   8  -8 14955.5 608.720   1
   1  -8  -8 15552.3 620.978   1
  -1   8   8 15722.4 748.119   7
   1   8  -8 16182.2 841.745   6
  -1  -8   8 15661.1 829.900   4
   1  -8  -7 5098.34 360.118   1
   1   8  -7 4123.61 321.200   1
   1   8  -7 4635.18 480.762   6
  -1   8   7 4949.53 431.821   7
  -1  -8   7 4504.75 419.083   5
  -1  -8   7 4602.89 467.529   4
   1  -8  -6 5833.08 328.548   1
   1   8  -6 5519.74 323.738   1
  -1   8   6 5752.08 450.610   7
   1   8  -6 6264.07 518.333   6
  -1   8   6 5910.85 507.496   5
  -1  -8   6 5680.17 461.159   5
  -1  -8   6 5561.66 510.313   4
   1   8  -5 9130.12 368.860   1
  -1   8   5 10026.9 587.779   7
  -1  -8   5 9057.09 561.283   5
   1   8  -5 9695.30 647.694   6
  -1  -8   5 9207.37 624.363   4
  -1   8   5 10046.2 635.280   5
   1  -8  -4 7478.44 567.642   4
   1   8  -4 7291.38 284.998   1
  -1   8   4 7770.02 525.044   7
   1   8  -4 8023.67 575.259   6
  -1  -8   4 7250.53 552.647   4
  -1  -8   4 7705.05 516.474   5
  -1   8   4 7415.13 555.989   4
  -1   8   4 8068.41 553.564   5
   1  -8  -3 48457.5 1412.75   4
  -1  -8   3 48371.1 572.872   2
  -1   8   3 50597.2 573.857   2
  -1   8   3 52379.9 1345.94   7
  -1  -8   3 48954.0 1291.38   5
   1   8  -3 49986.3 1417.14   4
   1   8  -3 50440.0 1436.39   6
  -1  -8   3 46629.1 1385.03   4
  -1   8   3 47560.5 1389.30   4
  -1   8   3 47126.7 1305.58   5
   1  -8  -2 26830.0 1044.31   4
  -1  -8   2 26861.0 1039.49   4
   1   8  -2 26201.2 1041.95   6
  -1   8   2 26789.4 962.009   5
   1   8  -2 26640.9 1033.44   4
  -1   8   2 26226.4 1036.88   4
   1   8  -2 27203.3 955.060   5
  -1  -8   2 27482.5 972.916   5
   1  -8  -1 107721. 2063.53   4
  -1  -8   1 108409. 2079.93   4
  -1  -8   1 103637. 1930.40   5
   1   8  -1 101451. 2046.65   6
   1   8  -1 107234. 1905.11   5
  -1   8   1 105657. 1870.48   5
   1   8  -1 106460. 2039.77   4
  -1   8   1 111633. 2090.57   4
   1  -8   0 1052.48 265.275   4
  -1  -8   0 1345.70 268.177   4
   1   8   0 846.079 207.095   4
   1   8   0 1088.53 263.481   6
   1  -8   0 1083.02 219.021   5
  -1   8   0 1014.21 230.651   4
  -1   8   0 1346.54 229.325   5
  -1  -8   0 1184.92 245.338   5
   1   8   0 1113.94 209.100   5
  -1  -8  -1 7149.94 543.486   4
   1  -8   1 7529.33 567.636   4
   1   8   1 6627.58 486.290   5
  -1   8  -1 6946.67 531.822   4
  -1  -8  -1 6447.90 488.629   5
   1   8   1 7076.72 534.182   6
   1   8   1 5756.69 503.318   4
   1  -8   1 6650.96 482.770   5
  -1   8  -1 5830.64 423.456   5
  -1  -8  -2 17570.1 847.044   4
   1  -8   2 15619.6 803.217   4
  -1   8  -2 17010.1 719.896   5
   1   8   2 16609.4 824.397   4
   1   8   2 15785.2 814.998   6
  -1  -8  -2 17111.3 815.915   5
   1  -8   2 17218.3 745.198   5
  -1   8  -2 15392.9 811.608   6
   1   8   2 17395.7 803.982   5
  -1   8  -2 17193.8 844.301   4
   1  -8   3 26587.3 434.114   2
   1   8   3 26288.2 407.928   2
  -1  -8  -3 27216.3 1070.33   4
   1  -8   3 27632.0 443.819   3
   1   8   3 26385.4 1032.78   4
   1  -8   3 24885.0 1027.96   4
   1   8   3 25702.6 1014.19   6
  -1   8  -3 25699.7 1041.45   6
   1  -8   3 27112.9 920.924   5
   1   8   3 26285.3 1002.64   5
   1  -8   4 18698.5 448.854   3
   1   8   4 19170.9 439.610   2
   1  -8   4 17973.6 439.971   2
   1   8   4 18642.7 438.468   3
   1   8   4 18794.7 763.440   7
   1  -8   4 17455.5 856.340   4
   1  -8   4 17453.0 733.901   5
  -1   8  -4 17724.7 870.392   6
   1   8   4 17035.5 834.603   6
   1   8   4 18685.6 860.294   5
   1  -8   5 4123.38 251.372   2
   1   8   5 4374.87 255.439   2
   1   8   5 5115.11 396.874   7
   1  -8   5 4491.57 454.416   4
   1  -8   5 4549.18 384.348   5
   1   8   5 4454.28 439.027   5
  -1   8  -5 4274.32 434.808   6
   1   8   6 36512.8 787.934   2
   1  -8   6 35120.9 786.699   2
   1   8   6 38225.4 837.099   1
   1   8   6 37064.8 1057.65   7
   1  -8   6 36729.1 1062.48   5
  -1   8  -6 36451.8 1233.05   6
   1  -8   6 35742.6 1263.40   4
   1  -8   7 7094.79 387.292   2
   1   8   7 6808.18 372.637   2
   1  -8   7 6665.63 387.195   1
   1   8   7 7794.90 411.859   1
   1   8   7 7510.19 478.998   7
   1  -8   7 7346.50 591.151   4
  -1   8  -7 7182.90 548.180   6
   1  -8   7 6927.86 472.560   5
   1   8   8 31615.0 870.949   2
   1  -8   8 32700.8 880.113   2
   1   8   8 33777.8 928.723   1
   1  -8   8 34163.4 924.782   1
   1   8   8 36108.9 1052.23   7
  -1   8  -8 34115.0 1208.11   6
   1  -8   8 31809.4 1218.00   4
   1  -8   8 31850.4 1013.73   5
   1  -8   9 5291.14 384.570   2
   1   8   9 5353.14 386.386   2
   1   8   9 5422.93 396.351   1
   1  -8   9 6001.20 421.522   1
   1   8   9 5211.51 412.607   7
  -1   8  -9 5514.39 485.384   6
   1  -8   9 4698.08 483.568   4
   1  -8  10 6962.13 467.414   2
   1   8  10 7082.04 468.835   2
   1   8  10 7342.46 504.173   7
  -1   8 -10 7023.75 558.075   6
   1   8  10 7500.64 494.840   1
   1  -8  10 6193.70 448.563   1
   1  -8  11 23093.9 889.378   2
   1   8  11 22428.6 867.941   2
  -1   8 -11 22486.0 984.622   6
  -1  -8 -11 22399.0 861.213   7
   1   8  11 23075.0 908.272   7
   1   8  11 21718.9 882.458   1
   1  -8  11 21243.7 872.527   1
   1  -8  12 7496.40 539.056   2
   1   8  12 7805.91 547.619   2
   1   8  12 7913.74 551.078   7
  -1  -8 -12 7583.94 513.340   7
   1   8  12 7450.42 553.447   1
   1  -8  12 7757.89 555.773   1
   1  -8  13 6730.57 541.108   2
   1   8  13 5996.47 504.386   2
   1   8  13 7053.33 537.963   7
  -1  -8 -13 6564.93 495.955   7
   1  -8  13 6567.57 552.201   1
   1   8  13 6669.63 526.712   1
   1  -8  14 1851.83 315.677   2
   1   8  14 1385.98 288.864   2
  -1  -8 -14 1763.70 276.542   7
   1   8  14 1824.15 283.285   7
   1   8  15 6402.58 554.678   2
   1  -8  15 7032.35 594.765   2
  -1  -8 -15 6112.11 496.934   7
   1   8  15 5957.79 537.781   7
   1  -8  16 2439.28 365.391   2
   1   8  16 2428.85 362.661   2
  -1  -8 -16 2132.15 329.216   7
   1  -8  17 250.442 165.969   2
   1   8  17 380.766 161.498   2
  -1  -8 -17 333.342 182.571   7
   1  -8  18 332.620 221.706   2
   1   8  18 1134.10 312.563   2
  -1  -8 -18 373.649 151.999   7
   1   8  19-66.2395 175.758   2
   1  -8  19 203.614 199.084   2
  -1  -8 -19 184.080 173.513   7
   1   8  20 13113.5 948.581   2
   1  -8  20 14494.7 987.400   2
  -1  -8 -20 15328.3 894.258   7
   1   8  21 20731.4 1203.18   2
   1  -8  21 18986.0 1164.92   2
  -1  -8 -21 20297.9 1044.61   7
   1  -8  22 4576.39 602.062   2
   1   8  22 4408.70 609.742   2
  -1  -8 -22 3944.34 477.961   7
   1  -8  23 1264.30 329.567   2
   1   8  23 466.106 262.077   2
  -1  -8 -23 765.955 219.291   7
   1  -8  24-5.17357 184.233   2
   1   8  24 196.087 225.634   2
  -1  -8 -24 126.299 175.445   7
   1   8  25 7334.54 792.573   2
   1  -8  25 8944.53 903.174   2
  -1  -8 -25 7849.23 706.879   7
   1  -8  26 2202.36 497.603   2
   1   8  26 1494.89 386.203   2
  -1  -8 -26 1683.21 388.132   7
   1  -8  27 3775.78 618.713   2
   1   8  27 3246.57 544.430   2
  -1  -8 -27 4090.96 540.116   7
   1   8  28 5023.94 702.560   2
   1  -8  28 5844.48 776.914   2
  -1  -8 -28 5500.23 638.102   7
   1   8  29 173.915 230.137   2
   1  -8  29 124.991 288.797   2
  -1  -8 -29 269.347 244.362   7
   1   8  30 2808.67 597.461   2
   1  -8  30 3028.22 623.280   2
   1  -8  31 8880.57 1045.32   2
   1   8  31 8463.22 1017.29   2
   1  -8  32 121.640 247.162   2
   1   8  32-71.2273 219.762   2
   1   8  33 287.695 274.729   2
   1  -8  33 440.115 274.504   2
   1  -8  34 94.7811 315.943   2
   1   8  34-180.348 288.405   2
  -1   8 -34 238.388 280.307   7
  -1  -9  34 95.0295 307.318   2
  -1   9  34 824.790 407.958   2
  -1   9  33 3275.82 662.171   2
  -1  -9  33 2790.55 626.417   2
   1   9 -33 3190.80 717.017   7
  -1   9  32 16.1133 266.119   2
  -1  -9  32-173.495 294.488   2
  -1   9  31 30.4867 255.210   2
  -1  -9  31 250.522 371.461   2
  -1  -9  30 11706.1 1143.33   2
  -1   9  30 9298.72 1045.05   2
   1  -9 -30 11212.5 998.365   7
  -1  -9  29 814.062 379.212   2
   1  -9 -29 823.110 336.524   7
  -1  -9  28 4878.00 737.467   2
  -1   9  28 4706.85 708.336   2
   1  -9 -28 5180.26 670.720   7
  -1   9  27 1283.02 398.511   2
  -1  -9  27 1876.46 462.755   2
   1  -9 -27 2211.30 471.279   7
  -1   9  26 448.414 304.939   2
  -1  -9  26-161.645 283.554   2
   1  -9 -26 556.169 268.010   7
  -1  -9  25 280.567 214.681   2
  -1   9  25 254.968 275.996   2
   1  -9 -25 595.850 256.494   7
  -1   9  24 748.239 284.157   2
  -1  -9  24 979.031 312.981   2
   1  -9 -24 999.421 287.870   7
  -1   9  23 4219.20 592.291   2
  -1  -9  23 3478.99 543.280   2
   1  -9 -23 3949.46 511.749   7
  -1   9  22-5.04518 198.009   2
  -1  -9  22-329.931 261.135   2
   1  -9 -22-319.515 183.709   7
  -1   9  21 523.323 263.018   2
  -1  -9  21 215.760 183.947   2
   1  -9 -21 479.452 234.112   7
  -1  -9  20 9600.69 795.473   2
  -1   9  20 9084.45 799.922   2
   1  -9 -20 10114.4 765.524   7
  -1  -9  19 4646.88 569.968   2
   1   9 -19 4290.29 554.927   1
   1  -9 -19 4396.37 503.114   7
   1   9 -18 7908.01 707.543   1
   1  -9 -18 5965.43 567.274   7
   1   9 -17 271.227 226.524   1
   1  -9 -17 286.550 188.018   7
   1  -9 -16 16034.7 927.629   1
   1   9 -16 17439.2 966.878   1
   1  -9 -16 16405.4 907.158   7
   1   9 -15 4715.81 506.750   1
   1  -9 -15 4389.36 474.168   1
   1  -9 -15 4298.72 462.713   7
   1   9 -14 18756.3 927.599   1
   1  -9 -14 18616.9 922.513   1
   1  -9 -14 18060.9 905.406   7
   1  -9 -13 49332.2 1433.91   1
   1   9 -13 48090.8 1430.61   1
   1  -9 -13 48672.9 1474.00   7
  -1  -9  13 45281.7 1634.04   4
   1  -9 -12 206.495 163.153   1
   1   9 -12 59.7212 127.200   1
   1  -9 -12 89.2406 162.797   7
  -1  -9  12 119.066 153.653   4
   1   9 -11 10186.5 600.751   1
   1  -9 -11 10594.6 601.390   1
   1  -9 -11 9856.10 644.036   7
  -1  -9  11 8910.61 714.726   4
   1   9 -10 5.25569 85.9979   1
   1  -9 -10-12.9361 80.5061   1
  -1  -9  10 111.546 181.788   4
   1   9  -9 3101.96 299.928   1
   1   9  -9 3195.51 402.436   6
  -1   9   9 3293.20 379.216   7
  -1  -9   9 2553.97 372.094   4
  -1  -9   9 3073.39 379.670   5
   1   9  -8 19177.5 691.098   1
   1   9  -8 19673.2 989.001   6
  -1   9   8 20730.9 905.631   7
  -1  -9   8 22411.0 953.804   5
  -1  -9   8 20326.0 1004.32   4
  -1  -9   7 11653.2 500.916   2
  -1   9   7 11214.3 667.240   7
   1   9  -7 11453.3 747.399   6
  -1  -9   7 11851.4 689.919   5
  -1  -9   7 11766.2 762.703   4
  -1  -9   6 17973.4 548.357   2
  -1   9   6 18887.3 551.187   2
  -1   9   6 19813.0 871.235   7
   1   9  -6 20132.7 977.454   6
  -1  -9   6 19309.7 964.107   4
  -1  -9   6 18585.4 856.974   5
  -1  -9   5 1789.07 161.147   2
  -1   9   5 1951.02 166.152   2
  -1   9   5 2089.78 291.764   7
   1   9  -5 1841.91 320.627   6
  -1  -9   5 1822.33 304.784   5
  -1  -9   5 2390.87 369.317   4
   1  -9  -4 16253.6 880.820   4
  -1   9   4 16083.1 372.564   2
  -1  -9   4 15315.1 371.991   2
  -1   9   4 15362.8 770.282   7
  -1  -9   4 16121.3 795.391   5
   1   9  -4 16547.2 874.383   6
  -1  -9   4 14795.7 830.555   4
   1  -9  -3 26331.7 1104.65   4
  -1   9   3 24982.6 994.314   7
  -1  -9   3 25930.0 1005.09   5
  -1  -9   3 24456.4 1067.27   4
   1   9  -3 25617.3 1099.41   6
  -1   9   3 25956.7 1021.15   5
  -1  -9   2 2205.07 334.843   4
   1  -9  -2 2104.89 332.573   4
  -1  -9   2 1727.27 281.449   5
  -1   9   2 2017.64 284.530   5
   1   9  -2 1822.23 315.169   6
  -1  -9   1 2847.33 365.094   4
   1  -9  -1 3923.58 442.701   4
   1   9  -1 3550.92 411.517   6
  -1   9   1 3213.92 349.528   5
   1   9  -1 3472.40 381.032   5
  -1  -9   1 2920.64 374.316   5
   1  -9   0 2901.50 375.615   4
  -1  -9   0 3093.20 397.040   4
  -1  -9   0 3484.75 397.611   5
   1  -9   0 2556.86 323.833   5
   1   9   0 2552.12 313.636   5
   1   9   0 3118.51 406.686   6
  -1   9   0 2683.01 331.691   5
   1  -9   1 35247.4 1269.03   4
  -1  -9  -1 36420.3 1293.61   4
   1  -9   1 37432.6 1183.90   5
  -1   9  -1 34629.2 1269.15   6
   1   9   1 34211.2 1254.82   6
   1   9   1 37743.9 1224.02   5
  -1   9  -1 36267.5 1130.46   5
  -1  -9  -1 36992.5 1242.66   5
  -1  -9  -2 12244.0 764.372   4
   1  -9   2 11958.5 655.851   5
  -1   9  -2 11363.9 627.425   5
  -1  -9  -2 11482.7 710.880   5
   1   9   2 11458.7 734.970   6
  -1   9  -2 12351.2 753.976   6
   1  -9   2 11678.5 736.575   4
  -1  -9  -3 31763.3 1219.96   4
   1  -9   3 31189.7 1202.13   4
   1   9   3 32141.3 1226.96   6
  -1   9  -3 30781.2 1213.11   6
   1  -9   3 30362.5 1044.81   5
   1  -9   4 1633.12 127.313   3
   1   9   4 1485.37 114.014   3
   1  -9   4 1570.05 126.580   2
   1   9   4 1594.10 119.312   2
   1   9   4 1356.58 230.529   7
   1  -9   4 1516.00 302.749   4
  -1   9  -4 1447.83 302.321   6
   1  -9   4 1057.10 213.920   5
   1   9   4 1362.40 290.150   6
   1  -9   5 6066.00 283.752   3
   1  -9   5 5907.71 282.685   2
   1   9   5 5977.51 276.481   2
   1   9   5 5878.19 278.149   3
   1   9   5 5754.13 454.043   7
   1  -9   5 6052.36 467.153   5
  -1   9  -5 5976.13 543.530   6
   1  -9   5 5871.58 539.436   4
   1   9   5 5666.31 539.497   6
   1   9   6 38455.7 788.429   2
   1  -9   6 37718.9 793.726   2
   1   9   6 38983.7 1150.35   7
   1  -9   6 35806.3 1327.16   4
  -1   9  -6 39668.0 1372.26   6
   1  -9   6 37266.6 1137.68   5
   1  -9   7 50.6651 64.6830   2
   1   9   7 153.269 71.3059   2
   1   9   7 99.3819 99.3406   7
   1  -9   7 85.4263 131.400   4
  -1   9  -7-97.9111 196.722   6
   1  -9   7 143.005 113.422   5
   1  -9   8 9091.58 469.171   2
   1   9   8 10032.4 479.681   2
   1   9   8 10053.3 591.716   7
   1  -9   8 8840.95 564.652   5
   1  -9   8 9164.14 692.114   4
  -1   9  -8 10132.9 705.659   6
   1   9   9 6558.06 425.338   2
   1  -9   9 6506.62 422.384   2
   1   9   9 6718.60 494.176   7
   1  -9   9 6077.00 569.146   4
  -1   9  -9 7505.89 615.607   6
   1  -9   9 7752.23 538.948   5
   1  -9  10 25163.2 872.697   2
   1   9  10 24920.6 860.393   2
   1   9  10 25003.3 954.473   7
  -1   9 -10 23978.3 1076.85   6
   1  -9  10 24383.2 1159.91   4
   1  -9  10 25247.1 967.051   5
   1   9  11 34286.2 1063.87   2
   1  -9  11 32249.9 1047.69   2
   1   9  11 35380.4 1167.83   7
  -1   9 -11 33919.6 1296.17   6
   1  -9  11 30653.5 1326.66   4
   1  -9  12 2606.55 312.444   2
   1   9  12 2473.43 332.236   2
   1   9  12 2654.24 332.506   7
  -1   9 -12 2526.14 374.522   6
   1   9  13 3500.69 386.203   2
   1  -9  13 3958.72 403.130   2
  -1  -9 -13 3965.85 395.225   7
   1   9  13 4436.08 449.982   7
   1   9  14 140.012 127.841   2
   1  -9  14 172.706 128.877   2
  -1  -9 -14 318.174 133.194   7
   1   9  15 1135.08 253.526   2
   1  -9  15 1600.13 278.828   2
  -1  -9 -15 1361.51 244.352   7
   1  -9  16 13010.0 818.291   2
   1   9  16 11527.4 765.849   2
  -1  -9 -16 11996.0 723.769   7
   1   9  17-238.708 191.274   2
  -1  -9 -17 35.7418 103.231   7
   1   9  18 15525.4 954.688   2
   1  -9  18 17020.7 995.516   2
  -1  -9 -18 16359.6 884.799   7
   1  -9  19 5461.90 582.962   2
   1   9  19 5476.85 591.644   2
  -1  -9 -19 5411.08 520.078   7
   1  -9  20-250.715 247.224   2
   1   9  20 260.765 168.353   2
  -1  -9 -20-116.847 181.765   7
   1   9  21 1081.51 295.630   2
   1  -9  21 777.989 242.112   2
  -1  -9 -21 986.477 258.393   7
   1   9  22 4792.63 605.405   2
   1  -9  22 5577.87 652.770   2
  -1  -9 -22 4613.41 532.722   7
   1  -9  23 17911.6 1186.73   2
   1   9  23 18620.0 1206.69   2
  -1  -9 -23 16029.9 980.327   7
   1  -9  24 555.069 304.298   2
   1   9  24 531.064 241.290   2
  -1  -9 -24 562.199 220.568   7
   1   9  25 1591.24 357.975   2
   1  -9  25 1846.05 425.085   2
  -1  -9 -25 2034.42 386.212   7
   1   9  26 4988.83 681.601   2
   1  -9  26 4702.04 682.727   2
  -1  -9 -26 5764.84 631.068   7
   1   9  27 1066.21 375.165   2
   1  -9  27 2093.45 482.397   2
  -1  -9 -27 1556.43 343.298   7
   1   9  28-373.990 262.962   2
   1  -9  28 270.510 319.178   2
  -1  -9 -28 55.8079 149.694   7
   1  -9  29 287.854 342.722   2
   1   9  29 381.709 228.393   2
   1  -9  30 3446.09 601.099   2
   1   9  30 3786.88 706.196   2
   1   9  31 6.47724 250.813   2
   1  -9  31-207.138 308.773   2
   1   9  32 3706.83 678.489   2
   1  -9  32 2948.14 624.537   2
   1  -9  33 10137.8 1147.92   2
   1   9  33 9803.46 1092.18   2
   1   9  34-158.950 320.341   2
   1  -9  34-213.762 373.189   2
  -1  10  34 1232.80 436.764   2
  -1 -10  34 1415.78 465.812   2
  -1 -10  33-70.1986 365.999   2
  -1  10  33 223.111 253.601   2
  -1  10  32 1550.04 490.987   2
  -1 -10  32 2447.81 590.998   2
  -1 -10  31 1653.85 486.430   2
  -1  10  31 1587.13 488.537   2
  -1 -10  30 2227.76 513.932   2
  -1  10  30 1156.24 370.463   2
  -1  10  29 892.401 413.703   2
  -1 -10  29 712.680 337.738   2
   1 -10 -29 573.400 282.640   7
  -1  10  28 8257.60 913.024   2
  -1 -10  28 8396.33 935.737   2
   1 -10 -28 8130.63 815.729   7
  -1  10  27 27.0189 222.807   2
   1 -10 -27 25.2112 163.189   7
  -1 -10  26 2679.12 553.530   2
  -1  10  26 2275.57 477.046   2
   1 -10 -26 3518.77 550.979   7
  -1  10  25 5439.71 676.630   2
  -1 -10  25 5986.04 737.665   2
   1 -10 -25 5935.49 663.486   7
  -1  10  24 580.483 268.377   2
  -1 -10  24 666.347 256.634   2
   1 -10 -24 898.905 291.998   7
  -1  10  23-234.390 230.950   2
  -1 -10  23-279.480 274.132   2
  -1 -10  22 76.3320 209.026   2
  -1  10  22 181.465 171.369   2
   1 -10 -22 581.475 246.183   7
  -1  10  21 3292.10 483.681   2
  -1 -10  21 3053.60 471.816   2
   1 -10 -21 3622.69 504.956   7
  -1 -10  20 380.627 215.010   2
  -1  10  20 1105.21 304.525   2
   1 -10 -20 473.854 226.492   7
  -1  10  19 641.248 214.072   2
  -1 -10  19 668.558 277.046   2
   1 -10 -19 496.933 236.455   7
  -1 -10  18 26484.7 1247.80   2
  -1  10  18 27159.9 1251.09   2
   1 -10 -18 26600.5 1227.33   7
  -1 -10  17 2014.53 353.963   2
  -1  10  17 2138.38 370.404   2
   1 -10 -17 1901.68 332.669   7
  -1  10  16 529.313 185.259   2
  -1 -10  16 822.084 232.235   2
   1 -10 -16 618.068 215.902   7
  -1 -10  16 886.335 319.531   4
  -1  10  15 3758.13 426.001   2
  -1 -10  15 3550.74 445.954   2
   1 -10 -15 3824.18 453.091   7
  -1 -10  15 3396.16 485.052   4
  -1  10  14 2962.71 371.746   2
  -1 -10  14 2489.21 365.241   2
   1 -10 -14 2896.25 422.771   7
  -1 -10  14 2975.47 482.524   4
  -1  10  13 8035.47 568.613   2
  -1 -10  13 7070.85 532.631   2
   1 -10 -13 6930.72 587.858   7
  -1 -10  13 7034.58 686.342   4
  -1 -10  12 2337.53 308.679   2
  -1  10  12 2160.15 291.248   2
  -1 -10  12 2019.65 378.354   4
  -1  10  11 8930.19 543.363   2
  -1 -10  11 9441.80 565.018   2
  -1 -10  11 9562.70 688.621   5
  -1 -10  11 8124.45 704.313   4
  -1  10  10 21350.8 784.849   2
  -1 -10  10 21840.7 802.990   2
  -1 -10  10 21467.6 1110.10   4
  -1 -10  10 21136.1 987.095   5
  -1 -10   9 3991.42 331.172   2
  -1  10   9 4790.91 352.913   2
   1  10  -9 3479.25 482.947   6
  -1 -10   9 4078.68 490.953   4
  -1 -10   9 4184.96 464.638   5
  -1 -10   8 34579.9 887.754   2
  -1  10   8 35222.1 884.314   2
   1  10  -8 38284.7 1438.70   6
  -1 -10   8 36480.9 1269.78   5
  -1 -10   8 34220.6 1380.74   4
  -1  10   7 6982.90 360.918   2
  -1 -10   7 6564.02 359.806   2
   1  10  -7 5442.76 545.493   6
  -1 -10   7 6560.13 544.841   5
  -1 -10   7 6248.69 601.640   4
  -1  10   6 3419.51 229.644   2
  -1 -10   6 3034.24 216.003   2
  -1 -10   6 3492.66 454.918   4
   1  10  -6 3517.11 463.040   6
  -1 -10   6 3389.37 396.629   5
  -1 -10   5 833.727 216.021   4
  -1 -10   5 959.953 110.651   2
  -1  10   5 964.429 109.214   2
   1  10  -5 760.699 239.387   6
  -1 -10   5 1378.86 262.558   5
   1 -10  -4 23740.4 1121.92   4
  -1 -10   4 22374.2 999.538   5
   1  10  -4 23809.4 1130.96   6
  -1 -10   4 23048.1 1101.04   4
  -1 -10   3 11891.9 787.087   4
   1 -10  -3 13247.6 835.183   4
  -1 -10   3 12205.9 753.925   5
   1  10  -3 13312.5 838.427   6
  -1 -10   2 2003.85 345.574   4
   1 -10  -2 1869.67 334.532   4
  -1 -10   2 1988.32 305.140   5
   1  10  -2 1362.05 316.337   6
   1 -10  -1 4020.84 465.312   4
  -1 -10   1 4387.90 491.414   4
   1  10  -1 4122.31 482.690   6
  -1 -10   1 4553.29 464.063   5
   1 -10   0 198.671 191.343   4
  -1 -10   0-59.6416 138.549   4
  -1 -10   0 25.9550 157.230   5
  -1  10   0-148.933 194.084   6
   1  10   0 37.7910 170.587   6
   1 -10   0-111.958 125.340   5
   1 -10   1 887.904 229.793   4
  -1 -10  -1 760.436 247.110   4
   1  10   1 581.979 220.669   6
   1 -10   1 638.063 194.290   5
  -1 -10  -1 1033.98 243.053   5
  -1  10  -1 894.039 222.091   5
  -1  10  -1 698.072 212.765   6
   1 -10   2 11404.7 772.935   4
  -1 -10  -2 12190.9 809.977   4
   1  10   2 13505.9 834.304   6
   1 -10   2 12572.3 722.931   5
  -1 -10  -2 12928.9 799.191   5
  -1  10  -2 12419.0 700.557   5
  -1  10  -2 12892.1 846.003   6
  -1 -10  -3 13502.7 843.261   4
   1 -10   3 12801.5 826.965   4
  -1  10  -3 12316.1 816.449   6
   1  10   3 11935.2 793.050   6
   1 -10   3 13972.8 766.293   5
   1 -10   4 5490.63 196.786   2
   1  10   4 5264.96 456.302   7
   1 -10   4 5134.74 530.390   4
  -1  10  -4 5420.85 552.393   6
   1 -10   4 4791.66 448.070   5
   1  10   4 5616.60 551.985   6
   1  10   5 3225.43 187.041   3
   1 -10   5 2959.66 185.449   3
   1 -10   5 3102.24 191.183   2
   1  10   5 3288.64 190.430   2
   1  10   5 2916.93 343.770   7
   1 -10   5 2638.81 398.094   4
   1 -10   5 2868.85 348.816   5
  -1  10  -5 3069.55 449.801   6
   1  10   5 3228.99 423.262   6
   1 -10   6 57860.7 938.183   2
   1  10   6 58730.2 923.939   2
   1  10   6 61366.2 948.927   3
   1 -10   6 59578.5 954.366   3
   1  10   6 62351.9 1547.02   7
  -1  10  -6 58163.6 1754.75   6
   1 -10   6 55497.2 1735.90   4
   1  10   6 59988.5 1764.28   6
   1 -10   6 58007.0 1518.71   5
   1 -10   7 10532.9 453.554   2
   1  10   7 10530.0 446.555   3
   1  10   7 10229.6 440.890   2
   1 -10   7 10315.1 454.584   3
   1  10   7 10298.9 630.462   7
   1  10   7 10668.7 763.058   6
   1 -10   7 10775.9 782.011   4
   1 -10   7 11296.0 671.700   5
  -1  10  -7 10374.7 760.996   6
   1  10   8 331.012 116.335   2
   1 -10   8 264.211 104.039   2
   1  10   8 454.985 150.312   7
   1 -10   8 229.027 194.737   4
   1 -10   8 439.918 185.644   5
  -1  10  -8 124.393 142.438   6
   1 -10   9 26223.1 837.339   2
   1  10   9 26695.1 832.815   2
   1  10   9 28917.3 1064.23   7
  -1  10  -9 27576.3 1228.87   6
   1 -10   9 27546.4 1058.17   5
   1 -10   9 27589.3 1273.13   4
   1 -10  10 46.2516 95.9044   2
   1  10  10 51.0052 88.4316   2
   1  10  10 83.7504 119.903   7
  -1  10 -10-242.758 200.016   6
   1 -10  10 190.550 131.158   5
   1 -10  10 376.027 196.010   4
   1  10  11 689.302 168.935   2
   1 -10  11 693.626 164.418   2
  -1  10 -11 942.230 282.229   6
   1 -10  11 893.807 231.282   5
   1 -10  11 706.974 240.060   4
   1 -10  12 6397.53 490.886   2
   1  10  12 6775.78 496.922   2
  -1  10 -12 7091.57 642.206   6
   1 -10  12 5987.33 527.795   5
   1 -10  12 6627.36 665.301   4
   1 -10  13 5428.87 481.999   2
   1  10  13 6067.40 496.787   2
   1 -10  13 5293.09 603.041   4
   1  10  14 18965.9 908.063   2
   1 -10  14 18562.9 900.268   2
   1 -10  14 18731.4 1124.66   4
   1  10  15 1246.46 275.569   2
   1 -10  15 1123.51 267.640   2
  -1 -10 -15 1545.69 302.220   7
   1 -10  16 421.452 190.542   2
   1  10  16 315.156 208.673   2
  -1 -10 -16 585.521 186.049   7
   1  10  17-87.1897 136.546   2
   1 -10  17 68.6780 149.330   2
  -1 -10 -17-61.3231 123.390   7
   1 -10  18 10897.9 796.021   2
   1  10  18 10690.7 789.608   2
  -1 -10 -18 11190.6 744.965   7
   1 -10  19 778.007 227.025   2
   1  10  19 916.800 274.459   2
  -1 -10 -19 836.894 244.487   7
   1 -10  20 10019.8 829.253   2
   1  10  20 9519.26 791.752   2
  -1 -10 -20 9917.54 736.656   7
   1  10  21 8246.37 774.538   2
   1 -10  21 9034.46 800.988   2
  -1 -10 -21 10309.5 764.676   7
   1 -10  22 3736.36 557.653   2
   1  10  22 3783.39 545.452   2
  -1 -10 -22 3821.06 473.812   7
   1 -10  23 1656.20 384.601   2
   1  10  23 1693.19 383.665   2
  -1 -10 -23 1745.82 348.415   7
   1 -10  24 4599.18 635.791   2
   1  10  24 4797.25 636.590   2
  -1 -10 -24 4757.64 563.920   7
   1  10  25 4206.69 638.365   2
   1 -10  25 4115.75 631.392   2
  -1 -10 -25 3497.62 488.816   7
   1  10  26-238.467 281.512   2
   1 -10  26 14.4762 218.905   2
  -1 -10 -26 0.40399 134.348   7
   1 -10  27 865.113 479.650   2
   1  10  27 438.895 281.317   2
   1 -10  28 10635.7 1031.64   2
   1  10  28 11589.0 1095.42   2
   1  10  29 475.455 309.989   2
   1 -10  29 698.861 348.473   2
   1  10  30 1902.99 517.657   2
   1 -10  30 2241.96 539.117   2
   1 -10  31 3970.77 697.979   2
   1  10  31 3001.51 582.017   2
   1  10  32-856.328 492.092   2
   1 -10  32-756.600 486.728   2
   1  10  33-81.0106 370.518   2
   1 -10  33-435.525 405.091   2
   1  10  34-732.193 440.279   2
   1 -10  34-608.887 491.687   2
  -1 -11  34-208.044 345.482   2
  -1 -11  33-164.932 309.988   2
  -1  11  33 342.770 307.608   2
  -1 -11  32-243.421 320.894   2
  -1  11  32-288.725 242.996   2
  -1 -11  31-78.9552 287.194   2
  -1  11  31-449.544 267.884   2
  -1 -11  30 16344.1 1342.14   2
  -1  11  30 15814.6 1318.19   2
  -1  11  29-0.31250 204.659   2
  -1 -11  29-367.105 380.287   2
  -1  11  28 9410.36 993.213   2
  -1 -11  28 9252.16 996.133   2
  -1 -11  27 1425.76 423.224   2
  -1  11  27 648.119 340.512   2
   1 -11 -27 534.408 234.067   7
  -1 -11  26 3373.07 560.656   2
  -1  11  26 3123.68 554.308   2
   1 -11 -26 3979.77 579.239   7
  -1  11  25-185.991 255.720   2
  -1 -11  25 85.8715 223.052   2
   1 -11 -25 175.543 167.247   7
  -1  11  24 2577.27 497.184   2
  -1 -11  24 2333.65 458.806   2
   1 -11 -24 2876.83 485.894   7
  -1  11  23 1573.29 386.425   2
  -1 -11  23 1766.48 412.956   2
   1 -11 -23 1670.00 351.359   7
  -1  11  22 765.436 304.010   2
  -1 -11  22 837.059 285.788   2
   1 -11 -22 1102.23 315.789   7
  -1  11  21 4316.26 583.802   2
  -1 -11  21 4042.47 561.084   2
   1 -11 -21 4386.50 562.530   7
  -1 -11  20 21392.8 1193.86   2
  -1  11  20 22783.2 1229.55   2
   1 -11 -20 22295.5 1195.23   7
  -1 -11  20 22178.8 1366.77   4
  -1 -11  19 3644.67 507.877   2
  -1  11  19 2765.14 433.846   2
   1 -11 -19 3356.36 464.950   7
  -1 -11  19 2944.81 506.953   4
  -1  11  18 2764.62 415.887   2
  -1 -11  18 3960.02 493.992   2
   1 -11 -18 2902.62 454.224   7
  -1 -11  18 2955.92 506.910   4
  -1  11  17 57.4342 132.632   2
  -1 -11  17 33.8823 152.331   2
   1 -11 -17-116.442 200.613   7
  -1 -11  17 259.599 289.870   4
  -1 -11  16 14321.1 850.462   2
  -1  11  16 15279.2 881.257   2
   1 -11 -16 14981.9 916.394   7
  -1 -11  16 14033.1 1033.94   4
  -1 -11  15 6811.60 561.554   2
  -1  11  15 6855.82 567.398   2
  -1 -11  15 5638.44 658.269   4
  -1 -11  14 5929.80 503.641   2
  -1  11  14 5507.29 496.926   2
  -1 -11  14 5127.80 616.096   4
  -1  11  13 2337.80 307.979   2
  -1 -11  13 2500.92 306.853   2
  -1 -11  13 2535.51 433.796   4
  -1 -11  13 2833.20 410.877   5
  -1 -11  12 125.573 103.820   2
  -1  11  12 20.5006 110.619   2
  -1 -11  12 206.752 155.840   5
  -1 -11  12-99.0852 234.642   4
  -1 -11  11 241.504 119.082   2
  -1  11  11 440.981 143.182   2
  -1 -11  11 2.10081 171.636   4
  -1 -11  11 3.02858 134.541   5
  -1  11  10 3292.45 315.686   2
  -1 -11  10 2638.52 282.325   2
   1  11 -10 2663.81 429.046   6
  -1 -11  10 2455.92 429.252   4
  -1 -11  10 2708.90 391.785   5
  -1 -11   9 21.4509 109.638   2
  -1  11   9 12.0596 82.3926   2
  -1 -11   9 358.633 155.149   5
   1  11  -9 55.6512 188.378   6
  -1 -11   9 194.730 173.875   4
  -1  11   8 17907.8 602.694   2
  -1 -11   8 18120.2 615.856   2
   1  11  -8 18173.7 1047.61   6
  -1 -11   8 18390.4 955.567   5
  -1 -11   8 18200.9 1051.83   4
  -1  11   7 70.1933 74.4735   2
  -1 -11   7 137.263 79.2333   2
  -1 -11   7 367.848 186.087   5
  -1 -11   7-187.202 164.360   4
   1  11  -7 394.299 243.972   6
  -1 -11   6 38796.8 706.026   2
  -1  11   6 40392.9 700.424   2
  -1 -11   6 37005.7 1346.66   5
  -1 -11   6 39849.2 1531.28   4
   1  11  -6 37994.3 1495.00   6
  -1 -11   5 420.321 63.0147   2
  -1  11   5 474.772 69.3545   2
  -1  11   5 431.056 61.6379   3
  -1 -11   5 416.626 64.6049   3
  -1 -11   5 643.659 240.760   4
  -1 -11   5 288.386 125.191   5
   1  11  -5 414.861 213.331   6
  -1 -11   4 329.879 213.629   4
   1 -11  -4 153.857 185.593   4
   1  11  -4 154.610 165.700   6
  -1 -11   4 174.385 157.336   5
  -1 -11   3 4974.93 536.305   4
   1 -11  -3 5649.67 595.088   4
  -1 -11   3 5275.20 519.203   5
   1  11  -3 5417.84 561.573   6
  -1 -11   2 2428.05 394.693   4
   1 -11  -2 2060.65 355.679   4
   1  11  -2 1899.46 386.514   6
  -1 -11   2 2645.77 382.474   5
   1 -11  -1 772.583 273.924   4
  -1 -11   1 809.473 251.285   4
  -1 -11   1 730.641 236.653   5
   1  11  -1 1031.13 303.771   6
  -1  11   1 524.206 223.039   6
  -1 -11   0 23901.5 1180.13   4
   1 -11   0 25752.8 1211.99   4
  -1  11   0 25091.1 1220.38   6
  -1 -11   0 26341.8 1172.65   5
   1  11   0 24528.1 1189.76   6
   1 -11   0 24740.5 1087.93   5
  -1 -11  -1 858.091 302.273   4
   1 -11   1 495.007 207.071   4
   1 -11   1 328.564 170.487   5
  -1 -11  -1 378.710 220.756   5
  -1  11  -1 299.191 185.021   6
   1  11   1 615.479 282.939   6
   1 -11   2 2391.30 395.038   4
  -1 -11  -2 2118.02 363.187   4
  -1  11  -2 1922.33 342.977   6
   1 -11   2 2466.38 356.268   5
   1  11   2 1711.39 346.950   6
  -1 -11  -3 8203.92 709.521   4
   1 -11   3 8442.02 706.431   4
   1  11   3 8818.48 730.844   6
   1 -11   3 7790.48 613.457   5
  -1  11  -3 7878.94 701.795   6
   1  11   4 13158.4 872.268   6
   1 -11   4 12873.9 764.569   5
  -1  11  -4 12788.0 871.908   6
   1 -11   4 13695.2 902.698   4
   1 -11   5 1340.91 115.740   2
   1  11   5 1307.13 95.7680   2
   1 -11   5 1732.74 302.456   5
  -1  11  -5 1400.01 330.757   6
   1 -11   5 917.912 224.802   4
   1  11   5 1788.76 389.843   6
   1 -11   6 30331.0 641.008   2
   1  11   6 29512.4 600.733   2
   1 -11   6 29607.2 628.914   3
   1  11   6 30023.8 607.099   3
  -1  11  -6 29492.4 1331.24   6
   1 -11   6 29144.3 1148.15   5
   1 -11   6 29045.7 1322.43   4
   1  11   6 29233.2 1293.06   6
   1  11   7 178.213 86.5818   2
   1 -11   7 264.013 122.243   2
   1 -11   7 197.931 88.8034   3
   1  11   7 214.248 86.5815   3
   1 -11   7-75.1232 165.252   5
   1  11   7 45.1988 243.709   6
   1 -11   7 344.728 199.260   4
  -1  11  -7-65.2026 179.347   6
   1  11   8 30919.6 802.153   3
   1  11   8 28941.1 776.298   2
   1 -11   8 30859.1 814.546   3
   1 -11   8 29322.8 790.463   2
   1 -11   8 28438.8 1335.94   4
   1  11   8 28729.9 1283.16   6
   1 -11   8 27992.7 1120.82   5
  -1  11  -8 28680.9 1305.95   6
   1 -11   9 3575.03 303.661   2
   1  11   9 3445.38 292.556   2
   1  11   9 3236.19 480.754   6
   1 -11   9 4250.79 458.793   5
  -1  11  -9 4497.22 536.223   6
   1 -11   9 3693.77 505.318   4
   1  11  10 1742.35 295.990   2
   1 -11  10 1518.84 211.923   2
   1 -11  10 1901.55 399.286   4
  -1  11 -10 1765.85 355.259   6
   1 -11  10 1344.43 255.158   5
   1  11  11 5371.71 427.916   2
   1 -11  11 5342.92 419.728   2
  -1  11 -11 4841.36 567.083   6
   1 -11  11 5953.76 647.529   4
   1 -11  11 5265.85 507.456   5
   1  11  12 4433.16 396.492   2
   1 -11  12 4136.70 386.519   2
   1 -11  12 4724.01 479.055   5
  -1  11 -12 4742.34 576.380   6
   1 -11  12 3758.80 518.715   4
   1 -11  13 2635.19 340.869   2
   1  11  13 2179.34 318.890   2
  -1  11 -13 2789.49 441.591   6
   1 -11  13 2378.56 359.245   5
   1 -11  13 2332.48 462.951   4
   1  11  14 12252.1 721.216   2
   1 -11  14 11320.0 700.929   2
   1 -11  14 12572.0 963.285   4
   1 -11  14 12379.1 784.868   5
   1  11  15 407.938 191.155   2
   1 -11  15 565.714 212.961   2
   1 -11  15 438.035 304.774   4
   1  11  16 24249.4 1089.50   2
   1 -11  16 22866.0 1069.82   2
   1 -11  16 23561.3 1347.05   4
   1 -11  17 980.529 277.159   2
   1  11  17 1441.34 309.987   2
   1 -11  17 1293.01 398.632   4
   1  11  18 4477.27 530.484   2
   1 -11  18 4652.71 515.002   2
  -1 -11 -18 4288.49 482.469   7
   1  11  19-53.9958 218.860   2
   1 -11  19 15.4125 177.883   2
  -1 -11 -19-0.96797 138.192   7
   1 -11  20 7457.82 705.158   2
   1  11  20 7378.60 699.547   2
  -1 -11 -20 7393.14 648.779   7
   1 -11  21-233.729 250.386   2
   1  11  21 262.927 234.695   2
  -1 -11 -21 160.385 174.224   7
   1  11  22 534.273 261.570   2
   1 -11  22 585.514 251.303   2
  -1 -11 -22 636.076 229.732   7
   1 -11  23 4246.58 597.604   2
   1  11  23 3358.38 512.486   2
  -1 -11 -23 3951.28 512.201   7
   1 -11  24-26.5523 220.721   2
   1  11  24 560.722 301.364   2
  -1 -11 -24 1.92040 159.520   7
   1  11  24 404.328 239.419   6
   1  11  25 23.5190 216.670   2
   1 -11  25 337.990 227.417   2
  -1 -11 -25 259.294 199.518   7
   1 -11  26 7005.14 811.596   2
   1  11  26 6979.32 830.261   2
   1  11  27-253.345 307.845   2
   1 -11  27 317.933 298.874   2
   1  11  28 1057.84 379.272   2
   1 -11  28 527.441 326.390   2
   1  11  29 532.879 283.384   2
   1 -11  29 515.538 345.410   2
   1 -11  30 8795.87 996.412   2
   1  11  30 9187.78 1006.66   2
   1  11  31-483.387 333.258   2
   1 -11  31 66.7567 269.362   2
   1  11  32 3128.47 648.459   2
   1 -11  32 2495.00 575.028   2
   1  11  33-413.759 444.749   2
   1 -11  33 310.850 360.846   2
   1 -11  34-502.785 417.920   2
  -1  12  33-520.452 333.131   2
  -1  12  32 2524.13 592.003   2
  -1  12  31 257.255 252.744   2
  -1 -12  31 975.150 351.257   2
  -1  12  30 766.479 366.082   2
  -1 -12  30 530.561 365.212   2
  -1  12  29 903.862 283.113   2
  -1 -12  29 1574.29 485.157   2
  -1  12  28 11605.7 1090.42   2
  -1 -12  28 10469.1 1055.72   2
  -1  12  27 235.911 215.295   2
  -1 -12  27 595.103 260.168   2
  -1 -12  26 2656.92 532.072   2
  -1  12  26 3070.37 558.071   2
   1 -12 -26 2697.14 482.174   7
  -1  12  25 328.273 276.830   2
  -1 -12  25-314.191 275.657   2
   1 -12 -25-218.295 179.834   7
  -1 -12  25 273.277 272.367   4
  -1 -12  24 324.920 183.605   2
  -1  12  24-57.8104 196.679   2
   1 -12 -24 368.733 226.189   7
  -1 -12  24 555.246 266.787   4
  -1 -12  23-153.189 213.793   2
  -1  12  23 339.335 263.019   2
   1 -12 -23 240.461 191.811   7
  -1 -12  23 355.384 276.327   4
  -1  12  22 27.1470 190.342   2
  -1 -12  22 120.189 191.443   2
   1 -12 -22 245.392 203.304   7
  -1 -12  22-112.219 237.334   4
  -1 -12  21 346.226 222.176   2
  -1  12  21 711.984 298.575   2
   1 -12 -21 354.690 214.448   7
  -1 -12  21-35.3190 270.818   4
  -1 -12  20 5683.55 626.670   2
  -1  12  20 5683.58 609.942   2
   1 -12 -20 6400.09 658.898   7
  -1 -12  20 5920.71 736.532   4
  -1  12  19 669.705 241.271   2
  -1 -12  19 1105.26 287.470   2
   1 -12 -19 950.942 282.941   7
  -1 -12  19 1490.35 480.501   4
  -1  12  18 30947.0 1331.18   2
  -1 -12  18 31445.4 1352.52   2
  -1 -12  18 33292.4 1672.89   4
  -1  12  17 1376.02 313.550   2
  -1 -12  17 1890.98 368.979   2
  -1 -12  17 1771.76 406.495   4
  -1 -12  16 11603.5 763.149   2
  -1  12  16 10950.5 734.520   2
  -1 -12  16 12153.1 868.946   5
  -1 -12  16 11836.3 981.269   4
  -1 -12  15 1238.92 251.039   2
  -1  12  15 1171.23 244.972   2
  -1 -12  15 1140.99 335.139   4
  -1 -12  15 1185.75 300.384   5
  -1  12  14 12428.0 720.191   2
  -1 -12  14 10951.7 677.198   2
  -1 -12  14 9798.04 874.670   4
  -1 -12  14 10817.6 809.466   5
  -1 -12  13 3798.83 394.017   2
  -1  12  13 4251.15 411.929   2
  -1 -12  13 3794.98 574.901   4
  -1 -12  13 4664.94 527.926   5
  -1  12  12 2307.88 285.187   2
  -1 -12  12 2202.70 288.769   2
  -1 -12  12 2292.01 381.079   5
  -1 -12  12 1327.07 347.688   4
  -1 -12  11-124.647 108.661   2
  -1  12  11 44.8010 95.8952   2
  -1 -12  11 1.15318 173.630   5
  -1 -12  10 100.316 80.4512   2
  -1  12  10 152.226 123.781   2
   1  12 -10 93.8516 216.616   6
  -1 -12  10 20.9214 165.523   5
  -1 -12  10 163.826 199.501   4
  -1  12   9 5231.45 349.547   2
  -1 -12   9 5670.56 370.049   2
   1  12  -9 5357.09 622.634   6
  -1 -12   9 4692.66 580.299   4
  -1 -12   9 6438.89 604.909   5
  -1 -12   8 36119.9 832.026   2
  -1  12   8 36720.9 822.398   2
   1  12  -8 37072.4 1572.34   6
  -1 -12   8 38586.5 1436.57   5
  -1 -12   8 34270.0 1521.69   4
  -1 -12   7 180.880 72.9193   2
  -1 -12   7 254.644 224.051   4
  -1  12   7 317.714 84.5533   2
  -1 -12   7 411.193 217.666   5
   1  12  -7 284.283 212.841   6
  -1 -12   6 1048.39 102.549   3
  -1  12   6 1144.93 103.297   3
  -1 -12   6 955.987 99.5137   2
  -1 -12   6 773.044 252.090   4
  -1  12   6 1106.81 100.337   2
  -1 -12   6 902.855 227.208   5
   1  12  -6 1039.04 324.561   6
  -1 -12   5 140.579 221.026   4
  -1 -12   5-58.3738 157.114   5
   1  12  -5 166.224 164.649   6
  -1 -12   4 36952.7 1543.13   4
   1 -12  -4 38711.8 1581.84   4
  -1 -12   4 39832.2 1461.42   5
   1  12  -4 39087.4 1571.11   6
   1 -12  -3 190.385 193.697   4
  -1 -12   3 128.585 156.580   4
  -1  12   3 275.575 254.382   6
   1  12  -3 115.971 239.485   6
  -1 -12   3-90.8058 174.226   5
   1 -12  -2 6654.10 665.280   4
  -1 -12   2 5515.25 599.520   4
   1  12  -2 6036.21 638.518   6
  -1 -12   2 6723.83 611.762   5
  -1  12   2 5557.73 605.617   6
  -1 -12   1 569.435 201.232   4
   1 -12  -1 284.801 166.771   4
   1  12  -1 60.4799 173.346   6
  -1  12   1 70.5258 229.721   6
  -1 -12   1 238.121 182.378   5
   1 -12   0 76.6474 197.706   4
  -1 -12   0 388.346 226.019   4
   1  12   0 37.5185 210.138   6
  -1 -12   0 162.237 168.140   5
  -1  12   0 56.7309 191.862   6
   1 -12   1 17.5404 182.032   4
  -1 -12  -1 167.132 208.584   4
   1  12   1-299.867 244.944   6
  -1  12  -1-52.7922 199.330   6
  -1 -12  -1-103.740 197.760   5
   1 -12   1 278.395 192.911   5
   1 -12   2 6547.33 663.332   4
  -1 -12  -2 7294.08 726.239   4
  -1  12  -2 6859.89 671.048   6
   1  12   2 6238.49 647.514   6
   1 -12   2 6480.10 601.421   5
   1 -12   3-12.7980 167.798   4
  -1 -12  -3 135.918 136.985   4
   1  12   3-160.843 219.924   6
   1 -12   3-109.230 158.010   5
  -1  12  -3 318.662 219.495   6
   1  12   4 7723.83 728.834   6
  -1  12  -4 7798.59 720.254   6
   1 -12   4 7267.33 619.323   5
   1 -12   4 7104.00 690.149   4
   1 -12   5 497.897 211.713   4
   1  12   5-138.674 216.973   6
  -1  12  -5 787.083 335.993   6
   1 -12   5 7.83981 154.961   5
   1 -12   6 34218.8 578.351   2
   1  12   6 33338.7 515.745   2
   1 -12   6 34834.7 1520.99   4
   1 -12   6 34192.6 1308.40   5
   1  12   6 32696.1 1446.47   6
  -1  12  -6 33646.7 1475.55   6
   1 -12   7 1077.22 136.469   2
   1  12   7 1000.80 126.256   2
   1  12   7 1128.75 127.885   3
   1 -12   7 1097.50 133.837   3
   1  12   7 1040.85 333.276   6
   1 -12   7 977.272 315.603   4
  -1  12  -7 1126.38 301.240   6
   1 -12   7 1469.67 293.978   5
   1 -12   8 62.5186 69.1850   2
   1  12   8 330.965 106.682   2
   1  12   8 254.384 78.6648   3
   1 -12   8 213.895 99.8397   3
   1 -12   8 451.815 218.659   4
   1  12   8 412.715 228.638   6
   1 -12   8 266.179 186.913   5
  -1  12  -8 108.501 224.799   6
   1 -12   9 332.760 110.696   2
   1 -12   9 611.167 132.222   3
   1  12   9 590.094 125.220   2
   1  12   9 373.647 101.187   3
   1 -12   9 231.811 205.042   4
   1  12   9 580.006 251.832   6
   1 -12   9 690.765 273.642   5
  -1  12  -9 576.192 290.136   6
   1 -12  10 3643.20 332.816   3
   1  12  10 4081.72 342.898   3
   1  12  10 3933.55 329.772   2
   1 -12  10 4103.93 342.338   2
   1 -12  10 3567.96 433.860   5
  -1  12 -10 4131.70 535.939   6
   1 -12  10 4085.84 562.679   4
   1  12  10 3898.94 512.954   6
   1  12  11 5320.16 412.456   2
   1 -12  11 5787.76 436.579   2
  -1  12 -11 5712.44 645.996   6
   1 -12  11 6245.63 683.254   4
   1  12  11 5686.76 619.793   6
   1 -12  11 5815.65 542.802   5
   1  12  12 2895.99 328.332   2
   1 -12  12 3213.49 343.137   2
  -1  12 -12 3804.59 514.263   6
   1 -12  12 2915.69 485.350   4
   1 -12  12 3614.40 452.825   5
   1  12  12 2460.48 450.778   6
   1  12  13 877.063 205.298   2
   1 -12  13 1011.98 237.514   2
  -1  12 -13 1441.84 353.006   6
   1  12  13 1428.67 351.890   6
   1 -12  13 1182.75 374.160   4
   1 -12  13 1000.14 260.804   5
   1  12  14 10684.1 665.191   2
   1 -12  14 10977.2 696.028   2
   1 -12  14 11381.2 786.060   5
   1  12  14 10832.7 845.052   6
   1 -12  14 10537.0 909.444   4
   1 -12  15 1576.63 288.783   2
   1  12  15 848.732 190.386   2
   1 -12  15 1432.40 372.484   4
   1 -12  15 1217.99 294.999   5
   1  12  15 1832.57 401.105   6
   1  12  16 20236.1 994.255   2
   1 -12  16 18945.7 974.461   2
   1 -12  16 19664.5 1059.48   5
   1  12  16 17568.8 1081.18   6
   1 -12  16 16970.7 1187.94   4
   1  12  17-28.4078 156.643   2
   1 -12  17-170.104 206.233   2
   1 -12  17-1.56355 156.796   5
   1  12  17-155.581 165.182   6
   1 -12  17-205.754 191.341   4
   1  12  18 4831.23 541.021   2
   1 -12  18 5055.09 562.580   2
   1 -12  18 5058.76 673.504   4
   1  12  18 4487.51 572.390   6
   1 -12  19 4662.35 552.006   2
   1  12  19 5044.29 577.110   2
   1 -12  19 3822.47 603.496   4
   1  12  19 4366.03 558.365   6
   1 -12  20 11828.1 886.069   2
   1  12  20 10851.2 844.180   2
   1 -12  20 11419.7 1048.75   4
   1  12  20 10950.0 860.921   6
   1 -12  21-186.110 215.189   2
   1  12  21 145.000 170.204   2
   1  12  21 558.694 274.356   6
   1 -12  21 442.284 366.373   4
   1 -12  22-288.286 239.132   2
   1  12  22-73.9929 165.794   2
  -1 -12 -22 150.368 147.334   7
   1  12  22 70.8907 174.936   6
   1 -12  23 589.788 283.072   2
   1  12  23 406.442 236.888   2
  -1 -12 -23 267.760 190.646   7
   1  12  23 470.564 234.945   6
   1 -12  24 3726.69 580.097   2
   1  12  24 2836.82 504.374   2
   1  12  24 3986.24 532.733   6
   1 -12  25 2265.59 467.228   2
   1  12  25 525.587 259.841   2
   1  12  26 740.338 314.849   2
   1 -12  26 666.452 291.191   2
   1  12  27 1.40706 304.330   2
   1 -12  27 266.823 338.419   2
   1 -12  28 15686.0 1274.28   2
   1  12  28 13203.7 1148.08   2
   1  12  29-196.745 306.021   2
   1 -12  29-21.4324 266.477   2
   1  12  30 2168.29 502.584   2
   1 -12  30 2064.62 487.990   2
   1 -12  31 417.834 302.725   2
   1  12  31 609.094 382.715   2
   1  12  32 2583.63 593.981   2
   1  12  33 239.880 256.010   2
  -1 -13  30 12462.7 1272.99   4
  -1 -13  29 239.294 349.223   4
  -1  13  28 2089.96 490.420   2
  -1 -13  28 2933.89 610.836   4
  -1  13  27 337.566 257.401   2
  -1 -13  27 360.982 321.073   4
  -1  13  26 1570.02 402.751   2
  -1 -13  26 878.002 406.934   4
  -1  13  25 3420.37 554.103   2
  -1 -13  25 4432.60 732.276   4
  -1  13  24 397.387 274.467   2
  -1 -13  24 285.761 234.538   2
   1 -13 -24 649.894 281.085   7
  -1 -13  24 445.131 318.856   4
  -1  13  23 1126.45 325.874   2
  -1 -13  23 1646.31 366.867   2
   1 -13 -23 514.944 210.095   7
  -1 -13  23 1246.11 380.437   4
  -1 -13  22 1980.21 385.115   2
  -1  13  22 2962.95 460.708   2
  -1 -13  22 2081.51 525.417   4
  -1 -13  21 1829.28 376.886   2
  -1  13  21 1145.88 306.735   2
  -1 -13  21 1861.10 464.568   4
  -1 -13  20 10347.0 821.732   2
  -1  13  20 10500.3 823.464   2
  -1 -13  20 11423.9 1042.34   4
  -1 -13  19 2489.82 402.870   2
  -1  13  19 2487.57 395.195   2
  -1 -13  19 2862.34 464.804   5
  -1 -13  19 2757.89 552.484   4
  -1 -13  18 3828.15 466.226   2
  -1  13  18 3562.22 445.757   2
  -1 -13  18 3587.82 601.057   4
  -1 -13  18 4864.15 593.081   5
  -1 -13  17 1037.70 262.973   2
  -1  13  17 1258.03 272.176   2
  -1 -13  17 886.249 305.844   5
  -1 -13  17 1104.87 351.175   4
  -1 -13  16 6690.64 581.664   2
  -1  13  16 6655.48 562.365   2
  -1 -13  16 6605.64 755.031   4
  -1 -13  16 7950.74 746.558   5
  -1 -13  15 263.046 140.365   2
  -1  13  15 557.561 171.457   2
  -1 -13  15 447.802 259.854   4
  -1 -13  15 524.295 244.507   5
  -1 -13  14 488.441 188.938   2
  -1  13  14 522.683 175.068   2
  -1 -13  14 754.752 303.698   4
  -1 -13  14 545.494 232.647   5
  -1  13  13 3744.87 376.039   2
  -1 -13  13 4133.81 396.785   2
  -1 -13  13 4694.16 633.710   4
  -1 -13  13 4042.84 527.630   5
  -1 -13  12 1230.78 223.195   2
  -1  13  12 1447.73 239.457   2
  -1 -13  12 1482.98 363.407   4
  -1 -13  12 1443.20 324.389   5
  -1  13  11 5926.98 407.814   2
  -1 -13  11 5639.99 414.254   2
  -1 -13  11 5400.89 653.928   4
  -1 -13  11 5509.30 602.010   5
  -1  13  10 2929.18 267.433   2
  -1 -13  10 2294.69 245.075   2
   1  13 -10 2202.91 467.565   6
  -1 -13  10 2433.73 446.452   4
  -1 -13  10 2506.43 427.353   5
  -1 -13   9 5868.44 348.325   2
  -1  13   9 5287.44 324.745   2
  -1 -13   9 4690.86 595.395   4
  -1 -13   9 4989.03 527.556   5
   1  13  -9 5346.79 644.211   6
  -1 -13   8 4817.35 277.390   2
  -1 -13   8 4330.38 604.425   4
  -1  13   8 4448.71 258.489   3
  -1  13   8 4900.20 267.765   2
  -1 -13   8 5017.09 555.574   5
   1  13  -8 3954.38 577.582   6
  -1  13   7 335.173 66.2767   2
  -1 -13   7 427.597 75.2354   2
  -1  13   7 427.391 68.4596   3
  -1 -13   7 613.674 309.452   4
  -1 -13   7 1067.69 297.420   5
   1  13  -7 58.9015 249.651   6
  -1 -13   6 43280.5 1756.25   4
   1  13  -6 49096.2 1884.10   6
  -1 -13   6 41506.8 1573.05   5
  -1 -13   5 268.036 238.617   4
   1  13  -5 473.015 308.635   6
  -1 -13   5-4.20326 193.533   5
  -1  13   5-287.752 209.731   6
  -1 -13   4 1709.24 397.169   4
   1 -13  -4 2302.52 430.524   4
   1  13  -4 1947.69 388.980   6
  -1  13   4 1850.23 403.585   6
  -1 -13   4 2404.50 408.227   5
  -1 -13   3 942.727 342.377   4
   1 -13  -3 859.167 304.775   4
   1  13  -3 646.984 308.285   6
  -1 -13   3 731.929 256.011   5
  -1  13   3 893.391 268.995   6
  -1 -13   2 7892.11 748.303   4
   1 -13  -2 6347.81 686.266   4
  -1  13   2 6143.40 682.315   6
   1  13  -2 7297.58 739.508   6
  -1 -13   2 7288.59 667.914   5
   1 -13  -1 79.4819 185.375   4
  -1 -13   1-102.845 150.320   4
  -1 -13   1 329.523 251.621   5
   1  13  -1 455.841 191.781   6
  -1  13   1 390.140 161.090   6
   1 -13   0 1026.54 326.631   4
  -1 -13   0 1716.98 357.001   4
   1  13   0 2313.73 449.520   6
  -1 -13   0 1965.81 388.340   5
  -1  13   0 1700.54 423.633   6
  -1 -13  -1 439.147 199.630   4
   1 -13   1 340.505 204.319   4
   1 -13   1 481.760 224.805   5
  -1  13  -1 530.113 243.100   6
   1  13   1 464.267 271.379   6
  -1 -13  -2 7107.31 726.350   4
   1 -13   2 7916.20 755.559   4
  -1  13  -2 8292.50 772.061   6
   1  13   2 8625.31 788.312   6
   1 -13   2 8223.32 692.664   5
  -1 -13  -3 1478.08 347.639   4
   1 -13   3 1337.26 340.133   4
   1 -13   3 1676.51 344.033   5
  -1  13  -3 1450.20 358.115   6
   1  13   3 1162.29 341.729   6
   1 -13   4 17261.1 1108.64   4
  -1  13  -4 17190.1 1118.86   6
   1 -13   4 18015.6 1003.52   5
   1  13   4 17628.1 1113.75   6
   1 -13   5 2999.51 491.763   4
  -1  13  -5 3239.53 536.127   6
   1  13   5 2484.59 477.848   6
   1 -13   5 3309.97 446.680   5
   1 -13   6 5540.56 667.085   4
   1 -13   6 4525.72 516.286   5
  -1  13  -6 3998.23 543.185   6
   1  13   6 4508.01 577.213   6
   1  13   7 4333.33 190.797   2
   1 -13   7 4234.88 212.538   2
   1 -13   7 4695.96 623.934   4
  -1  13  -7 4192.65 574.559   6
   1  13   7 4097.06 539.194   6
   1 -13   7 4594.95 521.739   5
   1  13   8 33401.0 695.058   2
   1 -13   8 34257.7 744.390   2
   1  13   8 35680.4 719.922   3
   1  13   8 33341.7 1517.68   6
   1 -13   8 33250.6 1341.95   5
   1 -13   8 33504.9 1572.58   4
  -1  13  -8 33733.7 1553.37   6
   1  13   9 2341.55 218.536   2
   1 -13   9 1593.47 186.468   2
   1  13   9 1932.39 203.160   3
   1 -13   9 2069.08 440.384   4
  -1  13  -9 1737.73 369.981   6
   1 -13   9 2155.16 387.749   5
   1  13   9 1999.82 434.854   6
   1 -13  10 845.787 176.971   2
   1  13  10 472.839 103.007   2
   1  13  10 714.661 139.090   3
   1  13  10 598.615 188.897   6
   1 -13  10 559.413 350.337   4
   1 -13  10 758.839 237.608   5
  -1  13 -10 78.3123 235.239   6
   1 -13  11 8937.04 515.734   2
   1  13  11 9055.60 503.920   2
  -1  13 -11 9983.02 881.496   6
   1 -13  11 9116.04 859.557   4
   1 -13  11 9829.87 750.993   5
   1  13  11 9663.88 845.356   6
   1 -13  12 112.096 99.4284   2
   1  13  12 66.0234 128.143   2
   1 -13  12 225.786 344.715   5
  -1  13 -12-171.154 206.511   6
   1  13  12 62.0331 187.871   6
   1 -13  12 120.146 300.466   4
   1 -13  13 8707.22 576.432   2
   1  13  13 8067.12 546.681   2
  -1  13 -13 8659.33 812.211   6
   1 -13  13 7809.62 810.530   4
   1 -13  13 8947.53 726.101   5
   1  13  13 9779.88 829.141   6
   1  13  14 3280.79 371.338   2
   1 -13  14 3097.88 375.850   2
   1  13  14 2676.40 479.567   6
   1 -13  14 2914.93 522.787   4
   1 -13  14 2659.46 427.146   5
   1  13  15 507.862 175.203   2
   1 -13  15 891.978 244.351   2
   1 -13  15 11.1029 191.026   4
   1 -13  15 613.468 273.093   5
   1  13  15 667.446 272.776   6
   1  13  16 8765.03 656.384   2
   1 -13  16 8933.18 662.441   2
   1 -13  16 8360.92 716.647   5
   1 -13  16 7525.55 824.824   4
   1  13  16 8318.17 789.013   6
   1  13  17 5201.14 534.056   2
   1 -13  17 5501.20 545.272   2
   1  13  17 5253.14 654.465   6
   1 -13  17 4428.61 660.782   4
   1 -13  17 5115.48 583.200   5
   1  13  18 18860.6 1026.41   2
   1 -13  18 18959.5 1035.29   2
   1 -13  18 19694.7 1124.03   5
   1 -13  18 18674.5 1331.27   4
   1  13  18 17855.2 1152.44   6
   1 -13  19-29.8416 209.168   2
   1  13  19-121.849 167.903   2
   1  13  19 252.369 191.376   6
   1 -13  19 468.126 394.905   4
   1 -13  19-200.538 215.871   5
   1  13  20 1091.04 278.777   2
   1 -13  20 1922.82 385.548   2
   1 -13  20 1778.16 372.351   5
   1 -13  20 1635.88 461.406   4
   1  13  20 1435.17 363.390   6
   1 -13  21 2195.90 395.536   2
   1  13  21 2539.52 438.611   2
   1 -13  21 2406.46 539.654   4
   1  13  21 2454.29 457.111   6
   1  13  22 1061.11 308.215   2
   1 -13  22 1785.30 395.153   2
   1 -13  22 1049.57 354.041   4
   1  13  22 1645.92 385.396   6
   1 -13  23 591.708 221.367   2
   1  13  23 297.219 235.815   2
   1 -13  23 1283.64 420.342   4
   1  13  23 389.206 221.041   6
   1  13  24 792.260 284.812   2
   1 -13  24 837.611 294.027   2
   1 -13  24 852.355 371.415   4
   1  13  24 802.292 278.192   6
   1  13  25-189.454 242.567   2
   1 -13  25 132.517 289.709   4
   1  13  26 10903.8 991.188   2
   1 -13  26 9356.41 1049.01   4
   1  13  27 311.565 307.368   2
   1 -13  27 961.126 397.994   4
   1  13  28 4.41029 227.899   2
   1 -13  28-417.992 329.709   4
   1 -13  29 2647.55 609.058   4
  -1 -14  29 346.366 351.697   4
  -1 -14  28 2297.00 590.675   4
  -1 -14  27 2236.46 577.218   4
  -1 -14  26 2329.54 534.955   4
  -1 -14  25 865.972 413.428   4
  -1 -14  24 456.984 324.801   4
  -1 -14  23 349.837 306.933   4
  -1 -14  22 431.056 302.044   5
  -1 -14  22 180.299 279.287   4
  -1 -14  21 10306.6 1039.26   4
  -1 -14  21 8718.89 853.152   5
  -1  14  20 189.114 199.604   2
  -1 -14  20 247.376 224.810   5
  -1 -14  20 319.767 280.680   4
  -1  14  19 434.675 174.799   2
  -1 -14  19 662.878 315.994   5
  -1 -14  19 109.287 269.246   4
  -1  14  18 12288.7 821.130   2
  -1 -14  18 12773.4 1122.39   4
  -1 -14  18 12358.5 977.690   5
  -1  14  17 6017.27 551.136   2
  -1 -14  17 6732.01 710.169   5
  -1 -14  17 6205.14 767.134   4
  -1  14  16 2607.29 355.669   2
  -1 -14  16 2774.07 557.132   4
  -1 -14  16 1567.50 387.759   5
  -1  14  15 22753.9 981.331   2
  -1 -14  15 22554.2 1419.06   4
  -1 -14  15 21576.1 1217.99   5
  -1  14  14 5365.06 466.170   2
  -1 -14  14 5599.19 636.371   5
  -1 -14  14 4975.12 693.166   4
  -1  14  13 1155.29 202.718   2
  -1 -14  13 1628.61 384.141   5
  -1 -14  13 2108.46 463.807   4
  -1  14  12 1092.75 184.155   2
  -1 -14  12 774.429 318.423   4
  -1 -14  12 1652.64 374.564   5
  -1  14  11 204.604 97.8996   2
  -1 -14  11 206.350 206.769   4
  -1 -14  11 220.135 237.025   5
  -1 -14  10 1879.57 439.033   4
  -1  14  10 2528.20 234.798   2
   1  14 -10 2305.50 451.444   6
  -1 -14  10 2547.88 433.342   5
  -1 -14   9 72.4648 178.935   4
  -1  14   9-16.2676 70.9715   2
  -1 -14   9 80.9790 171.300   5
  -1  14   8 13916.6 329.553   2
   1  14  -8 14629.0 1095.10   6
  -1  14   8 13386.7 1027.36   6
  -1 -14   8 14139.7 1048.38   4
  -1 -14   8 13221.8 928.678   5
  -1 -14   7 9170.84 860.225   4
   1  14  -7 8265.76 800.879   6
  -1  14   7 7704.72 782.861   6
  -1 -14   7 8399.84 749.268   5
  -1 -14   6 8108.00 796.784   4
   1  14  -6 7955.27 790.348   6
  -1 -14   6 8496.42 749.964   5
  -1  14   6 8750.44 844.982   6
  -1 -14   5 5643.86 679.134   4
  -1  14   5 5891.82 677.537   6
   1  14  -5 5763.11 677.589   6
  -1 -14   5 5658.39 619.819   5
  -1 -14   4 5830.07 683.615   4
   1 -14  -4 6118.59 709.493   4
  -1 -14   4 4614.77 556.460   5
   1  14  -4 5441.27 666.216   6
  -1  14   4 5398.05 685.747   6
   1 -14  -3 1041.92 326.157   4
  -1 -14   3 999.940 325.612   4
  -1 -14   3 1701.60 358.279   5
  -1  14   3 861.561 249.451   6
   1  14  -3 1578.90 392.732   6
   1 -14  -2 5045.43 657.437   4
  -1 -14   2 4677.98 612.784   4
   1  14  -2 4304.78 601.732   6
  -1  14   2 4255.24 590.857   6
  -1 -14   2 4305.33 542.729   5
  -1 -14   1 7993.78 779.067   4
   1 -14  -1 8696.44 827.719   4
  -1  14   1 7241.29 755.890   6
  -1 -14   1 8115.77 762.966   5
   1  14  -1 7737.58 789.278   6
  -1 -14   0 433.570 270.355   4
   1 -14   0 322.265 221.180   4
   1  14   0 575.971 193.414   6
  -1  14   0 388.878 258.551   6
  -1 -14   0 492.969 249.780   5
   1 -14   1 2318.43 380.086   4
  -1 -14  -1 2854.99 481.937   4
  -1  14  -1 2641.96 452.937   6
   1  14   1 2517.41 458.995   6
   1 -14   2 3568.19 538.928   4
  -1 -14  -2 5164.79 640.597   4
   1 -14   2 5579.15 619.750   5
   1  14   2 5143.15 646.373   6
  -1  14  -2 5177.73 637.713   6
   1 -14   3 10410.5 903.660   4
   1  14   3 11605.0 954.809   6
  -1  14  -3 10780.0 919.413   6
   1 -14   3 11281.7 825.619   5
   1 -14   4 28400.5 1487.34   4
   1 -14   4 30596.5 1373.50   5
  -1  14  -4 26295.3 1426.91   6
   1  14   4 28123.3 1456.62   6
   1 -14   5 6362.10 719.746   4
   1  14   5 7279.29 762.667   6
   1 -14   5 7514.42 690.253   5
  -1  14  -5 7439.96 798.967   6
   1 -14   6 11414.9 937.810   4
  -1  14  -6 11636.9 967.950   6
   1  14   6 12405.6 981.160   6
   1 -14   6 11810.9 843.699   5
   1 -14   7 55.9022 240.702   4
   1  14   7 6.01731 278.992   6
   1 -14   7-28.2447 163.328   5
  -1  14  -7-167.590 254.702   6
   1  14   8 321.233 56.8739   2
   1 -14   8 89.0833 222.293   4
   1 -14   8 506.931 260.228   5
  -1  14  -8 271.021 299.598   6
   1  14   8 341.362 222.711   6
   1  14   9 22074.8 571.189   2
  -1  14  -9 24203.3 1371.97   6
   1 -14   9 22370.8 1152.34   5
   1 -14   9 21073.7 1321.91   4
   1  14   9 21276.9 1281.98   6
   1  14  10 9291.69 439.145   2
  -1  14 -10 10399.0 920.211   6
   1  14  10 9395.44 872.451   6
   1 -14  10 8858.91 878.108   4
   1 -14  10 10098.7 787.216   5
   1  14  11 239.578 110.314   2
  -1  14 -11-98.4186 229.668   6
   1 -14  11 197.487 187.173   5
   1  14  11 120.316 234.731   6
   1 -14  11 225.857 278.816   4
   1  14  12 2994.09 283.006   2
  -1  14 -12 2151.39 434.462   6
   1  14  12 2109.30 425.233   6
   1 -14  12 2094.98 449.626   4
   1 -14  12 2188.83 384.905   5
   1  14  13 1152.96 203.142   2
  -1  14 -13 1300.77 359.519   6
   1 -14  13 962.628 384.814   4
   1  14  13 1338.07 376.074   6
   1 -14  13 1782.11 375.827   5
   1  14  14 28642.4 1049.33   2
   1 -14  14 29471.5 1362.09   5
   1  14  14 30390.2 1529.39   6
   1 -14  14 27777.3 1580.27   4
   1  14  15 4687.50 446.195   2
   1 -14  15 4897.47 709.004   4
   1  14  15 5461.16 658.486   6
   1 -14  15 6112.22 650.659   5
   1  14  16 341.679 145.103   2
   1  14  16-72.0158 271.274   6
   1 -14  16 202.568 219.349   4
   1 -14  16 167.388 156.240   5
   1  14  17 454.830 232.429   2
   1  14  17 797.999 261.631   6
   1 -14  17 567.575 240.860   5
   1 -14  17 853.123 308.710   4
   1  14  18 6954.98 611.291   2
   1  14  18 6333.70 715.493   6
   1 -14  18 6273.76 817.350   4
   1 -14  18 8178.50 751.054   5
   1  14  19 1896.84 365.336   2
   1 -14  19 2102.33 388.840   5
   1 -14  19 2276.36 559.430   4
   1  14  19 2901.81 492.432   6
   1  14  20 3075.05 452.792   2
   1 -14  20 3194.51 493.184   5
   1 -14  20 4443.78 714.253   4
   1  14  20 2599.01 478.579   6
   1 -14  21 533.886 304.011   4
   1 -14  21 890.246 313.755   5
   1  14  21 996.344 362.541   6
   1  14  22 530.357 240.849   6
   1 -14  22 544.382 268.478   4
   1 -14  22 575.728 254.318   5
   1  14  23 98.0054 195.126   6
   1 -14  23 108.883 225.621   5
   1 -14  23 385.992 342.761   4
   1  14  24 698.473 355.226   6
   1 -14  24 203.119 258.773   5
   1 -14  24 670.379 300.665   4
   1 -14  25 455.170 353.985   4
   1 -14  26 882.263 409.474   4
   1 -14  27-451.560 316.293   4
   1 -14  28 11557.4 1235.06   4
  -1 -15  27 1183.57 493.192   4
  -1 -15  26 299.567 300.534   4
  -1 -15  26 353.626 278.055   5
  -1 -15  25 1948.88 521.850   4
  -1 -15  25 1853.57 438.316   5
  -1 -15  24 3300.41 636.831   4
  -1 -15  24 3411.57 592.712   5
  -1  15  24 3250.14 607.681   6
  -1 -15  23 1166.74 371.369   5
  -1 -15  23 1621.96 469.150   4
  -1  15  23 2102.99 490.552   6
  -1 -15  22 1267.97 364.672   5
  -1 -15  22 1198.23 421.331   4
  -1  15  22 1232.86 360.564   6
  -1  15  21 135.932 231.717   6
  -1 -15  21 40.2143 244.153   4
  -1 -15  21 601.243 274.706   5
  -1  15  20 2370.58 495.356   6
  -1 -15  20 3862.89 680.378   4
  -1 -15  20 3855.30 556.661   5
  -1 -15  19 3248.84 534.797   5
  -1  15  19 4276.51 626.606   6
  -1 -15  19 3591.96 642.906   4
  -1  15  18 371.782 265.577   6
  -1 -15  18-100.549 228.763   4
  -1 -15  18 57.8330 237.894   5
  -1  15  17-12.2304 199.501   6
  -1 -15  17 19.9301 191.968   5
  -1 -15  17-255.499 321.110   4
  -1 -15  16 6852.38 733.990   5
  -1  15  16 6030.63 712.749   6
  -1 -15  16 7176.63 846.931   4
  -1 -15  15 698.514 322.536   4
  -1 -15  15 715.595 298.573   5
  -1  15  15 611.427 261.749   6
  -1  15  14 1969.54 425.014   6
  -1 -15  14 3538.49 588.488   4
  -1 -15  14 2941.95 495.392   5
  -1  15  13 997.737 381.640   6
  -1 -15  13 1223.58 386.583   5
  -1 -15  13 954.162 399.393   4
  -1 -15  12 4287.23 646.593   4
  -1  15  12 3722.91 569.818   6
  -1 -15  12 4452.87 605.974   5
  -1 -15  11 2395.43 483.897   4
  -1  15  11 2955.50 527.906   6
  -1 -15  11 2680.29 453.117   5
  -1 -15  10 738.703 292.395   4
  -1 -15  10 1048.94 340.394   5
  -1  15  10 2047.41 442.925   6
  -1 -15   9 5734.44 713.302   4
   1  15  -9 6230.03 752.209   6
  -1  15   9 6589.56 768.178   6
  -1 -15   9 6632.42 701.574   5
  -1 -15   8 6640.22 773.063   4
  -1 -15   8 7717.61 753.301   5
  -1  15   8 7239.06 776.074   6
   1  15  -8 7409.27 822.119   6
  -1 -15   7 101.226 232.947   4
   1  15  -7 451.240 326.041   6
  -1 -15   7 417.606 260.432   5
  -1  15   7 224.106 257.699   6
  -1 -15   6 17040.2 1204.56   4
   1  15  -6 15557.2 1160.35   6
  -1 -15   6 17508.1 1102.98   5
  -1  15   6 15471.8 1170.80   6
  -1 -15   5 379.072 208.446   4
  -1  15   5-14.0081 188.582   6
   1  15  -5-178.128 235.632   6
  -1 -15   5 93.7944 264.979   5
  -1 -15   4-75.6039 245.995   4
  -1  15   4 3.18656 254.879   6
   1  15  -4 158.894 256.619   6
  -1 -15   4 166.269 244.824   5
  -1 -15   3 21162.1 1335.94   4
   1 -15  -3 21450.5 1351.38   4
  -1  15   3 23409.6 1395.98   6
   1  15  -3 21089.9 1349.15   6
  -1 -15   3 21384.5 1237.35   5
   1 -15  -2 3393.62 567.612   4
  -1 -15   2 2685.59 503.277   4
  -1 -15   2 4667.07 611.501   5
  -1  15   2 2479.96 477.424   6
   1  15  -2 2987.62 503.105   6
   1 -15  -1-148.289 247.831   4
  -1 -15   1-134.981 232.191   4
   1  15  -1-93.1182 251.856   6
  -1  15   1 1.46725 211.337   6
  -1 -15   1-468.073 305.204   5
   1 -15   0 1080.77 339.743   4
  -1 -15   0 1179.12 345.914   4
   1  15   0 753.110 307.486   6
  -1  15   0 1600.28 408.443   6
   1 -15   1 931.752 333.013   4
  -1 -15  -1 1033.10 343.941   4
   1  15   1 615.296 250.265   6
  -1  15  -1 1392.53 439.948   6
   1 -15   2 3787.94 607.332   4
  -1 -15  -2 2477.51 495.741   4
  -1  15  -2 1610.75 367.280   6
   1  15   2 2158.69 459.926   6
   1 -15   3 10867.5 978.675   4
  -1  15  -3 11691.7 1000.15   6
   1  15   3 11922.6 1004.32   6
   1 -15   3 12460.2 935.510   5
   1 -15   4 3957.90 596.734   4
   1 -15   4 3563.87 506.354   5
   1  15   4 2745.96 499.071   6
  -1  15  -4 3403.68 578.360   6
   1 -15   5 561.447 290.461   4
   1  15   5-107.853 202.274   6
   1 -15   5 24.8724 173.944   5
  -1  15  -5-182.539 312.787   6
   1 -15   6 1310.83 353.663   4
  -1  15  -6 1379.63 372.362   6
   1 -15   6 1957.19 383.251   5
   1  15   6 1433.99 405.735   6
   1 -15   7 1215.93 353.959   4
   1  15   7 745.299 307.982   6
  -1  15  -7 1074.14 387.858   6
   1 -15   7 1177.21 315.296   5
   1 -15   8 5805.58 752.653   4
  -1  15  -8 4827.91 672.615   6
   1  15   8 4562.63 675.557   6
   1 -15   8 4635.33 583.427   5
   1 -15   9 1336.13 390.007   4
   1 -15   9 1857.96 362.519   5
  -1  15  -9 1186.88 290.418   6
   1  15   9 1576.27 404.545   6
   1 -15  10 1566.76 399.765   4
   1  15  10 305.974 279.109   6
   1 -15  10 979.815 309.986   5
  -1  15 -10 1197.03 385.125   6
   1  15  11-181.696 327.837   6
   1 -15  11 313.783 232.439   5
   1 -15  11 188.111 217.727   4
  -1  15 -11-228.400 274.700   6
  -1  15 -12 401.405 228.940   6
   1 -15  12 424.855 196.581   5
   1 -15  12 375.625 306.810   4
   1  15  12 459.215 234.827   6
   1 -15  13 11410.2 871.593   5
   1 -15  13 12080.1 1071.98   4
   1  15  13 11029.0 952.182   6
   1 -15  14 2110.80 398.113   5
   1  15  14 1236.48 358.340   6
   1 -15  14 1270.05 356.823   4
   1 -15  15 937.436 381.910   5
   1 -15  15 332.189 238.636   4
   1  15  15 486.007 298.093   6
   1  15  16 7431.48 805.400   6
   1 -15  16 7385.40 885.536   4
   1 -15  16 7938.14 757.936   5
   1  15  17 2916.84 527.299   6
   1 -15  17 2475.20 506.856   4
   1 -15  17 3186.23 505.259   5
   1 -15  18 670.146 284.849   5
   1  15  18 763.284 313.446   6
   1 -15  18 87.5079 211.546   4
   1 -15  19 990.793 298.107   5
   1  15  19 914.838 286.259   6
   1 -15  19 413.821 303.218   4
   1 -15  20 4269.82 723.325   4
   1  15  20 2447.51 498.562   6
   1 -15  20 2276.95 454.315   5
   1 -15  21 6261.05 694.515   5
   1 -15  21 6201.10 862.344   4
   1  15  21 6175.89 750.861   6
   1 -15  22 1330.85 485.215   4
   1 -15  22 581.658 284.822   5
   1  15  22 1423.64 374.613   6
   1 -15  23 5421.61 812.162   4
   1  15  23 5122.26 675.430   6
   1 -15  23 5181.45 670.436   5
   1 -15  24 4839.88 749.351   4
   1 -15  25-395.438 377.289   4
   1 -15  26 565.506 280.629   4
  -1 -16  25 10540.4 1167.97   4
  -1  16  24 1160.21 456.274   6
  -1 -16  24 1107.40 479.361   4
  -1 -16  24 1212.65 375.135   5
  -1 -16  23 291.683 232.822   5
  -1 -16  23 581.173 321.112   4
  -1  16  23 19.0503 278.877   6
  -1 -16  22-62.7175 237.312   4
  -1 -16  22 454.678 367.097   5
  -1 -16  21 474.488 301.063   4
  -1  16  21 956.329 328.940   6
  -1 -16  21 1552.16 424.528   5
  -1 -16  20 3956.92 597.767   5
  -1 -16  20 3425.90 654.030   4
  -1  16  20 3264.55 574.801   6
  -1 -16  19-16.5186 191.417   4
  -1 -16  19 664.172 334.413   5
  -1  16  18 2596.23 534.255   6
  -1 -16  18 3276.11 550.115   5
  -1 -16  17 3337.10 653.471   4
  -1 -16  17 2510.00 470.320   5
  -1  16  17 2014.71 413.505   6
  -1  16  16 2250.61 426.759   6
  -1 -16  16 2367.46 514.056   4
  -1 -16  16 3170.82 507.717   5
  -1 -16  15 4122.76 590.270   5
  -1 -16  15 3518.87 632.422   4
  -1  16  15 3517.25 608.003   6
  -1  16  14-80.5143 275.006   6
  -1 -16  14 684.433 324.147   5
  -1 -16  14 371.277 259.907   4
  -1 -16  13 1925.25 486.392   4
  -1 -16  13 2276.15 457.947   5
  -1  16  13 2163.95 499.885   6
  -1 -16  12 5646.12 761.069   4
  -1 -16  12 6012.86 679.435   5
  -1  16  12 4996.15 687.695   6
  -1 -16  11 9674.42 981.171   4
  -1 -16  11 9810.23 876.655   5
  -1  16  11 9321.33 942.832   6
  -1 -16  10 9682.77 987.913   4
  -1 -16  10 9694.14 868.848   5
  -1  16  10 10285.9 979.498   6
  -1 -16   9 1080.63 402.896   4
   1  16  -9 1481.12 433.500   6
  -1  16   9 2043.79 473.617   6
  -1 -16   9 1544.69 385.826   5
  -1 -16   8 9545.41 958.298   4
   1  16  -8 9472.12 954.572   6
  -1 -16   8 9468.88 844.009   5
  -1  16   8 10215.4 956.049   6
  -1 -16   7 4304.70 671.775   4
  -1  16   7 2937.01 577.959   6
  -1 -16   7 5520.61 676.739   5
   1  16  -7 4382.74 669.147   6
  -1 -16   6-41.4197 227.569   4
  -1  16   6-173.261 262.601   6
  -1 -16   6-13.5212 193.031   5
   1  16  -6 370.855 217.403   6
  -1 -16   5 10542.3 992.048   4
   1  16  -5 9332.85 929.924   6
  -1  16   5 10321.4 972.078   6
  -1 -16   5 12401.1 973.896   5
  -1 -16   4 844.153 363.309   4
  -1 -16   4 405.795 268.006   5
   1  16  -4 195.234 249.212   6
  -1  16   4 103.136 339.216   6
  -1 -16   3 316.859 197.105   4
   1 -16  -3 315.947 242.483   4
   1  16  -3-173.574 281.364   6
  -1  16   3-103.989 230.092   6
  -1 -16   3 304.407 233.589   5
  -1 -16   2 11530.6 1043.09   4
   1 -16  -2 9577.87 935.142   4
  -1 -16   2 12670.1 1011.26   5
   1  16  -2 10816.3 981.936   6
  -1  16   2 11323.8 1027.37   6
  -1 -16   1 8439.11 889.458   4
   1 -16  -1 8342.43 874.540   4
  -1  16   1 8013.67 891.040   6
   1  16  -1 8838.34 900.702   6
  -1 -16   0-124.865 240.604   4
   1 -16   0 28.1001 249.824   4
   1  16   0 139.918 229.052   6
  -1  16   0-23.2785 300.046   6
  -1 -16  -1 2448.99 500.525   4
   1 -16   1 3135.42 546.983   4
  -1  16  -1 1611.13 426.392   6
   1  16   1 2926.61 561.857   6
  -1 -16  -2 1272.52 430.328   4
   1 -16   2 404.777 277.761   4
   1  16   2 487.863 361.272   6
  -1  16  -2 676.449 364.583   6
   1 -16   3 12100.4 1056.53   4
  -1  16  -3 10491.5 999.102   6
   1  16   3 12132.8 1064.10   6
   1 -16   4 4823.63 704.959   4
   1 -16   4 3488.20 537.267   5
  -1  16  -4 4119.40 651.665   6
   1  16   4 3815.14 620.199   6
   1 -16   5 1086.85 415.079   4
   1 -16   5 726.313 288.888   5
  -1  16  -5 591.226 339.528   6
   1  16   5 669.049 350.161   6
   1 -16   6 1390.80 442.860   4
   1 -16   6 1204.15 325.391   5
   1  16   6 400.379 294.650   6
  -1  16  -6-45.8950 375.932   6
   1 -16   7 3686.06 617.810   4
   1  16   7 3471.07 611.041   6
  -1  16  -7 3389.75 557.207   6
   1 -16   7 3868.86 531.671   5
   1 -16   8 1620.16 422.141   4
  -1  16  -8 730.558 295.444   6
   1  16   8 1514.39 422.071   6
   1 -16   8 1437.68 358.155   5
   1 -16   9 3645.50 608.898   4
  -1  16  -9 4185.90 647.767   6
   1 -16   9 4591.37 598.576   5
   1  16   9 4457.07 646.848   6
   1 -16  10 3401.07 573.888   4
  -1  16 -10 4673.45 686.576   6
   1  16  10 2886.10 538.865   6
   1 -16  10 3348.25 521.086   5
   1 -16  11 3058.76 585.374   4
   1 -16  11 2358.92 447.830   5
   1  16  11 2145.14 477.902   6
  -1  16 -11 3293.09 579.130   6
   1 -16  12 2848.73 556.801   4
  -1  16 -12 3753.11 639.901   6
   1 -16  12 3209.49 494.294   5
   1  16  12 3833.84 645.473   6
   1  16  13 104.158 240.592   6
   1 -16  13 192.942 234.079   4
   1 -16  13 769.606 288.447   5
   1 -16  14 6581.00 857.127   4
   1  16  14 6217.28 755.597   6
   1 -16  14 6558.72 713.503   5
   1 -16  15 4153.77 581.975   5
   1 -16  15 3930.08 697.437   4
   1  16  15 3229.15 555.840   6
   1  16  16 3802.50 624.199   6
   1 -16  16 3612.69 552.473   5
   1 -16  16 2886.34 574.685   4
   1  16  17 165.148 231.281   6
   1 -16  17 85.5828 231.518   4
   1 -16  17 76.0459 207.659   5
   1 -16  18 109.834 239.496   4
   1 -16  18 438.014 257.479   5
   1  16  18 166.543 276.721   6
   1 -16  19 7615.68 793.462   5
   1  16  19 7348.58 837.286   6
   1 -16  19 7199.82 898.708   4
   1 -16  20 2846.94 537.123   5
   1  16  20 1940.61 428.676   6
   1 -16  20 3364.14 654.907   4
   1 -16  21 2669.46 503.189   5
   1  16  21 2678.70 521.323   6
   1 -16  21 3120.74 648.311   4
   1 -16  22 1119.50 381.725   4
   1  16  22 976.874 360.760   6
   1 -16  23 465.532 378.602   4
   1  16  23 946.173 385.943   6
   1 -16  24-173.824 319.864   4
  -1  17  23 9589.82 998.652   6
  -1 -17  23 9287.14 1087.19   4
  -1 -17  22 7282.26 993.423   4
  -1  17  22 8195.17 949.077   6
  -1 -17  21 494.518 295.464   4
  -1 -17  21 894.989 408.425   5
  -1  17  21 818.879 368.118   6
  -1  17  20 857.999 398.109   6
  -1 -17  20 425.757 273.312   4
  -1 -17  20 433.289 338.033   5
  -1 -17  19 2021.59 561.792   4
  -1  17  19 1446.79 414.333   6
  -1 -17  19 1670.08 414.702   5
  -1  17  18-176.240 296.170   6
  -1 -17  18 409.830 250.026   5
  -1 -17  18 136.809 251.620   4
  -1 -17  17-525.043 339.537   5
  -1 -17  17-536.511 381.090   4
  -1  17  17-224.874 231.095   6
  -1 -17  16-30.7092 287.246   4
  -1 -17  16 563.383 293.087   5
  -1  17  16 344.694 296.604   6
  -1 -17  15 240.852 408.422   4
  -1  17  15-7.13259 251.897   6
  -1 -17  15 158.347 216.566   5
  -1 -17  14 3884.81 696.730   4
  -1 -17  14 2389.63 455.963   5
  -1  17  14 3024.55 605.355   6
  -1  17  13 7269.02 852.889   6
  -1 -17  13 8222.99 819.880   5
  -1 -17  13 8274.08 951.133   4
  -1 -17  12 2896.34 583.881   4
  -1  17  12 2260.18 527.034   6
  -1 -17  12 2512.14 448.880   5
  -1 -17  11-198.234 262.062   4
  -1  17  11-178.366 366.497   6
  -1 -17  11 143.631 230.384   5
  -1 -17  10 7.63918 209.079   4
  -1 -17  10 513.067 275.105   5
  -1  17  10 420.744 358.903   6
  -1 -17   9 1948.95 460.655   4
  -1  17   9 3027.52 590.664   6
  -1 -17   9 3042.95 516.377   5
  -1 -17   8 2916.50 561.134   4
   1  17  -8 3265.53 581.919   6
  -1 -17   8 3006.61 509.102   5
  -1  17   8 3200.10 566.391   6
  -1 -17   7 265.921 210.076   4
  -1 -17   7-67.7045 186.923   5
   1  17  -7-463.595 323.677   6
  -1  17   7 16.9613 288.420   6
  -1 -17   6 581.534 288.404   4
  -1 -17   6 258.686 251.440   5
  -1  17   6 213.415 295.644   6
   1  17  -6 377.551 277.937   6
  -1 -17   5 996.887 399.721   4
   1  17  -5 935.503 353.079   6
  -1 -17   5 651.427 346.009   5
  -1  17   5 671.976 353.729   6
  -1 -17   4 1136.28 518.877   4
  -1  17   4 522.932 290.231   6
  -1 -17   4 1098.86 365.051   5
   1  17  -4 66.7076 332.860   6
  -1 -17   3 2204.11 521.946   4
  -1  17   3 2450.43 553.667   6
  -1 -17   3 2091.50 453.878   5
   1  17  -3 2448.62 487.411   6
   1 -17  -2 999.261 458.682   4
  -1 -17   2 536.175 329.839   4
   1  17  -2 50.4270 263.296   6
  -1  17   2 406.452 292.997   6
  -1 -17   1 2330.48 518.227   4
   1 -17  -1 2338.06 502.506   4
   1  17  -1 1982.87 478.676   6
  -1  17   1 2139.50 488.208   6
   1 -17   0 11762.8 1088.39   4
  -1 -17   0 12225.2 1090.10   4
   1  17   0 11555.2 1060.15   6
  -1  17   0 11013.5 1043.29   6
  -1 -17  -1 8389.93 920.465   4
   1 -17   1 9730.22 1008.54   4
   1  17   1 8747.32 942.264   6
  -1  17  -1 9840.69 1004.80   6
   1 -17   2 6595.90 826.499   4
  -1  17  -2 5462.93 756.306   6
   1  17   2 6630.88 814.401   6
   1 -17   3 2169.69 498.780   4
  -1  17  -3 1591.22 512.125   6
   1  17   3 1930.30 468.897   6
   1 -17   4 1775.11 452.594   4
  -1  17  -4 1689.74 471.163   6
   1  17   4 1468.36 362.683   6
   1 -17   5 999.382 383.781   4
   1  17   5 308.132 223.498   6
  -1  17  -5 912.798 313.788   6
   1 -17   5 880.606 295.686   5
   1 -17   6 491.133 372.272   4
   1  17   6-109.197 284.749   6
  -1  17  -6-254.251 367.854   6
   1 -17   6 458.133 271.365   5
   1 -17   7 3412.95 626.501   4
   1  17   7 3246.23 581.896   6
  -1  17  -7 3158.57 562.396   6
   1 -17   7 3604.40 556.094   5
   1 -17   8 6032.90 813.168   4
   1 -17   8 5988.72 701.774   5
   1  17   8 5910.59 788.561   6
  -1  17  -8 6535.35 828.498   6
   1 -17   9 5694.38 825.066   4
   1  17   9 4731.33 710.757   6
  -1  17  -9 5722.20 772.319   6
   1 -17   9 4571.64 608.889   5
   1 -17  10 17670.3 1373.24   4
  -1  17 -10 16395.2 1299.27   6
   1  17  10 17446.8 1309.91   6
   1 -17  10 17708.5 1174.90   5
  -1  17 -11 14700.6 1230.04   6
   1  17  11 13406.3 1155.05   6
   1 -17  11 14329.7 1234.14   4
   1 -17  11 12155.8 978.916   5
   1 -17  12-10.1728 222.836   4
  -1  17 -12 500.187 305.214   6
   1 -17  12 237.881 188.601   5
   1  17  12 188.579 210.726   6
   1 -17  13 2171.18 510.089   4
   1  17  13 1669.64 434.205   6
   1 -17  13 2226.46 436.380   5
   1 -17  14 508.544 285.258   4
   1  17  14 542.645 200.590   6
   1 -17  14 485.726 230.103   5
   1 -17  15 3170.67 615.571   4
   1  17  15 3219.37 574.714   6
   1 -17  15 3771.88 570.582   5
   1 -17  16 269.263 264.937   4
   1  17  16 693.194 347.932   6
   1 -17  16 161.460 226.142   5
   1 -17  17 2192.68 436.294   5
   1  17  17 2286.72 533.100   6
   1 -17  17 2077.51 538.222   4
   1 -17  18 1709.99 434.607   5
   1  17  18 1624.59 419.894   6
   1 -17  18 1126.39 366.647   4
   1 -17  19 575.907 405.384   4
   1  17  19 926.485 357.488   6
   1 -17  20 1746.03 576.365   4
   1  17  20 826.423 373.063   6
   1  17  21 986.328 426.543   6
   1 -17  21 822.531 433.473   4
   1 -17  22 1526.31 504.072   4
   1  17  22 1299.54 425.636   6
  -1  18  23 525.869 315.942   6
  -1  18  22 2947.02 636.848   6
  -1  18  21 4139.43 707.800   6
  -1  18  20 3047.05 626.988   6
  -1 -18  20 2185.12 548.155   4
  -1 -18  19-49.2049 310.474   4
  -1  18  19-300.294 318.367   6
  -1 -18  19 260.558 288.065   5
  -1 -18  18 425.835 324.979   4
  -1  18  18-441.606 351.522   6
  -1 -18  18 218.002 267.092   5
  -1 -18  17 32.6508 323.005   4
  -1 -18  17 631.940 340.529   5
  -1  18  17-293.994 242.939   6
  -1 -18  16 263.193 247.106   4
  -1 -18  16 431.442 278.866   5
  -1  18  16 39.9748 256.919   6
  -1 -18  15 6971.75 932.067   4
  -1  18  15 7675.28 929.529   6
  -1 -18  15 6906.01 810.765   5
  -1 -18  14 654.854 445.893   4
  -1 -18  14 111.661 221.775   5
  -1  18  14 267.451 311.281   6
  -1 -18  13 282.491 361.753   4
  -1  18  13-172.588 248.553   6
  -1 -18  13 141.736 230.972   5
  -1 -18  12 9950.94 1070.68   4
  -1 -18  12 11072.7 1002.43   5
  -1  18  12 11455.4 1100.30   6
  -1 -18  11 6804.19 884.341   4
  -1 -18  11 6595.55 790.956   5
  -1  18  11 6299.00 843.785   6
  -1 -18  10 4741.78 756.535   4
  -1 -18  10 5754.92 739.187   5
  -1  18  10 4603.91 754.790   6
  -1 -18   9 842.424 402.438   4
  -1  18   9 973.726 355.081   6
  -1 -18   9 334.032 274.118   5
  -1 -18   8 219.765 241.366   4
   1  18  -8 451.569 363.897   6
  -1  18   8 985.034 416.934   6
  -1 -18   8 1315.82 452.647   5
  -1 -18   7 659.674 340.901   4
   1  18  -7 158.265 298.592   6
  -1  18   7 705.997 352.178   6
  -1 -18   6 32.8545 264.519   4
  -1 -18   6 805.988 309.754   5
   1  18  -6 689.643 359.104   6
  -1  18   6 628.985 360.096   6
  -1 -18   5-248.462 222.305   4
  -1  18   5-316.430 294.597   6
   1  18  -5-109.167 279.895   6
  -1 -18   5-167.886 252.030   5
  -1 -18   4 145.104 219.525   4
  -1 -18   4 128.902 248.157   5
   1  18  -4-25.9887 323.431   6
  -1  18   4-305.742 310.208   6
  -1 -18   3 2584.44 545.725   4
  -1  18   3 1861.63 504.117   6
   1  18  -3 2514.92 525.789   6
  -1 -18   2 7479.03 898.985   4
   1 -18  -2 8589.95 978.955   4
   1  18  -2 8153.02 939.978   6
  -1  18   2 10033.3 1046.07   6
   1 -18  -1 3677.45 655.636   4
  -1 -18   1 3928.30 699.404   4
  -1  18   1 4768.63 746.382   6
   1  18  -1 4468.78 715.273   6
  -1 -18   0 3979.87 671.625   4
   1 -18   0 3717.32 629.292   4
   1  18   0 4069.41 670.402   6
  -1  18   0 4162.73 673.434   6
   1 -18   1 605.111 355.446   4
  -1  18  -1 797.159 334.764   6
   1  18   1 686.489 360.403   6
   1 -18   2 8087.76 945.037   4
   1  18   2 8219.48 952.098   6
  -1  18  -2 8203.23 920.606   6
   1 -18   3 4224.83 727.536   4
   1  18   3 3179.02 612.679   6
  -1  18  -3 3510.14 613.766   6
   1 -18   4 3351.04 608.189   4
  -1  18  -4 2803.49 549.971   6
   1  18   4 3296.02 626.483   6
   1 -18   5 827.305 296.996   4
   1  18   5 574.493 360.500   6
  -1  18  -5 581.741 386.596   6
   1 -18   6 323.175 287.980   4
  -1  18  -6 238.175 270.436   6
   1  18   6-161.237 332.080   6
   1 -18   6 450.822 281.691   5
   1 -18   7 128.793 310.560   4
   1 -18   7 638.688 311.070   5
   1  18   7-326.403 340.323   6
  -1  18  -7 333.842 397.621   6
   1 -18   8 1503.04 444.103   4
  -1  18  -8 1477.09 470.162   6
   1 -18   8 1575.70 391.274   5
   1  18   8 1475.61 450.554   6
   1 -18   9 3422.57 627.220   4
  -1  18  -9 3187.40 620.461   6
   1 -18   9 3074.30 532.737   5
   1  18   9 2607.09 559.385   6
   1 -18  10 822.733 374.862   4
   1  18  10 198.183 280.670   6
  -1  18 -10 1012.43 353.182   6
   1 -18  10 1117.41 382.915   5
   1 -18  11 2282.77 536.315   4
  -1  18 -11 2075.06 522.110   6
   1  18  11 2417.60 528.804   6
   1 -18  11 2026.94 441.183   5
   1 -18  12 18842.8 1484.99   4
   1  18  12 19227.7 1418.64   6
   1 -18  12 18300.3 1234.30   5
   1 -18  13 4342.57 740.927   4
   1 -18  13 4038.47 590.101   5
   1  18  13 5724.34 807.106   6
   1 -18  14 2934.36 600.441   4
   1 -18  14 4214.99 612.626   5
   1  18  14 3496.63 650.156   6
   1 -18  15 398.563 274.975   4
   1  18  15 485.234 350.063   6
   1 -18  15 265.312 249.837   5
   1 -18  16 282.175 397.495   4
   1  18  16 287.726 267.495   6
   1 -18  16 654.573 260.132   5
   1 -18  17 503.367 328.741   4
   1  18  17 235.777 300.390   6
   1  18  18 492.370 336.436   6
   1 -18  18 339.756 241.646   4
   1  18  19-116.701 205.832   6
   1 -18  19 143.084 270.016   4
   1  18  20 1372.12 427.902   6
   1  18  21 2773.61 568.977   6
   1  18  22 8934.34 978.857   6
  -1  19  22 2737.55 596.002   6
  -1  19  21 2308.55 575.489   6
  -1  19  20 1633.06 482.890   6
  -1  19  19 147.296 265.861   6
  -1  19  18 388.445 341.277   6
  -1 -19  17 185.972 258.190   4
  -1 -19  17 811.321 343.656   5
  -1  19  17 639.558 383.707   6
  -1 -19  16 710.969 317.415   4
  -1 -19  16 218.334 245.058   5
  -1  19  16 872.815 449.586   6
  -1 -19  15 566.479 212.951   4
  -1 -19  15 1684.68 504.164   5
  -1  19  15 1355.75 484.838   6
  -1 -19  14 7162.96 961.259   4
  -1 -19  14 8134.93 900.447   5
  -1  19  14 6681.51 898.531   6
  -1 -19  13 2617.49 594.751   4
  -1 -19  13 2951.08 584.232   5
  -1  19  13 2839.14 610.108   6
  -1 -19  12 4639.07 783.416   4
  -1  19  12 4509.80 765.896   6
  -1 -19  12 4522.52 687.283   5
  -1 -19  11-153.461 245.666   4
  -1  19  11 401.524 372.678   6
  -1 -19  10 5618.44 823.847   4
  -1  19  10 6498.25 889.133   6
  -1 -19  10 6863.16 798.710   5
  -1 -19   9 922.439 417.533   4
  -1  19   9 1547.50 488.113   6
  -1 -19   9 862.184 383.401   5
  -1 -19   8 3212.70 648.474   4
  -1  19   8 3175.22 633.167   6
  -1 -19   8 4061.72 653.803   5
  -1 -19   7 2511.83 557.289   4
   1  19  -7 3227.38 662.500   6
  -1 -19   7 2575.93 571.153   5
  -1  19   7 2250.03 560.362   6
  -1 -19   6-251.281 241.570   4
   1  19  -6 311.242 314.399   6
  -1  19   6 85.8283 242.363   6
  -1 -19   5 429.113 260.154   4
  -1 -19   5 1137.81 389.837   5
  -1  19   5-374.899 398.545   6
   1  19  -5 661.207 400.077   6
  -1 -19   4 2042.64 508.370   4
  -1  19   4 2027.97 517.429   6
   1  19  -4 2081.89 500.465   6
  -1 -19   3 765.714 329.071   4
   1  19  -3 366.191 291.040   6
  -1  19   3 1168.05 429.557   6
  -1 -19   2 608.882 324.924   4
   1  19  -2 852.181 332.562   6
  -1  19   2 1049.59 390.160   6
   1 -19  -1 4641.39 743.714   4
  -1 -19   1 5807.60 831.360   4
   1  19  -1 4362.86 687.996   6
  -1  19   1 6111.10 829.777   6
  -1 -19   0 4554.00 749.325   4
   1 -19   0 4167.61 717.954   4
  -1  19   0 4519.24 738.984   6
   1  19   0 4151.90 744.583   6
   1 -19   1 1739.71 508.310   4
   1  19   1 1246.54 434.069   6
  -1  19  -1 1023.06 386.002   6
   1 -19   2 2297.39 587.134   4
   1  19   2 2293.71 556.992   6
  -1  19  -2 1854.14 477.497   6
   1 -19   3 1012.00 372.585   4
  -1  19  -3 808.247 390.526   6
   1  19   3 1042.02 403.548   6
   1 -19   4 1636.19 490.149   4
   1  19   4 2082.54 489.558   6
  -1  19  -4 2170.89 571.678   6
   1 -19   5 1569.79 468.741   4
   1  19   5 1496.80 471.376   6
  -1  19  -5 2585.55 621.222   6
   1 -19   6 4.82726 284.663   4
   1  19   6 638.932 315.759   6
  -1  19  -6-189.531 289.147   6
   1 -19   7 3851.91 723.460   4
   1  19   7 4567.52 728.159   6
   1 -19   7 4459.27 653.268   5
  -1  19  -7 3613.35 640.235   6
   1 -19   8 2.80258 221.582   4
  -1  19  -8 453.136 318.316   6
   1  19   8 172.530 358.883   6
   1 -19   8 189.869 270.370   5
   1 -19   9 4928.98 797.855   4
   1 -19   9 6216.82 763.093   5
   1  19   9 4674.08 749.220   6
  -1  19  -9 6064.84 853.466   6
   1 -19  10 10721.1 1138.15   4
  -1  19 -10 10943.0 1142.53   6
   1 -19  10 10609.1 990.142   5
   1  19  10 10362.4 1084.22   6
   1 -19  11 913.349 429.706   4
   1 -19  11 984.614 354.229   5
   1  19  11 1566.79 525.292   6
   1 -19  12 656.848 291.395   4
   1 -19  12 1026.35 367.995   5
   1  19  12 732.577 356.707   6
   1 -19  13 2424.54 600.987   4
   1  19  13 1428.04 462.782   6
   1 -19  13 1898.06 450.747   5
   1 -19  14 4643.84 778.465   4
   1 -19  14 5089.04 704.677   5
   1  19  14 6046.13 866.904   6
   1 -19  15 50.6863 265.531   4
   1  19  15 652.904 351.370   6
   1 -19  16 252.663 256.772   4
   1  19  16 239.058 282.335   6
   1  19  17 582.404 436.535   6
   1  19  18 589.241 346.694   6
   1  19  19 1475.06 445.531   6
   1  19  20 1643.03 493.759   6
   1  19  21 23.5285 238.458   6
  -1  20  18 833.199 409.181   6
  -1  20  17 677.061 351.185   6
  -1  20  16-93.9176 284.837   6
  -1  20  15 102.995 276.307   6
  -1  20  14 7073.28 944.288   6
  -1 -20  14 7205.62 875.417   5
  -1 -20  13 943.211 424.999   4
  -1  20  13 1337.90 468.455   6
  -1 -20  13 861.494 365.967   5
  -1 -20  12 3653.03 716.064   4
  -1 -20  12 3547.99 620.977   5
  -1  20  12 3585.32 706.675   6
  -1 -20  11 271.722 298.067   4
  -1  20  11 519.716 349.336   6
  -1 -20  11 173.783 251.953   5
  -1 -20  10 2478.81 590.512   4
  -1 -20  10 1617.90 458.270   5
  -1  20  10 1077.08 438.861   6
  -1 -20   9 1851.07 535.126   4
  -1 -20   9 2077.08 523.883   5
  -1  20   9 2597.36 635.142   6
  -1 -20   8 232.847 309.632   4
  -1 -20   8-4.46334 272.444   5
  -1  20   8 422.041 383.450   6
  -1 -20   7 327.926 313.908   4
  -1  20   7-228.320 281.704   6
  -1 -20   7-180.128 218.365   5
  -1 -20   6-224.040 306.119   4
   1  20  -6 135.819 346.697   6
  -1  20   6 120.067 295.089   6
  -1 -20   6 272.505 349.305   5
  -1 -20   5 1090.09 502.002   4
   1  20  -5 383.897 344.090   6
  -1  20   5 0.70551 306.389   6
  -1 -20   4 599.553 338.462   4
  -1  20   4 374.202 283.923   6
   1  20  -4 1164.63 436.343   6
  -1 -20   3 2237.09 591.111   4
  -1  20   3 2828.47 627.553   6
   1  20  -3 3915.90 738.553   6
  -1 -20   2 12535.4 1251.11   4
   1  20  -2 13076.3 1257.66   6
  -1  20   2 13824.2 1301.19   6
  -1 -20   1 693.179 383.530   4
  -1  20   1 299.272 365.132   6
   1  20  -1 160.594 317.855   6
   1 -20   0 2318.48 561.684   4
   1  20   0 2864.48 623.700   6
  -1  20   0 2325.63 580.525   6
   1 -20   1 806.232 399.999   4
   1  20   1 68.3339 325.667   6
  -1  20  -1 703.341 327.561   6
   1 -20   2-156.690 230.506   4
  -1  20  -2-672.712 431.496   6
   1 -20   3 698.995 444.339   4
  -1  20  -3 1336.72 555.774   6
   1  20   3 400.534 380.523   6
   1 -20   4 468.294 295.722   4
  -1  20  -4 110.853 239.158   6
   1  20   4-381.277 471.039   6
   1 -20   5 4705.42 780.273   4
  -1  20  -5 3915.29 707.054   6
   1  20   5 4778.54 773.375   6
   1 -20   6 821.790 453.338   4
   1  20   6 613.389 407.232   6
  -1  20  -6 1633.42 456.922   6
   1 -20   7 1071.06 405.873   4
  -1  20  -7 63.9876 235.710   6
   1  20   7 886.706 500.482   6
   1 -20   8 4559.18 756.797   4
   1  20   8 4158.92 752.541   6
  -1  20  -8 3967.52 717.060   6
   1 -20   9 938.919 433.117   4
  -1  20  -9 633.251 360.952   6
   1  20   9 1664.65 515.884   6
   1 -20   9 861.339 318.241   5
   1 -20  10 595.616 437.828   4
  -1  20 -10 16.4115 285.610   6
   1  20  10-349.166 389.810   6
   1 -20  10-70.9714 270.549   5
   1 -20  11 773.883 432.151   4
   1 -20  11 1530.98 480.564   5
   1  20  11 1132.82 419.441   6
   1 -20  12 7332.38 1008.04   4
   1  20  12 7119.53 952.480   6
   1  20  13 1325.30 500.434   6
   1  20  14 700.364 438.783   6
   1  20  15 1789.36 539.875   6
   1  20  16 421.059 283.062   6
   1  20  17-17.7921 239.831   6
   1  20  18 1916.07 555.459   6
   1  20  19 4328.69 729.737   6
   1  20  20 375.762 313.253   6
  -1 -21  12 3920.45 669.960   5
  -1 -21  11 212.815 243.552   5
  -1 -21  10 2862.34 527.834   5
  -1 -21   9 1059.81 477.122   5
  -1  21   9 621.638 426.769   6
  -1  21   8 311.178 416.751   6
  -1 -21   8 1525.65 507.387   5
  -1  21   7 4653.97 784.132   6
  -1  21   6 2070.77 610.065   6
  -1 -21   5 3193.27 713.822   4
   1  21  -5 2476.52 592.547   6
  -1  21   5 4327.62 836.610   6
  -1 -21   4 1106.75 487.462   4
  -1  21   4 1968.30 578.822   6
  -1 -21   3 748.402 379.258   4
   1  21  -3 274.198 309.452   6
  -1  21   3 533.041 373.377   6
  -1 -21   2 447.779 423.575   4
   1  21  -2 254.216 324.548   6
  -1  21   2 63.9222 319.628   6
   1  21  -1 318.199 393.721   6
  -1  21   1 973.995 471.129   6
   1  21   0 10038.7 1140.08   6
  -1  21   0 12528.0 1290.72   6
   1 -21   1 2864.80 630.680   4
   1  21   1 2843.58 662.767   6
  -1  21  -1 2552.49 578.772   6
   1 -21   2 440.172 377.918   4
   1  21   2-71.0949 245.990   6
   1 -21   3 1989.40 506.772   4
   1  21   3 1839.90 490.162   6
  -1  21  -3 2761.67 591.487   6
   1 -21   4 126.522 290.143   4
   1  21   4-31.3660 278.710   6
  -1  21  -4-386.678 402.970   6
  -1  21  -5 217.889 314.932   6
   1  21   5 254.055 325.059   6
  -1  21  -6 48.9547 280.695   6
   1  21   6-246.565 278.778   6
   1  21   7 2697.61 653.355   6
   1  21   8 1812.77 473.297   6
   1  21   9 2832.69 666.116   6
   1  21  10 7616.97 970.907   6
   2   0 -38 1404.34 477.077   7
   2   0 -37-38.3272 304.855   7
   2   0 -36 9197.88 1114.62   7
  -2   0  35-275.626 275.491   2
   2   0 -35 350.163 364.215   7
  -2   0  34 3274.34 662.437   2
   2   0 -34 2034.19 532.851   7
  -2   0  33 522.499 352.990   2
   2   0 -33 14.3759 281.464   7
  -2   0  32 16440.5 1428.44   2
   2   0 -32 13418.4 1245.06   7
   2   0 -31 246.437 282.726   7
   2   0 -31 929.595 452.836   1
   2   0 -30 238.238 248.059   7
   2   0 -30 805.437 433.011   1
   2   0 -29 118.197 295.520   7
   2   0 -29 232.022 295.527   1
   2   0 -28 2128.08 469.297   7
   2   0 -28 1400.02 475.503   1
   2   0 -27 323.210 318.434   7
   2   0 -27 170.738 253.523   1
   2   0 -26 12732.4 1073.76   7
   2   0 -26 13540.9 1122.81   1
   2   0 -25 56.5570 248.963   7
   2   0 -25 289.115 261.085   1
   2   0 -24 1581.77 376.514   7
   2   0 -24 1754.68 383.424   1
   2   0 -23 898.779 389.039   7
   2   0 -23 281.129 368.627   1
   2   0 -22 79567.7 2410.27   7
   2   0 -22 78999.1 2454.96   1
   2   0 -21 416.919 285.317   7
   2   0 -21 635.375 363.820   1
   2   0 -20 572.885 241.224   7
   2   0 -20 221.076 270.987   1
   2   0 -19-90.2428 185.542   7
   2   0 -19 38.2528 185.859   1
   2   0 -18 9402.95 744.843   7
   2   0 -18 9074.96 762.664   1
   2   0 -17 143.341 166.308   7
   2   0 -17-81.2607 198.020   1
   2   0 -16 9996.59 716.237   7
   2   0 -16 11009.9 771.591   1
   2   0 -15 411.287 196.486   7
   2   0 -15 219.406 208.698   1
   2   0 -14 20888.9 968.698   7
   2   0 -14 21316.3 1011.49   1
   2   0 -13 621.233 264.821   7
   2   0 -13 131.864 171.761   1
   2   0 -12 117689. 2125.45   7
   2   0 -12 117585. 2170.35   1
   2   0 -11 826.431 288.339   7
   2   0 -11-29.5615 151.954   1
   2   0 -10 158705. 2268.17   7
   2   0 -10 151453. 2243.27   1
   2   0  -9 525.021 213.383   7
   2   0  -9-52.3323 115.595   1
   2   0  -8 43141.8 1086.05   7
   2   0  -8 42083.9 1083.83   1
   2   0  -7 488.722 201.303   7
   2   0  -7 324.363 149.475   1
  -2   0   6 480.495 125.221   7
   2   0  -6 360.954 115.944   7
  -2   0   5-67.8305 86.7914   7
   2   0  -5 176.761 114.300   7
   2   0  -4 50170.9 884.203   7
  -2   0   4 47483.8 861.391   7
  -2   0   3-6.06735 55.6731   7
   2   0  -3 59.2440 65.5989   7
   2   0  -2 11231.8 342.005   7
  -2   0   2 11390.8 347.038   7
   2   0  -1 70.1227 28.3966   7
  -2   0   0 94.1242 42.9983   2
   2   0   0 45785.7 575.121   2
   2   0   1 66.2355 41.9873   3
  -2   0  -1 34.5017 35.7569   3
  -2   0  -1 2.07044 30.3817   2
   2   0   1-38.6937 33.4018   2
   2   0   2 13153.0 350.316   2
  -2   0  -2 12587.3 341.563   2
   2   0   2 13431.6 355.583   3
  -2   0  -2 12848.2 344.216   3
   2   0   3 24.3428 62.4726   2
  -2   0  -3-0.54624 50.8395   2
   2   0   4 726.588 135.354   2
  -2   0  -4 720.454 125.498   2
  -2   0  -5 96.4570 90.5539   2
   2   0   5 102.669 103.797   2
   2   0   6 8195.36 409.429   2
   2   0   6 8511.01 423.668   1
   2   0   7 221.407 132.184   2
   2   0   7 137.397 114.376   1
   2   0   8 4064.52 343.017   2
   2   0   8 4007.58 342.612   1
   2   0   9 43.0934 116.287   2
   2   0   9-156.013 104.535   1
   2   0  10 9708.96 563.527   2
   2   0  10 9741.74 574.683   1
   2   0  11 9.29335 137.481   2
   2   0  11 80.1527 99.1907   1
   2   0  12 32789.2 1108.41   2
   2   0  12 33756.8 1141.77   1
   2   0  13 222.558 223.293   2
   2   0  13-155.811 141.047   1
   2   0  14 23683.1 1013.15   2
   2   0  15 108.808 197.072   2
   2   0  16-311.753 210.161   2
  -2   0 -16 85.7454 138.573   7
   2   0  17 47.1217 165.591   2
  -2   0 -17 34.1855 130.423   7
   2   0  18 3030.01 459.067   2
  -2   0 -18 3762.21 434.827   7
   2   0  19 203.351 216.028   2
  -2   0 -19 34.9798 161.803   7
   2   0  19 63.9839 50.1942   6
   2   0  20 5586.53 603.279   2
  -2   0 -20 5970.90 599.726   7
   2   0  20 5683.45 266.868   6
   2   0  21-52.3887 245.762   2
  -2   0 -21-27.1268 166.244   7
   2   0  21 48.6005 58.2756   6
   2   0  22 1282.24 310.448   2
  -2   0 -22 1450.59 352.149   7
   2   0  22 1251.76 135.224   6
   2   0  23 70.4865 270.949   2
  -2   0 -23 551.331 291.792   7
   2   0  23 129.800 81.5104   6
   2   0  24 26103.8 1472.37   2
  -2   0 -24 26856.1 1382.49   7
   2   0  24 26113.6 562.335   6
   2   0  25-12.7814 284.397   2
  -2   0 -25 70.0663 206.527   7
   2   0  26 2485.23 502.192   2
  -2   0 -26 1970.84 407.594   7
   2   0  27 30.2142 275.057   2
  -2   0 -27 75.1218 186.498   7
   2   0  28 5508.84 777.698   2
  -2   0 -28 4549.95 681.273   7
   2   0  29-160.007 309.775   2
  -2   0 -29-17.0355 200.891   7
   2   0  30 2153.37 532.592   2
  -2   0 -30 2130.75 482.651   7
   2   0  31-264.977 303.525   2
  -2   0 -31 534.142 337.800   7
   2   0  32 229.515 296.183   2
  -2   0 -32-313.589 284.981   7
   2   0  33 296.356 397.779   2
  -2   0 -33 402.866 315.603   7
   2   0  34 10486.5 1183.53   2
  -2   0 -34 10669.8 1097.73   7
   2   0  35-32.7302 322.571   2
  -2   0 -35-425.741 350.985   7
  -2   0 -36-201.397 314.057   7
  -2   0 -37 47.3407 326.536   7
   2  -1 -39-415.405 423.881   7
   2  -1 -38 7576.30 1034.63   7
   2   1 -38 6817.43 1010.28   7
   2  -1 -37 611.764 382.402   7
   2   1 -37-87.7838 277.089   7
   2   1 -36 113.762 385.246   7
   2  -1 -36 358.965 310.452   7
  -2   1  35 698.028 393.365   2
  -2  -1  35 1214.94 468.064   2
   2  -1 -35 682.999 394.226   7
   2   1 -35 789.465 411.016   7
  -2   1  34 12040.5 1262.56   2
  -2  -1  34 14121.0 1376.85   2
   2   1 -34 11134.3 1173.98   7
   2  -1 -34 12176.7 1213.93   7
  -2   1  33-159.240 253.952   2
  -2  -1  33 616.617 383.158   2
   2  -1 -33 155.009 302.128   7
   2   1 -33 104.163 289.523   7
  -2   1  32 7562.50 970.460   2
  -2  -1  32 6476.27 928.250   2
   2  -1 -32 7197.24 905.640   7
   2   1 -32 7940.22 992.854   7
   2  -1 -31 5509.75 854.205   1
   2   1 -31 6224.60 879.744   1
   2   1 -31 5433.56 807.260   7
   2  -1 -31 5898.74 806.950   7
   2   1 -30 201.144 261.029   1
   2  -1 -30 191.474 309.256   1
   2   1 -30-28.3734 238.969   7
   2  -1 -30-90.6248 250.780   7
   2   1 -29 62.9866 248.399   1
   2  -1 -29 47.5125 251.784   1
   2  -1 -29-17.5510 277.525   7
   2   1 -29 234.051 324.960   7
   2   1 -28 3396.04 674.693   1
   2  -1 -28 2524.67 512.428   1
   2   1 -28 2161.76 474.422   7
   2  -1 -28 2673.75 520.396   7
   2  -1 -27 953.665 358.622   1
   2   1 -27-239.267 287.808   1
   2  -1 -27 570.305 326.647   7
   2   1 -27 289.591 178.129   7
   2  -1 -26 142.998 220.520   1
   2   1 -26 326.262 280.744   1
   2  -1 -26 619.426 281.577   7
   2   1 -26 681.358 313.394   7
   2  -1 -25 816.971 404.844   1
   2   1 -25 1135.08 430.900   1
   2  -1 -25 1261.77 394.259   7
   2   1 -25 987.016 387.391   7
   2   1 -24 51889.0 2113.96   1
   2  -1 -24 51454.3 2105.44   1
   2  -1 -24 52243.4 2029.95   7
   2   1 -24 52582.8 2070.27   7
   2   1 -23 9662.97 909.865   1
   2  -1 -23 9915.23 914.559   1
   2   1 -23 9107.98 861.020   7
   2  -1 -23 9020.44 854.491   7
   2  -1 -22 2015.95 434.161   1
   2   1 -22 2125.05 452.896   1
   2  -1 -22 2285.23 440.895   7
   2   1 -22 2358.14 451.438   7
   2  -1 -21 5781.26 688.302   1
   2   1 -21 5935.42 700.026   1
   2   1 -21 6389.23 677.596   7
   2  -1 -21 5428.82 624.572   7
   2  -1 -20 24871.5 1322.54   1
   2   1 -20 25486.2 1319.22   1
   2  -1 -20 22805.2 1234.40   7
   2   1 -20 24089.5 1261.59   7
   2  -1 -19 33836.3 1481.31   1
   2   1 -19 35458.3 1514.40   1
   2   1 -19 34338.2 1452.24   7
   2  -1 -19 34030.1 1452.20   7
   2  -1 -18 6708.37 645.781   1
   2   1 -18 5664.08 618.199   1
   2  -1 -18 6771.12 654.409   7
   2   1 -18 6158.35 636.443   7
   2  -1 -17 8314.99 703.769   1
   2   1 -17 8610.14 708.667   1
   2   1 -17 8573.44 687.274   7
   2  -1 -17 8668.05 705.328   7
   2   1 -16 23992.8 1148.66   1
   2  -1 -16 23471.1 1117.79   1
   2  -1 -16 25126.0 1136.77   7
   2   1 -16 25371.4 1143.57   7
   2  -1 -15 2207.69 362.018   1
   2   1 -15 3063.13 462.760   1
   2  -1 -15 3213.18 445.053   7
   2   1 -15 2610.92 394.840   7
   2  -1 -14 96910.0 2108.07   1
   2   1 -14 95537.1 2104.71   1
   2   1 -14 97363.4 2087.09   7
   2  -1 -14 96251.8 2099.58   7
   2   1 -13 1846.27 334.715   1
   2  -1 -13 1689.49 293.480   1
   2  -1 -13 2604.79 382.163   7
   2   1 -13 1790.88 329.042   7
   2   1 -12 11362.9 680.925   1
   2  -1 -12 11895.6 695.656   1
   2   1 -12 11437.2 670.487   7
   2  -1 -12 11386.1 670.140   7
   2   1 -11 1544.49 249.688   1
   2  -1 -11 1973.61 274.145   1
   2  -1 -11 2019.30 293.201   7
   2   1 -11 2018.15 289.303   7
   2   1 -10 1088.41 193.215   1
   2  -1 -10 867.835 196.528   1
   2  -1 -10 1081.87 204.035   7
  -2   1  10 742.273 165.536   7
   2   1  -9 28748.2 934.151   1
   2  -1  -9 27247.8 904.163   1
  -2   1   9 27021.9 883.666   7
   2  -1  -9 26589.8 904.721   7
   2  -1  -8 103771. 1661.59   1
   2   1  -8 98765.9 1630.56   1
  -2   1   8 94519.6 1589.12   7
   2  -1  -8 98997.4 1640.04   7
   2  -1  -7-8.01378 123.741   1
   2   1  -7 26.2311 142.881   1
   2  -1  -7-95.4808 95.1708   7
  -2   1   7-41.8664 91.5566   7
  -2   1   6 9276.48 456.669   7
   2  -1  -6 9591.25 456.580   7
   2  -1  -5 19939.2 610.743   7
  -2   1   5 18270.2 595.422   7
   2  -1  -4 210764. 1806.37   7
  -2   1   4 213686. 1848.81   7
  -2   1   3 5628.26 274.609   7
   2  -1  -3 5374.10 266.887   7
  -2   1   2 101752. 1028.82   7
   2  -1  -2 101593. 1023.42   7
  -2   1   1 163.712 51.0131   7
   2  -1  -1 167.097 46.6849   7
  -2  -1   0 573.106 66.9769   2
   2  -1   0 929.247 85.4675   2
  -2   1   0 1130.34 94.8186   2
   2   1   0 1194.46 98.9981   2
   2  -1   0 991.319 92.0867   7
  -2   1   0 1141.06 96.7142   7
  -2  -1   0 884.669 83.9764   5
   2   1   1 6022.56 218.098   2
   2  -1   1 6200.88 220.152   2
  -2   1  -1 6248.68 222.589   2
  -2  -1  -1 5056.10 198.671   2
  -2  -1  -1 5502.24 205.462   3
  -2   1  -1 6067.61 216.912   3
   2   1   1 6305.63 220.793   3
   2  -1   1 6398.34 222.793   3
   2   1   1 5888.60 214.978   5
  -2  -1  -1 6627.01 225.316   5
   2   1   2 10985.9 320.629   2
  -2  -1  -2 10838.9 320.245   2
   2  -1   2 11358.6 326.114   2
  -2  -1  -2 11280.3 328.211   3
  -2   1  -2 11425.6 330.601   3
   2  -1   2 11243.5 323.882   3
   2   1   2 11321.0 327.492   3
  -2   1  -2 11376.0 329.909   2
   2   1   2 10130.3 302.756   5
  -2  -1  -2 10439.1 303.591   5
  -2   1  -3 5422.04 256.983   2
   2   1   3 6098.08 265.140   2
   2  -1   3 5740.78 259.396   2
  -2  -1  -3 5638.77 256.004   2
  -2   1  -4 311965. 2092.69   2
   2  -1   4 315603. 2089.07   2
   2   1   4 309242. 2068.36   2
  -2  -1  -4 312816. 2087.22   2
   2  -1   5 5356.13 309.948   2
  -2  -1  -5 5425.31 317.007   2
  -2   1  -5 5877.60 326.881   2
   2   1   5 5345.24 313.352   2
  -2  -1  -5 6416.65 256.609   7
   2   1   6 7883.69 400.863   2
   2  -1   6 7624.64 396.061   2
  -2  -1  -6 8564.12 316.978   7
  -2   1  -6 8013.05 212.981   6
   2  -1   6 8386.20 412.890   1
   2   1   6 7866.65 403.967   1
   2  -1   7 2692.09 266.028   2
   2   1   7 3071.63 287.513   2
  -2  -1  -7 3291.22 236.386   7
   2  -1   7 2841.90 269.025   1
   2   1   7 2773.77 267.474   1
   2   1   8 257951. 2562.30   2
   2  -1   8 259423. 2560.43   2
   2   1   8 262247. 2622.99   1
   2  -1   8 256127. 2609.63   1
  -2  -1  -8 258708. 2105.33   7
   2   1   9 1509.53 239.217   2
   2  -1   9 1107.63 216.487   2
   2   1   9 1231.92 207.193   1
   2  -1   9 1079.34 202.529   1
  -2  -1  -9 1965.13 245.340   7
   2  -1   9 1385.51 109.505   6
   2  -1  10 45.5907 113.202   2
   2   1  10 84.5398 126.025   2
   2   1  10-59.2013 138.477   1
   2  -1  10 22.6494 121.053   1
  -2  -1 -10 201.767 95.9614   7
   2  -1  10 72.5053 42.4725   6
   2   1  11 7800.66 542.017   2
   2  -1  11 7847.33 553.054   2
   2  -1  11 7263.19 508.449   1
   2   1  11 7607.13 526.754   1
  -2  -1 -11 7926.41 464.043   7
   2  -1  11 7588.00 262.941   6
   2  -1  12 117914. 2113.15   2
   2   1  12 114156. 2075.48   2
   2  -1  12 118969. 2161.51   1
   2   1  12 119354. 2152.04   1
  -2  -1 -12 119742. 1856.71   7
   2  -1  12 116770. 1047.64   6
   2   1  13 2167.46 415.168   2
   2  -1  13 1197.47 349.901   2
   2  -1  13 810.306 230.211   1
   2   1  13 740.841 207.992   1
  -2  -1 -13 1462.58 289.351   7
   2  -1  13 759.232 123.586   6
   2  -1  14 41356.6 1352.48   2
   2   1  14 40263.8 1326.84   2
  -2  -1 -14 42649.1 1225.26   7
   2  -1  14 38213.9 662.973   6
   2   1  15 14354.0 842.933   2
   2  -1  15 14058.2 838.930   2
  -2  -1 -15 14131.4 742.310   7
   2  -1  15 13434.8 406.399   6
   2  -1  16 929.630 261.164   2
   2   1  16 1592.19 333.748   2
  -2  -1 -16 1463.66 285.658   7
   2  -1  16 1077.64 131.710   6
   2   1  17 2549.11 432.894   2
   2  -1  17 2433.05 391.707   2
  -2  -1 -17 2226.90 343.272   7
   2  -1  17 2741.58 197.238   6
   2   1  18 14151.1 927.585   2
   2  -1  18 12965.3 866.043   2
  -2  -1 -18 13357.8 809.360   7
   2  -1  18 13021.2 425.639   6
   2   1  19 736.027 274.504   2
   2  -1  19 535.726 249.647   2
  -2  -1 -19 977.659 269.139   7
   2  -1  19 583.186 108.930   6
   2   1  20 518.225 267.801   2
   2  -1  20 595.433 276.806   2
  -2   1 -20 340.053 239.494   7
  -2  -1 -20 719.092 227.002   7
   2  -1  20 328.075 78.7072   6
   2  -1  21 159.187 237.628   2
   2   1  21 263.691 235.254   2
  -2  -1 -21 52.7843 184.837   7
  -2   1 -21 620.149 259.777   7
   2  -1  21 188.115 106.024   6
   2   1  22 48214.2 1891.06   2
   2  -1  22 48315.8 1892.21   2
  -2  -1 -22 47853.2 1741.82   7
  -2   1 -22 46798.8 1729.31   7
   2  -1  22 46172.2 842.862   6
   2   1  23 1211.81 394.944   2
   2  -1  23 1592.01 439.274   2
  -2   1 -23 407.641 253.602   7
  -2  -1 -23 780.325 341.889   7
   2  -1  23 542.477 118.557   6
   2   1  24 2658.62 486.604   2
   2  -1  24 4256.75 591.901   2
  -2   1 -24 3090.94 481.915   7
  -2  -1 -24 3584.30 534.979   7
   2   1  24 3261.97 185.899   6
   2   1  25 269.491 280.203   2
   2  -1  25 324.700 284.525   2
  -2   1 -25 289.615 242.954   7
  -2  -1 -25 297.718 225.685   7
   2   1  26 20381.9 1369.82   2
   2  -1  26 20273.6 1374.90   2
  -2   1 -26 20951.9 1295.81   7
  -2  -1 -26 22002.6 1323.55   7
   2   1  27-208.568 321.117   2
   2  -1  27 395.197 323.200   2
  -2  -1 -27-17.8997 209.129   7
  -2   1 -27-122.266 178.787   7
   2   1  28 402.247 244.846   2
   2  -1  28 13.0547 275.324   2
  -2   1 -28 249.112 213.970   7
  -2  -1 -28 281.201 199.416   7
   2   1  29 281.947 224.098   2
   2  -1  29 462.842 218.324   2
  -2  -1 -29 629.162 244.296   7
  -2   1 -29 552.598 287.001   7
   2  -1  30 3469.72 641.618   2
   2   1  30 3078.16 621.683   2
  -2   1 -30 3146.23 590.536   7
  -2  -1 -30 2414.80 463.255   7
   2   1  31 226.349 290.573   2
   2  -1  31-116.275 365.764   2
  -2  -1 -31-290.908 236.449   7
  -2   1 -31 108.569 239.082   7
   2  -1  32 9598.21 1070.11   2
   2   1  32 9569.33 1085.62   2
  -2  -1 -32 9703.33 1003.02   7
  -2   1 -32 10280.3 1073.97   7
   2   1  33 349.292 299.769   2
   2  -1  33 15.2634 313.158   2
  -2  -1 -33 595.060 294.047   7
  -2   1 -33 426.476 369.918   7
   2  -1  34 1692.64 529.883   2
   2   1  34 1327.24 453.824   2
  -2  -1 -34 1148.87 350.647   7
  -2   1 -34 2233.40 551.628   7
   2   1  35 223.693 372.820   2
   2  -1  35-169.105 440.943   2
  -2  -1 -35-154.941 278.106   7
  -2   1 -35-100.576 268.836   7
  -2   1 -36 7140.65 964.226   7
  -2  -1 -36 7348.95 932.240   7
  -2   1 -37-317.708 362.237   7
  -2   1 -38 2972.14 677.231   7
   2  -2 -39 1555.68 516.998   7
   2   2 -38 621.294 363.496   7
   2  -2 -38 1078.78 460.116   7
   2  -2 -37 174.847 297.843   7
   2   2 -37 16.5008 363.578   7
   2  -2 -36 6030.51 880.073   7
   2   2 -36 6769.40 993.578   7
  -2   2  35 544.136 338.760   2
  -2  -2  35 1310.82 517.181   2
   2  -2 -35 1203.46 409.861   7
   2   2 -35 1172.61 512.979   7
  -2   2  34 3418.97 694.797   2
  -2  -2  34 4491.52 796.121   2
   2   2 -34 4182.76 756.908   7
   2  -2 -34 3786.21 685.532   7
  -2  -2  33 1712.88 543.181   2
  -2   2  33 1203.55 501.811   2
   2  -2 -33 1722.20 488.503   7
   2   2 -33 1783.95 537.129   7
  -2   2  32 12928.6 1297.62   2
  -2  -2  32 13324.9 1295.93   2
   2  -2 -32 13867.0 1240.81   7
   2   2 -32 12544.1 1251.95   7
   2   2 -31 434.599 347.346   1
   2  -2 -31 779.441 423.663   1
   2   2 -31 795.210 387.718   7
   2  -2 -31 516.663 355.546   7
   2  -2 -30 437.703 314.652   1
   2   2 -30 2.05454 241.906   1
   2   2 -30 232.767 234.647   7
   2  -2 -30 39.3472 240.228   7
   2  -2 -29 2079.01 512.110   1
   2   2 -29 2398.16 500.465   1
   2   2 -29 1714.35 455.339   7
   2  -2 -29 2360.36 501.221   7
   2  -2 -28 7698.55 911.070   1
   2   2 -28 8946.84 1003.35   1
   2   2 -28 9058.54 957.565   7
   2  -2 -28 9792.67 961.890   7
   2   2 -27 967.387 397.497   1
   2  -2 -27 893.641 362.597   1
   2  -2 -27 1142.29 419.772   7
   2   2 -27 1367.96 404.605   7
   2   2 -26 16447.6 1261.76   1
   2  -2 -26 17661.1 1310.94   1
   2  -2 -26 17037.7 1214.17   7
   2   2 -26 20999.6 1377.74   7
   2   2 -25 14047.9 1140.98   1
   2  -2 -25 14141.8 1144.08   1
   2   2 -25 13541.7 1084.04   7
   2  -2 -25 13764.1 1069.56   7
   2   2 -24 4034.91 608.928   1
   2  -2 -24 3999.61 614.007   1
   2   2 -24 5532.77 664.579   7
   2  -2 -24 4641.09 646.359   7
   2   2 -23 3289.29 532.871   1
   2  -2 -23 3984.67 595.446   1
   2  -2 -23 3731.03 549.093   7
   2   2 -23 4532.82 605.978   7
   2  -2 -22 29270.3 1504.33   1
   2   2 -22 29040.1 1505.39   1
   2  -2 -22 29061.7 1436.17   7
   2   2 -22 31167.2 1507.54   7
   2   2 -21 1138.47 336.784   1
   2  -2 -21 2436.15 472.359   1
   2   2 -21 2005.66 411.483   7
   2  -2 -21 1462.13 329.718   7
   2   2 -20 2359.91 418.584   1
   2  -2 -20 3112.18 491.750   1
   2   2 -20 2731.55 436.855   7
   2  -2 -20 1630.84 338.844   7
   2  -2 -19 5673.98 625.405   1
   2   2 -19 5700.11 635.160   1
   2   2 -19 6940.88 678.529   7
   2  -2 -19 5879.29 593.916   7
   2   2 -18 16583.8 1018.01   1
   2  -2 -18 17388.4 1043.82   1
   2   2 -18 17891.8 1023.33   7
   2  -2 -18 17894.0 1012.18   7
   2   2 -17 28.3406 155.511   1
   2  -2 -17 119.230 195.887   1
   2  -2 -17-50.6220 151.634   7
   2   2 -17 372.786 212.809   7
   2   2 -16 206.815 157.836   1
   2  -2 -16 38.6584 148.731   1
   2  -2 -16 345.577 195.482   7
   2   2 -15 11413.7 757.139   1
   2  -2 -15 10967.4 746.111   1
   2  -2 -15 11022.5 730.138   7
   2  -2 -14 425.494 186.624   1
   2   2 -14 510.762 209.734   1
   2  -2 -14 189.829 149.102   7
   2  -2 -13 147.749 191.455   1
   2   2 -13 203.077 199.635   1
  -2   2  13-222.950 176.708   7
   2  -2 -13 138.313 158.762   7
   2  -2 -12 105763. 2037.95   1
   2   2 -12 103586. 2030.39   1
  -2   2  12 100409. 1946.74   7
   2  -2 -12 98303.2 1961.53   7
   2  -2 -11 6148.71 474.680   1
   2   2 -11 5977.95 478.885   1
   2  -2 -11 6257.51 485.641   7
  -2   2  11 6451.24 476.265   7
   2  -2 -10 3357.49 336.625   1
   2   2 -10 4041.92 371.251   1
   2  -2 -10 4070.14 364.810   7
  -2   2  10 3446.09 348.290   7
   2  -2  -9 5437.08 409.049   1
   2   2  -9 5327.85 411.014   1
  -2   2   9 4947.68 394.561   7
   2  -2  -9 4312.82 358.813   7
   2   2  -8 35162.8 974.296   1
   2  -2  -8 36793.9 991.409   1
   2  -2  -8 34601.9 967.367   7
  -2   2   8 33615.1 984.117   7
   2  -2  -7 14893.8 592.501   1
   2   2  -7 13913.1 584.118   1
  -2   2   7 14242.0 596.601   7
   2  -2  -7 15248.7 601.424   7
   2  -2  -6 321021. 2558.34   1
   2  -2  -6 320371. 2547.98   7
  -2   2   6 320551. 2663.52   7
   2  -2  -5 14884.7 524.916   7
  -2   2   5 15435.1 543.521   7
   2  -2  -4 34835.9 743.064   7
  -2   2   4 36059.3 761.213   7
  -2   2   3 2675.53 178.318   4
   2  -2  -3 2939.90 210.291   7
  -2   2   3 2956.95 208.466   7
  -2  -2   3 2915.68 184.431   4
   2  -2  -2 299687. 1715.27   4
  -2   2   2 286924. 1690.38   4
   2  -2  -2 294790. 1913.02   7
  -2   2   2 295297. 1922.28   7
   2   2  -2 293321. 1686.42   4
  -2  -2   1 318.455 67.1788   4
   2   2  -1 211.061 64.2367   4
   2  -2  -1 352.883 65.6652   4
  -2   2   1 254.514 62.7680   7
   2  -2  -1 306.556 80.3704   7
  -2   2   1 311.158 63.2665   4
   2   2   0 27990.7 538.180   4
  -2  -2   0 27891.8 533.815   4
   2  -2   0 28386.6 450.650   2
   2   2   0 28682.5 447.512   2
  -2   2   0 27701.8 444.764   2
  -2  -2   0 26864.3 438.477   2
  -2  -2   0 27320.5 546.304   6
   2   2   0 27344.6 559.305   5
  -2   2   0 27201.5 522.762   4
   2  -2   0 28112.4 523.129   4
  -2  -2   0 28168.1 563.268   5
  -2   2  -1 861.216 86.4012   3
  -2  -2  -1 947.944 91.9703   3
  -2   2  -1 1002.67 94.4193   2
   2   2   1 1040.52 100.750   2
  -2  -2  -1 890.021 90.6776   2
   2  -2   1 782.341 88.4328   2
   2   2   1 1129.55 117.655   6
   2   2   1 1024.18 121.330   5
  -2  -2  -1 832.782 105.815   6
  -2  -2  -1 864.929 114.175   5
   2  -2   2 446424. 2034.16   2
   2   2   2 445510. 2044.79   3
  -2   2  -2 439797. 2050.82   3
  -2  -2  -2 449686. 2042.53   3
  -2  -2  -2 436512. 2007.90   2
  -2   2  -2 439932. 2031.32   2
   2   2   2 435423. 2014.23   2
   2  -2   2 443758. 2036.07   3
   2   2   2 434515. 2361.38   5
  -2  -2  -2 428325. 2370.86   5
  -2  -2  -3 29412.8 581.996   2
  -2   2  -3 27839.1 567.628   2
   2  -2   3 28028.5 571.995   2
   2   2   3 29195.9 580.898   2
  -2  -2  -3 27838.3 515.989   6
   2   2   3 28350.9 512.190   6
   2   2   3 28873.7 642.269   5
  -2   2  -4 1384.25 158.684   2
  -2  -2  -4 1191.38 136.377   2
   2   2   4 1293.30 147.967   2
   2  -2   4 1389.01 155.610   2
   2   2   4 1295.98 121.073   6
   2  -2   5 27133.7 673.897   2
  -2   2  -5 27412.8 676.485   2
   2   2   5 27646.4 681.743   2
  -2  -2  -5 27896.0 678.998   2
   2   2   5 25807.2 485.370   7
  -2  -2  -5 27852.6 473.142   7
   2   2   5 28068.3 492.102   6
   2   2   6 292429. 2384.66   2
   2  -2   6 294183. 2394.35   2
   2   2   6 292373. 2432.06   1
   2  -2   6 291529. 2419.23   1
   2   2   6 290389. 1792.93   7
  -2  -2  -6 279200. 1779.78   7
  -2   2  -6 295330. 1774.31   6
   2  -2   7 3466.89 289.278   2
   2   2   7 3467.96 297.521   2
   2  -2   7 3384.31 293.929   1
   2   2   7 3844.16 313.115   1
  -2  -2  -7 3313.17 223.040   7
  -2   2  -7 3564.89 200.214   6
   2   2   8 502.680 165.289   2
   2  -2   8 294.092 144.973   2
  -2  -2  -8 342.883 104.840   7
   2   2   8 253.316 123.023   1
   2  -2   8 391.292 142.399   1
   2   2   9 8869.94 513.275   2
   2  -2   9 8272.79 495.854   2
  -2  -2  -9 8287.36 410.631   7
   2  -2   9 9081.67 522.819   1
   2   2   9 9229.41 523.742   1
   2   2  10 4188.80 380.177   2
   2  -2  10 4304.05 395.919   2
   2   2  10 4067.10 371.868   1
   2  -2  10 4561.10 391.052   1
  -2  -2 -10 4308.30 328.285   7
   2  -2  11 14529.8 724.018   2
   2   2  11 15193.5 742.850   2
   2  -2  11 15286.7 742.584   1
   2   2  11 15295.6 744.398   1
  -2  -2 -11 15511.4 648.152   7
   2  -2  11 14621.2 454.083   6
   2  -2  12 52652.2 1406.82   2
   2   2  12 50268.0 1391.95   2
   2   2  12 53059.6 1440.67   1
   2  -2  12 52496.9 1434.85   1
  -2  -2 -12 51371.6 1233.68   7
   2  -2  12 51596.3 840.649   6
   2   2  13 19179.7 902.541   2
   2  -2  13 19763.9 939.762   2
   2   2  13 19671.8 915.942   1
   2  -2  13 19399.3 918.908   1
  -2  -2 -13 18463.5 791.799   7
   2  -2  13 18678.5 521.813   6
   2   2  14 55078.9 1567.74   2
   2  -2  14 59015.7 1625.46   2
  -2  -2 -14 53835.7 1396.89   7
   2  -2  14 54879.1 913.283   6
   2  -2  15 1292.27 321.376   2
   2   2  15 932.022 257.786   2
  -2  -2 -15 829.422 226.689   7
   2  -2  15 1016.24 142.587   6
   2   2  16 3131.81 441.230   2
   2  -2  16 2933.56 425.704   2
  -2  -2 -16 3014.31 369.981   7
   2  -2  16 2879.11 227.646   6
   2  -2  17 34049.5 1360.13   2
   2   2  17 35054.5 1383.49   2
  -2  -2 -17 31851.7 1208.73   7
   2  -2  17 32834.8 747.359   6
   2  -2  18 24144.7 1208.39   2
   2   2  18 25275.1 1235.68   2
  -2  -2 -18 24357.3 1090.26   7
   2  -2  18 24243.7 660.948   6
   2   2  19 1083.92 328.128   2
   2  -2  19 1088.47 364.448   2
  -2  -2 -19 595.792 225.794   7
   2  -2  19 724.606 148.182   6
   2   2  20 25581.7 1298.62   2
   2  -2  20 28388.5 1358.01   2
  -2  -2 -20 23420.5 1141.66   7
   2  -2  20 26774.1 705.762   6
   2  -2  21 499.847 298.363   2
   2   2  21 228.484 193.408   2
  -2  -2 -21 730.985 316.515   7
   2  -2  21 123.192 102.010   6
   2   2  22 52.5597 199.963   2
   2  -2  22-57.7444 275.048   2
  -2  -2 -22 450.395 242.839   7
   2  -2  22 314.874 84.1020   6
   2   2  23 2265.95 437.908   2
   2  -2  23 2355.67 466.257   2
  -2   2 -23 1983.91 404.985   7
  -2  -2 -23 1930.45 381.239   7
   2   2  24 16819.7 1190.16   2
   2  -2  24 16164.1 1155.96   2
  -2  -2 -24 17170.0 1107.13   7
  -2   2 -24 15970.1 1107.60   7
   2   2  25-21.2249 208.712   2
   2  -2  25-292.402 292.440   2
  -2   2 -25 221.300 238.190   7
  -2  -2 -25-128.351 154.444   7
   2   2  26 64.0112 239.103   2
   2  -2  26-116.817 284.475   2
  -2   2 -26 379.005 276.725   7
  -2  -2 -26-77.0690 255.496   7
   2  -2  27 4463.17 671.066   2
   2   2  27 4148.79 668.620   2
  -2  -2 -27 4821.14 633.316   7
  -2   2 -27 5186.00 693.106   7
   2  -2  28 1045.32 372.880   2
   2   2  28 1585.35 517.081   2
  -2   2 -28 1821.43 423.683   7
  -2  -2 -28 1115.65 357.028   7
   2  -2  29-434.337 341.142   2
   2   2  29 262.072 286.225   2
  -2  -2 -29-82.4695 221.539   7
  -2   2 -29-23.3277 252.274   7
   2  -2  30 6070.51 833.363   2
   2   2  30 7228.87 927.919   2
  -2   2 -30 6086.77 795.486   7
  -2  -2 -30 6487.94 786.902   7
   2  -2  31 1701.64 500.113   2
   2   2  31 1558.10 432.573   2
  -2  -2 -31 1239.46 364.324   7
  -2   2 -31 788.436 299.543   7
   2   2  32-51.9116 295.547   2
   2  -2  32 330.801 236.529   2
  -2   2 -32-132.289 289.330   7
  -2  -2 -32 48.4801 284.298   7
   2  -2  33-195.849 369.400   2
   2   2  33 156.922 317.615   2
  -2   2 -33 480.158 294.805   7
  -2  -2 -33 283.166 290.234   7
   2   2  34 20716.3 1635.06   2
   2  -2  34 20178.9 1607.17   2
  -2   2 -34 18866.5 1507.64   7
  -2  -2 -34 21535.1 1507.18   7
   2  -2  35 1060.85 459.243   2
   2   2  35 487.627 383.150   2
  -2  -2 -35 245.060 262.901   7
  -2   2 -35 671.655 335.473   7
  -2   2 -36 311.208 318.544   7
  -2   2 -37 1205.64 463.864   7
  -2   2 -38 2136.84 592.042   7
  -2   2 -39 535.432 317.306   7
   2  -3 -38 3050.09 619.593   7
   2   3 -37 820.714 392.589   7
   2  -3 -37 1123.89 403.950   7
   2   3 -36 84.0003 311.715   7
   2  -3 -36 644.771 327.736   7
  -2   3  35 289.552 327.395   2
  -2  -3  35 164.478 313.091   2
   2  -3 -35 236.973 254.094   7
   2   3 -35 134.788 257.605   7
  -2   3  34 1566.31 481.430   2
  -2  -3  34 2547.21 638.797   2
   2  -3 -34 2048.77 486.951   7
   2   3 -34 1903.76 505.022   7
  -2   3  33 2252.59 614.101   2
  -2  -3  33 2035.51 530.162   2
   2  -3 -33 1931.00 498.728   7
   2   3 -33 2197.74 538.997   7
  -2   3  32 6268.29 886.733   2
  -2  -3  32 7872.63 982.369   2
   2   3 -32 6457.21 903.821   7
   2  -3 -32 6963.67 848.797   7
   2   3 -31 9120.21 1071.94   1
   2  -3 -31 8388.91 930.457   7
   2   3 -31 8841.57 1028.60   7
   2   3 -30 1824.25 506.113   1
   2  -3 -30 2199.16 567.186   1
   2   3 -30 1599.27 466.352   7
   2  -3 -30 2229.19 503.345   7
   2  -3 -29-414.443 317.430   1
   2   3 -29 173.616 236.732   1
   2  -3 -29 555.648 299.127   7
   2   3 -29-226.413 252.109   7
   2   3 -28 521.705 326.624   1
   2  -3 -28 5.59095 305.137   1
   2  -3 -28-180.412 210.882   7
   2   3 -28 28.6008 226.686   7
   2  -3 -27 4398.49 695.061   1
   2   3 -27 5256.15 732.564   1
   2   3 -27 5353.42 726.472   7
   2  -3 -27 5208.59 705.810   7
   2   3 -26 6278.93 795.632   1
   2  -3 -26 5570.16 746.197   1
   2   3 -26 5273.92 701.506   7
   2  -3 -26 6077.77 742.118   7
   2   3 -25 2473.07 501.527   1
   2  -3 -25 2148.08 505.116   1
   2  -3 -25 2599.21 475.900   7
   2   3 -25 2226.56 480.572   7
   2   3 -24 694.582 328.934   1
   2  -3 -24 640.005 341.693   1
   2  -3 -24 484.209 254.200   7
   2   3 -24 909.693 311.209   7
  -2  -3  24 527.060 178.802   6
   2  -3 -23 1131.50 360.879   1
   2   3 -23 687.412 319.155   1
   2  -3 -23 938.884 292.029   7
  -2  -3  23 885.244 214.024   6
   2   3 -23 947.851 333.312   7
   2   3 -22 474.559 263.646   1
   2  -3 -22 7.09942 225.491   1
   2   3 -22 454.654 221.168   7
   2  -3 -22 629.133 273.691   7
   2   3 -21 6335.73 690.982   1
   2  -3 -21 6635.58 706.661   1
   2   3 -21 6344.53 697.805   7
   2  -3 -21 6099.43 642.476   7
   2   3 -20 7127.29 719.719   1
   2  -3 -20 7276.99 716.516   1
   2  -3 -20 6368.51 630.312   7
   2  -3 -19 2026.31 395.609   1
   2   3 -19 1998.28 411.832   1
   2  -3 -19 1277.77 307.489   7
   2  -3 -18 7806.66 697.372   1
   2   3 -18 7781.97 689.555   1
   2  -3 -18 7498.94 649.371   7
   2  -3 -17 10416.0 789.241   1
   2   3 -17 11462.5 818.275   1
   2  -3 -17 11730.9 795.897   7
   2   3 -16 16016.8 935.710   1
   2  -3 -16 17534.0 973.323   1
   2  -3 -16 17361.2 933.301   7
   2   3 -15 28522.0 1202.79   1
   2  -3 -15 28490.3 1199.26   1
  -2   3  15 27109.2 1125.91   7
   2  -3 -15 27176.0 1128.08   7
   2   3 -14 17118.2 894.267   1
   2  -3 -14 16809.3 899.654   1
  -2   3  14 15905.5 852.744   7
   2  -3 -14 15850.8 826.278   7
   2  -3 -13 10450.1 674.119   1
   2   3 -13 12706.0 746.512   1
  -2   3  13 10579.6 663.808   7
   2  -3 -13 10669.8 658.506   7
   2  -3 -12 10497.1 650.720   1
   2   3 -12 10421.6 653.164   1
  -2   3  12 10940.3 669.617   7
   2  -3 -12 10489.2 636.994   7
   2  -3 -11 12365.5 675.923   1
   2   3 -11 10378.3 610.299   1
   2  -3 -11 10884.3 610.335   7
  -2   3  11 11229.5 649.240   7
   2  -3 -10 20809.2 830.394   1
   2   3 -10 20540.4 832.737   1
   2  -3 -10 20184.8 798.465   7
  -2   3  10 19997.3 838.599   7
   2  -3  -9 25282.2 867.660   1
   2   3  -9 24842.7 857.160   1
  -2   3   9 25608.4 896.400   7
   2  -3  -9 24885.5 854.314   7
   2   3  -8 113.281 106.259   1
   2  -3  -8 317.188 136.226   1
   2  -3  -8 20.9539 85.2460   7
  -2   3   8 201.587 96.4846   7
   2   3  -7 30613.0 854.861   1
   2  -3  -7 28848.1 826.525   1
  -2   3   7 31339.1 894.209   7
   2  -3  -7 30765.4 845.765   7
   2   3  -6 4057.85 300.060   1
   2  -3  -6 3669.64 281.526   1
  -2   3   6 3823.89 299.540   7
   2  -3  -6 3803.10 290.268   7
  -2   3   5 15372.5 551.664   7
   2  -3  -5 15473.8 547.806   7
  -2   3   4 91997.0 1238.55   4
  -2   3   4 97011.1 1314.36   7
   2  -3  -4 97357.0 1304.05   7
  -2  -3   4 96162.4 1304.11   6
  -2  -3   4 93110.7 1215.92   4
  -2   3   3 22579.5 585.318   4
   2  -3  -3 22483.5 589.930   4
   2  -3  -3 22949.1 614.824   7
  -2   3   3 22854.3 614.861   7
  -2  -3   3 22102.7 616.822   6
  -2  -3   3 22341.7 579.424   4
   2  -3  -2 89589.4 1143.76   4
   2  -3  -2 85905.1 1165.78   7
  -2   3   2 87479.1 1178.10   7
  -2  -3   2 87309.9 1196.49   6
   2   3  -2 89002.7 1126.73   4
  -2   3   2 86532.5 1124.02   4
  -2  -3   2 85179.0 1116.68   4
  -2  -3   1 30618.9 660.472   4
   2   3  -1 29817.9 687.901   6
  -2   3   1 28468.5 676.172   7
  -2  -3   1 29022.6 680.417   6
  -2   3   1 29111.9 649.096   4
   2   3  -1 29254.3 644.244   4
   2  -3  -1 28931.1 648.481   4
  -2  -3   1 28902.4 666.176   5
   2   3   0 65080.5 983.218   4
  -2  -3   0 63679.9 982.122   4
  -2  -3   0 66796.1 683.823   2
   2  -3   0 67580.6 698.355   2
   2   3   0 62894.6 680.624   2
  -2   3   0 65538.0 687.437   2
   2   3   0 65665.3 998.739   6
  -2  -3   0 67307.4 1016.85   5
  -2   3   0 65382.7 972.387   4
   2  -3   0 65581.8 976.635   4
  -2  -3   0 64720.0 995.756   6
  -2   3   0 66847.2 817.437   5
   2   3   0 68646.3 1013.26   5
   2  -3   1 25998.9 448.399   2
  -2  -3  -1 27135.0 450.135   2
  -2   3  -1 26121.9 450.067   2
   2   3   1 26194.8 444.097   2
   2   3   1 25698.2 639.000   4
  -2  -3  -1 27543.3 449.942   3
  -2   3  -1 26455.9 452.979   3
  -2  -3  -1 25749.3 624.925   6
  -2   3  -1 26481.6 475.967   5
   2   3   1 26897.1 627.544   6
  -2  -3  -1 26941.0 657.603   5
   2  -3   1 25437.1 631.132   4
   2  -3   1 26593.4 484.315   5
   2   3   1 27488.9 664.525   5
   2   3   2 7556.88 264.722   2
   2  -3   2 7194.37 268.986   2
  -2  -3  -2 7733.95 270.626   2
  -2   3  -2 7789.11 276.542   2
   2  -3   2 7205.46 270.788   3
   2   3   2 7389.13 264.646   3
   2   3   2 7360.82 362.288   5
   2   3   2 7141.18 323.321   6
  -2  -3  -2 7614.91 339.784   6
   2  -3   2 7390.35 251.342   5
  -2  -3  -2 7525.59 365.737   5
   2   3   3 12550.3 383.005   2
   2  -3   3 12022.4 379.852   2
   2   3   3 12178.5 385.183   3
  -2   3  -3 12184.4 378.000   2
   2  -3   3 12224.2 388.070   3
  -2  -3  -3 11896.2 371.195   2
   2   3   3 11801.2 304.474   7
   2   3   3 12385.1 417.277   6
   2   3   3 13088.6 491.015   5
  -2   3  -4 51218.9 858.908   2
   2  -3   4 53654.3 862.513   2
   2   3   4 54029.8 862.359   2
  -2  -3  -4 50825.3 849.457   2
  -2  -3  -4 51691.9 647.292   7
   2   3   4 52777.5 656.897   7
   2   3   4 52021.2 1010.26   5
   2   3   4 52409.0 851.780   6
   2  -3   5 18742.3 567.549   2
   2   3   5 19946.2 576.772   2
   2   3   5 19537.0 594.540   1
   2  -3   5 18627.6 572.196   1
   2   3   5 19748.1 445.118   7
  -2  -3  -5 19624.5 421.535   7
   2   3   5 19198.3 518.192   6
   2   3   6 1515.27 213.807   2
   2  -3   6 1216.18 164.622   2
   2   3   6 1556.62 197.283   1
   2  -3   6 1223.16 176.433   1
   2   3   6 1343.92 138.440   7
  -2  -3  -6 1404.09 131.016   7
  -2   3  -6 1222.83 152.919   6
   2   3   7 21657.9 697.025   2
   2  -3   7 21229.2 706.069   2
   2   3   7 21070.4 705.915   1
   2  -3   7 20571.8 703.322   1
   2   3   7 18776.2 536.256   7
  -2  -3  -7 20432.8 522.428   7
  -2   3  -7 21101.0 581.350   6
   2  -3   8 5557.83 382.868   2
   2   3   8 5250.69 375.506   2
   2   3   8 5624.77 396.141   1
   2  -3   8 5204.11 378.850   1
  -2  -3  -8 5563.80 301.983   7
   2   3   8 4847.07 297.108   7
  -2   3  -8 5130.82 297.323   6
   2  -3   9 3070.07 311.067   2
   2   3   9 3459.46 335.282   2
   2   3   9 3291.97 264.492   7
  -2   3  -9 3225.17 238.263   6
  -2  -3  -9 3007.64 243.456   7
   2  -3   9 3425.35 327.619   1
   2   3   9 3230.17 316.304   1
   2  -3  10 3612.52 343.608   2
   2   3  10 3721.11 352.272   2
   2   3  10 3902.10 302.755   7
  -2  -3 -10 3545.20 292.660   7
   2   3  10 3351.85 339.765   1
   2  -3  10 3547.10 351.088   1
   2  -3  11 5302.16 442.170   2
   2   3  11 5080.10 423.562   2
  -2  -3 -11 4464.19 341.948   7
   2   3  11 4710.13 414.308   1
   2  -3  11 5185.73 432.585   1
   2   3  12 43663.4 1291.54   2
   2  -3  12 42790.9 1274.11   2
  -2  -3 -12 40902.8 1073.42   7
   2  -3  12 46260.5 1340.19   1
   2   3  12 45157.6 1330.70   1
   2   3  13 4903.12 474.483   2
   2  -3  13 5308.12 507.928   2
   2   3  13 4857.62 473.684   1
   2  -3  13 4581.79 446.690   1
  -2  -3 -13 4257.81 400.810   7
   2  -3  14 80953.5 1895.63   2
   2   3  14 78936.1 1873.27   2
  -2  -3 -14 74183.3 1589.69   7
   2  -3  14 83170.8 1292.54   6
   2   3  15 12398.6 798.712   2
   2  -3  15 11714.0 776.814   2
  -2  -3 -15 11138.9 651.371   7
   2  -3  15 11873.7 503.673   6
   2   3  16 5885.21 569.578   2
   2  -3  16 5224.73 539.082   2
  -2  -3 -16 4871.62 454.458   7
   2  -3  16 5464.40 347.120   6
   2  -3  17 2594.29 404.094   2
   2   3  17 2719.15 380.815   2
  -2  -3 -17 2348.35 342.961   7
   2  -3  17 2772.32 254.924   6
   2  -3  18-176.125 190.459   2
   2   3  18 258.582 230.579   2
  -2  -3 -18 76.8235 215.727   7
   2  -3  18-32.2200 78.6683   6
   2   3  19 28790.7 1333.03   2
   2  -3  19 26888.8 1296.69   2
  -2  -3 -19 26703.5 1163.80   7
   2  -3  20 6501.13 683.271   2
   2   3  20 5551.86 620.064   2
  -2  -3 -20 5600.81 556.774   7
   2   3  21 294.703 248.735   2
   2  -3  21 57.7964 200.115   2
  -2  -3 -21 78.9846 142.945   7
   2   3  22 5925.97 683.435   2
   2  -3  22 6409.25 701.145   2
  -2  -3 -22 6441.31 623.915   7
   2  -3  23 566.302 289.445   2
   2   3  23 186.344 194.480   2
  -2  -3 -23 694.568 263.876   7
   2  -3  24 10484.0 943.324   2
   2   3  24 11762.1 991.127   2
  -2  -3 -24 10852.3 867.100   7
   2  -3  25 15107.8 1157.52   2
   2   3  25 14534.9 1125.07   2
  -2  -3 -25 13903.4 998.065   7
   2   3  26 4236.44 668.561   2
   2  -3  26 4825.58 646.859   2
  -2  -3 -26 4266.23 582.086   7
  -2   3 -26 5558.69 701.747   7
   2   3  27 2589.58 521.668   2
   2  -3  27 1034.94 375.393   2
  -2   3 -27 1795.57 413.737   7
  -2  -3 -27 1240.28 327.471   7
   2  -3  28 572.072 285.953   2
  -2   3 -28 938.099 373.389   7
   2  -3  29 12164.6 1148.18   2
   2   3  29 10970.3 1089.07   2
  -2   3 -29 12024.7 1088.24   7
  -2  -3 -29 12259.1 1008.05   7
   2   3  30 4478.35 703.662   2
   2  -3  30 3406.64 630.107   2
  -2  -3 -30 3841.63 587.447   7
  -2   3 -30 3025.78 562.753   7
   2   3  31 142.524 253.744   2
   2  -3  31-223.978 364.980   2
  -2  -3 -31 444.129 270.384   7
  -2   3 -31 116.986 248.527   7
   2   3  32 3069.96 643.145   2
   2  -3  32 3956.60 680.131   2
  -2   3 -32 4059.09 694.948   7
  -2  -3 -32 3661.73 584.850   7
   2  -3  33 1412.61 501.874   2
   2   3  33 1978.64 555.178   2
  -2   3 -33 1577.99 435.509   7
  -2  -3 -33 1106.61 363.450   7
   2  -3  34 661.249 414.420   2
   2   3  34 399.800 329.703   2
  -2   3 -34 558.240 280.101   7
  -2  -3 -34 845.308 379.257   7
   2  -3  35 3212.51 701.590   2
   2   3  35 2478.05 614.332   2
  -2   3 -35 1468.61 411.332   7
  -2   3 -36 4644.98 804.798   7
  -2   3 -37-101.336 287.820   7
  -2   3 -38 4504.16 825.454   7
   2  -4 -37-118.159 208.907   7
   2   4 -37-272.226 335.921   7
   2   4 -36 2316.71 697.163   7
   2  -4 -36 3791.11 699.975   7
  -2   4  35 3017.67 682.743   2
  -2  -4  35 3020.02 653.254   2
   2  -4 -35 1921.86 481.588   7
   2   4 -35 2063.73 566.999   7
  -2   4  34 580.488 415.358   2
  -2  -4  34-237.363 392.059   2
   2  -4 -34-260.922 302.659   7
   2   4 -34-189.291 269.697   7
  -2   4  33 431.915 280.573   2
  -2  -4  33 288.479 334.428   2
   2  -4 -33 161.284 238.342   7
   2   4 -33 336.409 265.077   7
  -2   4  32 786.802 357.320   2
  -2  -4  32 1069.82 386.378   2
   2  -4 -32 750.476 337.369   7
   2   4 -32 972.638 446.858   7
  -2  -4  31-161.442 347.187   2
  -2   4  31 244.673 265.166   2
   2   4 -31 671.256 348.046   7
   2  -4 -31 553.036 255.941   7
   2   4 -30 5102.10 804.884   1
   2  -4 -30 4184.17 720.858   1
   2  -4 -30 3809.74 630.237   7
   2   4 -30 4424.17 711.892   7
   2   4 -29 14565.7 1274.55   1
   2  -4 -29 12890.1 1195.14   1
   2  -4 -29 12564.5 1079.54   7
   2   4 -29 13819.0 1225.61   7
   2   4 -28 973.263 376.001   1
   2  -4 -28 768.715 353.462   1
   2   4 -28 994.089 357.839   7
   2  -4 -28 379.280 201.317   7
   2  -4 -27 927.628 382.414   1
   2   4 -27 858.121 321.188   1
   2   4 -27 649.412 337.596   7
   2  -4 -27 1068.63 333.775   7
   2   4 -26 322.707 313.634   1
   2  -4 -26 175.847 265.244   1
   2   4 -26-201.633 219.347   7
   2  -4 -26 72.8191 218.448   7
   2   4 -25 6308.26 760.926   1
   2  -4 -25 4207.83 642.942   1
   2  -4 -25 5624.28 667.546   7
   2   4 -25 6147.91 742.661   7
   2  -4 -24 851.961 336.304   1
   2   4 -24 747.444 284.804   1
   2   4 -24 564.117 275.293   7
   2  -4 -24 749.553 284.282   7
   2  -4 -23 1024.88 359.867   1
   2   4 -23 240.630 169.496   1
   2  -4 -23 536.358 199.634   7
   2   4 -22 1800.20 425.733   1
   2  -4 -22 1491.72 362.609   1
   2  -4 -22 1739.18 350.777   7
   2  -4 -21 9446.28 860.111   1
   2   4 -21 9399.48 851.727   1
   2  -4 -21 9842.33 801.797   7
  -2  -4  21 9440.85 614.880   6
   2  -4 -20 7376.14 741.052   1
   2   4 -20 6795.55 705.850   1
  -2  -4  20 7005.38 529.166   6
   2  -4 -20 7443.64 695.026   7
   2  -4 -19 5944.69 627.879   1
   2   4 -19 4700.15 572.837   1
   2  -4 -19 5633.07 578.908   7
  -2  -4  19 5730.07 464.301   6
   2   4 -18 11369.4 850.061   1
   2  -4 -18 9829.71 789.211   1
   2  -4 -18 10446.1 757.191   7
  -2  -4  18 11147.1 638.046   6
   2   4 -17 6660.22 632.662   1
   2  -4 -17 5412.04 565.627   1
   2  -4 -17 5329.00 542.337   7
  -2  -4  17 5158.39 432.071   6
   2  -4 -16 14431.3 874.808   1
   2   4 -16 13992.6 876.334   1
  -2  -4  16 13334.6 677.566   6
   2  -4 -16 12201.9 781.675   7
   2  -4 -15 19133.7 986.832   1
   2   4 -15 18836.7 980.749   1
  -2  -4  15 18945.3 785.487   6
   2  -4 -15 17179.1 884.762   7
  -2   4  15 16668.2 898.815   7
   2  -4 -14 30875.0 1200.66   1
   2   4 -14 30963.4 1197.03   1
   2  -4 -14 29679.4 1125.36   7
  -2   4  14 31207.1 1202.50   7
  -2  -4  14 30407.1 982.442   6
   2   4 -13 37755.7 1281.72   1
   2  -4 -13 38455.8 1271.72   1
  -2  -4  13 37864.1 1073.65   6
   2  -4 -13 36439.5 1194.37   7
  -2   4  13 37682.2 1282.99   7
   2  -4 -12 3599.91 398.660   1
   2   4 -12 3082.21 362.409   1
  -2  -4  12 3482.62 337.407   6
  -2   4  12 3234.56 371.422   7
   2  -4 -12 3065.62 356.327   7
   2  -4 -11 6505.39 509.402   1
   2   4 -11 5353.17 454.242   1
  -2  -4  11 6265.99 425.433   6
   2  -4 -11 5807.95 470.035   7
  -2   4  11 6141.09 486.192   7
   2   4 -10 3443.14 353.867   1
   2  -4 -10 3699.69 364.166   1
  -2   4  10 3406.96 350.026   7
   2  -4 -10 3153.99 344.708   7
  -2  -4  10 3191.45 303.035   6
   2   4  -9 15.7169 103.710   1
   2  -4  -9 33.6161 108.857   1
   2  -4  -9 149.645 137.519   7
  -2   4   9-51.3436 95.6982   7
  -2  -4   9 248.347 120.881   6
   2   4  -8 3590.67 324.087   1
   2  -4  -8 3782.42 330.446   1
   2  -4  -8 4124.38 345.382   7
  -2   4   8 3888.02 340.455   7
  -2  -4   8 4102.33 328.893   6
   2   4  -7 1043.43 172.865   1
   2  -4  -7 1255.23 190.713   1
   2  -4  -7 1109.26 174.882   7
  -2   4   7 1092.56 180.673   7
  -2  -4   7 1363.76 210.113   6
  -2   4   6 65364.7 1250.64   4
   2  -4  -6 68066.9 1174.35   1
   2   4  -6 66410.5 1170.55   1
  -2   4   6 67840.3 1260.95   7
  -2  -4   6 66747.6 1253.16   6
   2  -4  -6 68211.5 1255.66   7
  -2   4   5 39097.5 933.779   4
   2  -4  -5 39405.2 839.918   1
  -2   4   5 42719.0 957.838   7
   2  -4  -5 39855.0 931.197   7
  -2  -4   5 40517.4 948.905   4
  -2  -4   5 42622.4 993.681   6
  -2   4   4 1531.54 185.076   4
  -2   4   4 1352.89 177.941   7
   2  -4  -4 1617.15 206.502   7
  -2  -4   4 820.334 152.913   4
  -2  -4   4 1109.30 177.211   6
  -2   4   3 18082.5 603.810   4
   2  -4  -3 17921.6 602.229   4
  -2   4   3 17801.9 598.614   7
   2  -4  -3 16791.8 588.598   7
  -2  -4   3 18289.9 605.300   4
  -2  -4   3 18008.5 630.519   6
   2   4  -3 17925.0 603.539   4
   2  -4  -2 142161. 1657.47   4
   2   4  -2 141418. 1719.75   6
  -2   4   2 147134. 1695.64   7
  -2  -4   2 144151. 1729.60   6
  -2   4   2 142959. 1655.26   4
   2   4  -2 146059. 1662.26   4
  -2  -4   2 141491. 1660.43   4
  -2  -4   2 141901. 1660.80   5
   2  -4  -1 4998.62 355.618   4
  -2  -4   1 3163.01 259.450   4
  -2  -4   1 3133.70 159.113   2
  -2   4   1 3789.30 306.078   7
   2   4  -1 3086.62 257.930   6
  -2   4   1 4685.71 293.803   5
  -2  -4   1 2665.80 242.186   5
  -2   4   1 4752.49 325.165   4
   2   4  -1 3018.65 250.454   4
  -2  -4   1 3009.16 258.176   6
   2   4  -1 3229.96 256.356   5
  -2  -4   0 7777.86 234.679   2
  -2   4   0 7860.64 235.902   2
   2   4   0 7889.36 398.683   4
  -2  -4   0 8066.52 410.527   4
  -2  -4   0 8201.50 411.454   5
  -2   4   0 7887.35 331.626   5
   2  -4   0 8218.76 403.621   4
  -2   4   0 8178.71 396.359   4
   2   4   0 8699.17 411.191   5
   2   4   0 7403.27 392.381   6
  -2  -4   0 7789.86 400.959   6
   2   4   1 52001.2 617.925   2
   2  -4   1 50751.8 630.948   2
  -2  -4  -1 50013.5 615.399   2
  -2   4  -1 51780.6 625.445   2
   2   4   1 51202.9 1017.44   4
  -2  -4  -1 51470.0 617.809   3
  -2   4  -1 53460.3 629.786   3
  -2  -4  -1 51238.0 1020.16   4
   2   4   1 52741.5 1026.08   5
   2   4   1 50504.4 995.723   6
   2  -4   1 49855.7 1000.55   4
  -2  -4  -1 51457.0 1007.38   6
   2  -4   1 50872.5 826.063   5
  -2   4  -1 51437.8 806.726   5
  -2   4  -1 49052.6 994.913   4
  -2  -4  -1 50914.2 1023.64   5
   2  -4   2 56518.5 720.239   2
   2   4   2 54776.1 704.221   2
  -2   4  -2 55842.6 717.480   2
  -2  -4  -2 53511.2 705.499   2
   2   4   2 55307.4 713.296   3
   2   4   2 54825.3 1079.66   4
   2  -4   2 56670.3 725.946   3
   2  -4   2 53585.7 1058.44   4
  -2   4  -2 55476.9 810.941   5
   2   4   2 53737.0 1066.62   5
  -2  -4  -2 54853.2 1081.13   5
   2  -4   2 55357.1 836.803   5
   2   4   2 55311.7 1031.82   6
   2  -4   3 949.263 113.565   2
   2   4   3 1037.09 133.296   2
  -2  -4  -3 817.448 110.157   2
  -2   4  -3 986.134 118.535   2
   2   4   3 1010.11 115.454   3
   2  -4   3 1045.80 119.282   3
   2   4   3 1263.22 206.765   4
   2   4   3 1573.41 148.952   7
   2  -4   3 1185.16 129.764   5
   2   4   3 1094.31 145.043   6
   2   4   3 1126.39 197.102   5
  -2  -4  -3 644.788 138.705   5
  -2   4  -4 7197.49 333.054   2
  -2  -4  -4 7723.23 331.898   2
   2   4   4 7996.93 338.615   2
   2  -4   4 7852.87 339.516   2
   2   4   4 7752.08 298.819   7
   2   4   4 8443.89 451.274   5
   2   4   4 8140.94 401.171   6
   2   4   5 10972.4 430.535   2
   2  -4   5 10020.8 411.428   2
   2  -4   5 10184.3 419.076   1
   2   4   5 10354.6 429.756   1
   2   4   5 10103.3 356.535   7
  -2  -4  -5 10296.7 354.297   7
   2   4   5 9658.37 446.323   6
   2   4   5 10172.3 513.269   5
   2  -4   6 99823.7 1394.47   2
   2   4   6 103656. 1415.91   2
   2  -4   6 100438. 1422.31   1
   2   4   6 102674. 1437.45   1
  -2  -4  -6 99058.4 1138.73   7
   2   4   6 102392. 1188.08   7
  -2   4  -6 104613. 1491.09   6
   2  -4   7 15700.5 602.234   2
   2   4   7 15665.9 596.761   2
   2   4   7 15609.3 601.086   1
   2  -4   7 15225.8 606.591   1
  -2  -4  -7 15629.2 476.327   7
   2   4   7 15634.8 506.231   7
  -2   4  -7 15694.8 582.445   6
   2   4   8 9763.30 507.084   2
   2  -4   8 10907.3 532.752   2
   2  -4   8 10001.9 518.198   1
   2   4   8 10755.0 536.791   1
   2   4   8 10218.8 442.417   7
  -2  -4  -8 10025.2 401.261   7
  -2   4  -8 10111.5 470.918   6
   2  -4   9 12352.5 599.938   2
   2   4   9 13000.4 605.295   2
   2   4   9 11550.0 506.003   7
  -2   4  -9 12382.3 520.983   6
  -2  -4  -9 12754.0 479.341   7
   2   4   9 12873.3 614.199   1
   2  -4   9 12745.9 618.939   1
   2  -4  10 623.703 164.091   2
   2   4  10 607.341 154.534   2
  -2   4 -10 845.498 156.649   6
  -2  -4 -10 761.408 135.060   7
   2   4  10 540.087 120.408   7
   2   4  10 578.249 141.578   1
   2  -4  10 814.045 196.368   1
   2   4  11 4434.81 408.152   2
   2  -4  11 4672.48 416.358   2
  -2  -4 -11 4604.63 338.507   7
   2   4  11 4725.93 357.159   7
   2   4  11 4598.94 410.659   1
   2  -4  11 4675.04 418.113   1
   2  -4  12 6977.44 510.770   2
   2   4  12 5819.71 488.957   2
  -2  -4 -12 6814.32 424.761   7
   2   4  12 6681.71 439.407   7
   2  -4  12 6291.78 507.160   1
   2   4  12 7220.97 533.120   1
   2  -4  13 9175.77 628.156   2
   2   4  13 7193.73 570.901   2
  -2  -4 -13 7435.13 470.699   7
   2   4  13 8698.79 522.508   7
   2   4  13 8852.14 631.287   1
   2  -4  13 8060.53 599.977   1
   2   4  14 2124.61 356.969   2
   2  -4  14 2397.40 357.343   2
  -2  -4 -14 1868.06 255.978   7
   2  -4  15 29719.8 1198.97   2
   2   4  15 28477.5 1175.15   2
  -2  -4 -15 27371.7 980.710   7
   2   4  16 12055.5 807.468   2
   2  -4  16 13837.8 851.735   2
  -2  -4 -16 11501.7 668.300   7
   2   4  17 3682.86 473.183   2
   2  -4  17 3624.30 474.615   2
  -2  -4 -17 3173.90 378.668   7
   2  -4  18 14775.0 936.307   2
   2   4  18 15899.9 972.157   2
  -2  -4 -18 14890.9 814.011   7
   2   4  19 4042.26 542.319   2
   2  -4  19 4607.85 552.736   2
  -2  -4 -19 3425.86 416.039   7
   2  -4  20 860.938 269.831   2
   2   4  20 1561.57 361.611   2
  -2  -4 -20 891.300 241.453   7
   2   4  21 3686.52 540.347   2
   2  -4  21 4818.33 613.175   2
  -2  -4 -21 4049.51 492.729   7
   2   4  22 161.855 229.099   2
   2  -4  22 73.1803 248.275   2
  -2  -4 -22 486.947 237.485   7
   2   4  23 2814.03 485.164   2
   2  -4  23 2321.18 454.841   2
  -2  -4 -23 2787.85 417.080   7
   2  -4  24 223.673 232.031   2
   2   4  24 813.950 281.928   2
  -2  -4 -24 647.311 188.302   7
   2   4  25-96.2320 264.496   2
   2  -4  25-205.712 229.597   2
  -2  -4 -25 55.5982 157.498   7
   2  -4  26 6631.17 810.237   2
   2   4  26 7408.32 819.905   2
  -2  -4 -26 6660.86 702.507   7
   2   4  27 11243.6 1054.43   2
   2  -4  27 11627.0 1062.36   2
  -2  -4 -27 13100.2 989.578   7
   2  -4  28 2391.31 503.853   2
   2   4  28 2762.34 582.358   2
  -2  -4 -28 2674.36 480.956   7
  -2   4 -28 2339.90 504.970   7
   2  -4  29 161.498 224.519   2
   2   4  29 1.86548 240.960   2
  -2   4 -29-155.609 235.957   7
  -2  -4 -29 76.5575 166.390   7
   2  -4  30 223.712 381.648   2
   2   4  30-431.819 343.217   2
  -2   4 -30-179.863 204.146   7
  -2  -4 -30 38.1407 171.806   7
   2  -4  31 8544.49 1010.72   2
   2   4  31 7898.21 979.613   2
  -2   4 -31 7483.80 918.828   7
  -2  -4 -31 8109.65 852.909   7
   2   4  32 1653.25 528.412   2
   2  -4  32 2173.19 713.435   2
  -2   4 -32 722.565 346.663   7
  -2  -4 -32 1043.64 364.177   7
   2   4  33-264.408 418.823   2
   2  -4  33 892.805 441.391   2
  -2   4 -33 634.015 313.509   7
  -2  -4 -33 867.703 353.214   7
   2   4  34-315.626 335.591   2
   2  -4  34-53.8382 327.928   2
   2  -4  35 774.739 387.792   2
   2   4  35 517.486 442.708   2
  -2   4 -35-147.016 309.887   7
  -2   4 -36 645.693 355.108   7
  -2   4 -37 4213.88 797.529   7
  -2   4 -38 43.0556 381.319   7
   2   5 -36 90.8351 362.468   7
   2  -5 -36 207.747 296.127   7
  -2  -5  35-380.998 387.139   2
  -2   5  35-575.708 506.336   2
   2  -5 -35-280.850 293.900   7
   2   5 -35 105.614 279.402   7
  -2  -5  34-174.994 393.342   2
  -2   5  34-72.8372 329.274   2
   2   5 -34 109.756 296.983   7
   2  -5 -34-31.6691 222.697   7
  -2  -5  33-62.5840 281.220   2
  -2   5  33-100.385 288.198   2
   2  -5 -33 6.10783 318.195   7
   2   5 -33 410.636 369.034   7
  -2   5  32 2648.30 574.448   2
  -2  -5  32 2257.96 561.894   2
   2   5 -32 2289.09 554.014   7
   2  -5 -32 2892.13 559.820   7
  -2  -5  31 3423.96 614.189   2
  -2   5  31 3552.64 666.656   2
   2  -5 -31 4227.47 680.728   7
   2   5 -31 3173.14 632.852   7
  -2  -5  30 6083.15 845.854   2
   2   5 -30 6459.16 876.745   7
   2  -5 -30 5386.50 732.853   7
   2  -5 -29-80.5865 367.786   1
   2   5 -29 759.011 377.958   1
   2  -5 -29 686.320 288.262   7
   2   5 -29 706.753 364.481   7
   2  -5 -28 1363.14 464.686   1
   2   5 -28 1207.79 370.969   1
   2   5 -28 1901.90 440.662   7
   2  -5 -28 1459.34 393.558   7
   2  -5 -27 9576.23 985.450   1
   2   5 -27 8949.25 953.755   7
   2  -5 -27 9173.10 859.846   7
   2  -5 -26 233.854 235.563   1
   2   5 -26 322.671 267.214   1
   2  -5 -26 168.271 216.645   7
   2   5 -26 167.399 218.755   7
   2  -5 -25 295.383 273.205   1
   2   5 -25 1.90252 219.583   1
   2  -5 -25 595.780 277.071   7
   2  -5 -24 7809.58 811.667   1
   2   5 -24 8682.17 875.018   1
   2  -5 -24 8696.72 792.414   7
   2  -5 -23 4815.53 649.039   1
   2   5 -23 4405.31 608.536   1
   2  -5 -23 3318.18 493.842   7
   2  -5 -22 383.778 306.912   1
   2   5 -22 332.581 264.832   1
   2  -5 -22 156.787 183.236   7
   2  -5 -21 5755.38 651.652   1
   2   5 -21 5677.49 661.465   1
   2  -5 -21 5486.10 598.466   7
   2  -5 -20 1412.59 346.574   1
   2   5 -20 1046.44 322.151   1
   2  -5 -20 1632.62 332.790   7
   2  -5 -19 217.806 198.387   1
   2   5 -19 466.706 253.385   1
   2  -5 -19 473.100 189.709   7
   2  -5 -18 7411.14 691.399   1
   2   5 -18 8008.35 708.887   1
   2  -5 -18 7986.64 656.503   7
  -2  -5  18 7510.96 553.159   6
   2  -5 -17 9649.04 747.598   1
   2   5 -17 11470.7 819.706   1
   2  -5 -17 11004.4 744.132   7
  -2  -5  17 12649.4 696.306   6
   2   5 -16 1593.50 330.731   1
   2  -5 -16 1532.36 312.098   1
   2  -5 -16 1543.21 298.755   7
  -2  -5  16 1387.58 237.180   6
   2   5 -15 2986.44 394.287   1
   2  -5 -15 3604.01 432.921   1
   2  -5 -15 2832.17 367.341   7
  -2  -5  15 2919.67 326.998   6
   2   5 -14 12925.1 776.089   1
   2  -5 -14 14300.2 808.012   1
  -2  -5  14 12973.6 673.760   6
  -2   5  14 13264.1 800.883   7
   2  -5 -14 13439.0 759.459   7
   2  -5 -13 7.70164 131.268   1
   2   5 -13 216.743 133.701   1
  -2   5  13 76.6318 89.1784   7
   2  -5 -13 431.847 180.806   7
  -2  -5  13 324.868 153.218   6
   2  -5 -12 1224.28 252.051   1
   2   5 -12 996.385 224.582   1
  -2   5  12 1093.55 237.717   7
   2  -5 -12 1286.32 246.740   7
  -2  -5  12 1471.14 233.062   6
   2  -5 -11 1654.26 259.477   1
   2   5 -11 1623.67 263.326   1
  -2   5  11 1557.93 256.489   7
   2  -5 -11 2588.00 328.578   7
  -2  -5  11 1458.74 240.036   6
   2   5 -10 533.434 178.087   1
   2  -5 -10 353.284 153.093   1
   2  -5 -10 564.884 176.410   7
  -2   5  10 334.309 133.761   7
  -2  -5  10 681.044 173.866   6
   2   5  -9 29566.6 946.243   1
   2  -5  -9 30860.4 957.620   1
  -2   5   9 32115.5 1027.87   7
   2  -5  -9 29962.2 955.725   7
  -2  -5   9 30392.2 964.264   6
   2   5  -8 54000.3 1199.75   1
   2  -5  -8 54014.4 1192.37   1
  -2   5   8 56647.5 1292.72   7
   2  -5  -8 53900.6 1236.00   7
  -2  -5   8 54218.2 1278.79   6
  -2   5   7 74912.9 1481.69   4
   2   5  -7 74969.9 1325.13   1
   2  -5  -7 74103.1 1306.16   1
  -2   5   7 76949.9 1448.83   7
   2  -5  -7 75321.9 1422.97   7
  -2  -5   7 72919.8 1456.70   6
  -2   5   6 803.379 203.657   4
   2  -5  -6 193.045 105.212   1
   2   5  -6 196.665 114.299   1
   2  -5  -6 371.473 128.480   7
  -2   5   6 575.414 154.793   7
  -2  -5   6 135.800 156.216   6
  -2  -5   6 515.660 159.700   4
  -2   5   5 28409.6 876.994   4
   2  -5  -5 29022.6 708.435   1
   2   5  -5 27345.3 706.765   1
  -2   5   5 28663.6 849.438   7
   2  -5  -5 27345.1 830.052   7
  -2  -5   5 27692.2 855.303   4
  -2  -5   5 29248.3 895.621   6
  -2   5   4 10392.1 523.133   4
   2  -5  -4 11337.0 541.965   4
   2   5  -4 10916.4 557.838   6
   2  -5  -4 10592.4 517.220   7
  -2   5   4 12004.9 545.721   7
  -2  -5   4 10378.4 537.132   6
  -2  -5   4 10882.1 529.740   4
   2  -5  -3 3187.52 292.411   4
  -2   5   3 3347.44 293.419   4
  -2   5   3 3943.05 306.338   7
  -2  -5   3 3676.65 323.518   6
   2   5  -3 3714.64 308.751   4
  -2  -5   3 3388.19 296.167   5
  -2  -5   3 3642.49 311.736   4
   2   5  -3 3302.05 310.318   6
   2  -5  -2 14793.9 599.042   4
  -2   5   2 15238.8 605.311   7
   2   5  -2 14391.8 611.857   6
  -2  -5   2 13508.9 581.680   4
  -2  -5   2 14204.9 612.165   6
  -2  -5   2 14383.3 583.599   5
  -2   5   2 13726.7 583.122   4
  -2   5   2 14750.0 555.621   5
   2   5  -2 14289.0 592.354   4
  -2  -5   1 14611.2 330.648   2
  -2   5   1 14290.5 326.188   2
   2  -5  -1 15265.6 609.102   4
  -2  -5   1 14760.2 606.044   4
  -2   5   1 13987.4 525.652   5
   2   5  -1 15576.2 616.231   4
   2   5  -1 15825.3 632.788   6
   2   5  -1 15571.4 593.296   5
  -2  -5   1 15512.8 626.992   6
  -2  -5   1 15305.6 607.617   5
  -2   5   1 16056.7 620.146   4
  -2   5   0 1246.87 99.0539   2
  -2  -5   0 1260.27 99.5173   2
   2   5   0 1022.20 163.791   4
   2  -5   0 1441.97 233.465   4
  -2  -5   0 1545.47 207.166   4
  -2  -5   0 1182.70 92.2175   3
  -2   5   0 1441.46 101.601   3
  -2   5   0 1212.45 182.342   4
  -2  -5   0 1297.79 193.337   5
   2  -5   0 1400.19 188.226   5
  -2  -5   0 1085.12 178.556   6
  -2   5   0 1383.25 176.220   5
   2   5   0 1184.17 178.687   5
   2   5   0 1247.08 184.073   6
   2  -5   1 521.581 73.5319   2
   2   5   1 567.837 79.0744   2
  -2   5  -1 640.553 81.0185   2
  -2  -5  -1 557.244 76.4775   2
  -2  -5  -1 895.974 172.545   4
   2   5   1 391.999 121.251   4
  -2   5  -1 449.286 119.977   4
  -2   5  -1 325.990 84.8991   5
   2  -5   1 539.983 148.462   4
  -2  -5  -1 615.504 160.490   5
   2  -5   1 542.837 123.484   5
   2   5   1 483.541 127.216   5
   2   5   1 525.219 141.146   6
   2  -5   2 1018.79 103.589   2
   2   5   2 1065.38 103.792   2
  -2   5  -2 979.675 105.991   2
   2  -5   2 962.199 105.660   3
  -2  -5  -2 764.510 90.4356   2
   2   5   2 873.471 95.4407   3
   2   5   2 1121.76 201.437   4
   2  -5   2 790.013 155.081   4
   2  -5   2 763.492 126.066   5
   2   5   2 629.844 157.897   5
  -2   5  -2 891.275 131.470   5
   2   5   2 918.843 183.605   6
  -2  -5  -2 1192.40 208.047   5
   2  -5   3 2298.71 167.771   3
   2   5   3 1795.29 234.421   4
   2  -5   3 2021.07 159.733   2
  -2  -5  -3 1872.07 153.847   2
  -2   5  -3 1969.63 158.625   2
   2   5   3 1884.57 147.483   2
   2   5   3 1872.41 150.661   3
   2   5   3 1729.55 199.187   6
   2  -5   3 2433.00 209.312   5
  -2  -5  -3 2284.01 275.952   5
   2  -5   3 1946.16 251.244   4
   2   5   3 1788.48 226.388   5
   2   5   4 172607. 1544.08   3
   2   5   4 168020. 2180.81   4
   2   5   4 172126. 1529.63   2
   2  -5   4 168636. 1528.68   2
   2  -5   4 171034. 1557.15   3
   2   5   4 174620. 1575.69   1
   2  -5   4 162890. 1518.33   1
   2   5   4 171337. 1636.53   7
   2  -5   4 166201. 1644.01   5
   2   5   4 163923. 1993.83   6
   2   5   4 166844. 2157.77   5
   2   5   5 6737.13 340.199   2
   2  -5   5 5964.22 329.983   2
   2  -5   5 7045.77 351.688   1
   2   5   5 7245.26 359.274   1
   2   5   5 7112.04 336.299   7
   2   5   5 7036.59 414.927   6
   2   5   5 7114.37 465.462   5
  -2   5  -5 7043.40 441.235   6
   2  -5   5 6656.69 344.408   5
   2   5   6 157396. 1725.80   2
   2  -5   6 152139. 1714.59   2
   2   5   6 152223. 1764.79   1
   2  -5   6 144645. 1712.11   1
   2   5   6 152393. 1579.56   7
   2   5   6 148374. 2146.08   5
  -2   5  -6 153135. 1990.82   6
   2  -5   7 238.690 129.068   2
   2   5   7 274.124 112.323   2
   2   5   7 201.092 128.399   1
   2  -5   7 240.595 111.045   1
   2   5   7 302.982 110.544   7
  -2  -5  -7 143.378 87.6232   7
  -2   5  -7 132.623 126.245   6
   2  -5   8 31733.3 901.189   2
   2   5   8 32600.5 906.624   2
   2  -5   8 32239.4 919.297   1
   2   5   8 32081.3 912.197   1
   2   5   8 32939.2 822.673   7
  -2  -5  -8 31734.8 760.797   7
  -2   5  -8 32284.9 937.494   6
   2   5   9 4859.14 373.538   2
   2  -5   9 5195.48 397.252   2
   2   5   9 5297.50 402.627   1
   2  -5   9 5229.33 399.355   1
  -2  -5  -9 4624.83 315.317   7
   2   5   9 5340.71 347.608   7
  -2   5  -9 4978.88 369.360   6
   2  -5  10 5074.71 410.546   2
   2   5  10 5163.91 410.593   2
   2   5  10 5468.43 374.255   7
  -2  -5 -10 5047.09 334.373   7
  -2   5 -10 4659.04 356.296   6
   2   5  10 4969.16 402.241   1
   2  -5  10 5504.89 432.032   1
   2   5  11 30246.9 1029.36   2
   2  -5  11 28671.7 999.446   2
   2   5  11 30099.2 921.555   7
  -2   5 -11 30998.1 923.640   6
  -2  -5 -11 30988.7 859.525   7
   2   5  11 31726.7 1062.96   1
   2  -5  11 31434.9 1062.76   1
   2  -5  12 288.413 136.448   2
   2   5  12 182.875 123.846   2
   2   5  12 110.904 111.448   7
  -2  -5 -12 55.0441 93.9879   7
   2   5  12 229.868 141.738   1
   2  -5  12 263.220 149.723   1
   2  -5  13 1733.31 273.213   2
   2   5  13 1704.13 297.401   2
   2   5  13 1642.37 236.161   7
  -2  -5 -13 1743.38 231.134   7
   2  -5  13 1729.73 291.283   1
   2   5  13 2134.33 321.498   1
   2   5  14 3437.44 402.978   2
   2  -5  14 3337.21 410.445   2
  -2  -5 -14 3928.23 358.861   7
   2   5  14 4109.94 380.928   7
   2   5  15 2818.39 395.001   2
   2  -5  15 3480.26 411.211   2
   2   5  15 2855.77 329.406   7
  -2  -5 -15 3446.12 350.396   7
   2   5  16 8161.91 650.663   2
   2  -5  16 8348.23 665.067   2
[truncated: 2,700,646 more chars]
