# Supplementary material for: The crystal structure of a mononuclear PrIII complex with cucurbit[6]uril
Source: Acta Crystallogr E Crystallogr Commun. 2024 Jun 25;80(Pt 7):789–94. doi: 10.1107/S2056989024005760 (PMC11223695; doi:10.1107/S2056989024005760)
Supplement: Supplementary file 2 [file e-80-00789-Isup4.hkl]

data_I                                                                          
_shelx_title ' shI_6002_ViPa_auto in P21/n No14' 
_shelx_refln_list_code          4                                               
_shelx_F_calc_maximum     1194.93                                               
_exptl_crystal_F_000      6508.41                                               
_reflns_d_resolution_high  0.8400                                               
                                                                                
loop_                                                                           
 _space_group_symop_operation_xyz                                               
 'x, y, z'                                                                      
 '-x+1/2, y+1/2, -z+1/2'                                                        
 '-x, -y, -z'                                                                   
 'x-1/2, -y-1/2, z-1/2'                                                         
                                                                                
_cell_length_a    24.1937                                                       
_cell_length_b    17.0120                                                       
_cell_length_c    28.6422                                                       
_cell_angle_alpha  90.000                                                       
_cell_angle_beta   90.596                                                       
_cell_angle_gamma  90.000                                                       
                                                                                
_shelx_F_squared_multiplier     1.000                                           
                                                                                
loop_                                                                           
 _refln_index_h                                                                 
 _refln_index_k                                                                 
 _refln_index_l                                                                 
 _refln_F_squared_calc                                                          
 _refln_F_squared_meas                                                          
 _refln_F_squared_sigma                                                         
 _refln_observed_status                                                         
   2   0   0      85341.27      42931.91     32185.77 o                         
   4   0   0      25556.40      24767.99       325.76 o                         
   6   0   0      82656.08      83688.30      1122.39 o                         
   8   0   0     145295.02     138371.06      1100.23 o                         
  10   0   0      32872.93      30553.66       681.94 o                         
  12   0   0      55606.59      60607.86      1764.60 o                         
  14   0   0      95032.06      96789.82      2473.97 o                         
  16   0   0      48047.98      50337.80      1354.02 o                         
  18   0   0        416.31        193.91       144.93 o                         
  20   0   0      11854.00      11053.84       611.13 o                         
  22   0   0      26329.31      26840.05       881.22 o                         
  24   0   0        221.90        201.48       154.50 o                         
  26   0   0       1138.39        691.84       476.12 o                         
  28   0   0       2312.98       1317.71       543.26 o                         
   3   1   0      10660.28       9798.60       173.74 o                         
   4   1   0     151318.34     150720.70       876.93 o                         
   5   1   0       2271.73       2281.38        85.24 o                         
   6   1   0     135719.89     128862.48       750.83 o                         
   7   1   0      31627.92      31625.47       344.03 o                         
   8   1   0        715.39        639.22        63.92 o                         
   9   1   0       2809.57       3526.46       136.94 o                         
  10   1   0     123432.14     115942.52       835.72 o                         
  11   1   0      29564.43      33403.07       447.34 o                         
  12   1   0     118356.02     124877.27      1029.11 o                         
  13   1   0       1853.25       2191.56       154.34 o                         
  14   1   0        354.16        165.65        68.96 o                         
  15   1   0       1604.68       1723.34       144.24 o                         
  16   1   0       4700.37       4785.68       267.21 o                         
  17   1   0       7668.33       8701.63       368.95 o                         
  18   1   0      26077.84      24642.36       718.63 o                         
  19   1   0        155.42        242.48        90.45 o                         
  20   1   0       6162.15       5913.64       314.30 o                         
  21   1   0       4461.43       4061.36       275.29 o                         
  22   1   0       2008.05       1867.77       179.25 o                         
  23   1   0       3799.95       3278.08       237.79 o                         
  24   1   0       6241.25       6142.58       465.28 o                         
  25   1   0      10861.52      10811.64       715.06 o                         
  26   1   0       3353.44       3365.09       399.90 o                         
  27   1   0          7.82       -316.50       325.33 o                         
  28   1   0       2672.68       3103.17       759.06 o                         
   0   2   0        363.26       1220.49        76.20 o                         
   1   2   0      13727.08      14308.65       158.20 o                         
   2   2   0      39468.51      39180.10       212.03 o                         
   3   2   0      17222.53      17649.15       189.67 o                         
   4   2   0      46524.14      46391.61       541.72 o                         
   5   2   0      60901.31      60412.82       423.75 o                         
   6   2   0      44293.64      43659.00       430.73 o                         
   7   2   0      13738.76      12995.29       211.25 o                         
   8   2   0       2500.32       3240.70       115.62 o                         
   9   2   0        596.86        559.37        61.54 o                         
  10   2   0      17781.01      18053.91       293.74 o                         
  11   2   0       7244.05       6512.61       189.24 o                         
  12   2   0       3537.43       3264.55       156.86 o                         
  13   2   0      41268.28      42111.80       562.47 o                         
  14   2   0      43148.47      42903.53       625.90 o                         
  15   2   0       3902.39       4548.42       263.28 o                         
  16   2   0     101876.87     108173.46      1247.84 o                         
  17   2   0        918.78       1442.43       174.66 o                         
  18   2   0       2103.19       2404.64       212.43 o                         
  19   2   0        183.71        113.61       151.54 o                         
  20   2   0       7030.32       6750.73       337.90 o                         
  21   2   0       3749.60       3968.30       279.35 o                         
  22   2   0      20502.05      21322.76       549.01 o                         
  23   2   0       4281.94       3877.19       272.37 o                         
  24   2   0       3907.84       3162.54       455.57 o                         
  25   2   0       4388.46       4216.16       382.37 o                         
  26   2   0        954.64        857.05       150.13 o                         
  27   2   0       4046.08       3782.14       932.41 o                         
  28   2   0       1361.56       3528.88      3929.43 o                         
   1   3   0     108407.41     102727.33       774.76 o                         
   2   3   0      94168.23      92747.95       504.77 o                         
   3   3   0      17844.39      17210.75       176.37 o                         
   4   3   0      63365.92      63282.52       420.40 o                         
   5   3   0       1853.42       1813.73       203.70 o                         
   6   3   0      77129.49      80736.16       509.82 o                         
   7   3   0      43580.46      42695.93       425.88 o                         
   8   3   0        953.33       1118.11        85.08 o                         
   9   3   0      30249.05      30384.46       476.72 o                         
  10   3   0      58061.79      56525.80       571.58 o                         
  11   3   0      14641.61      15166.37       350.56 o                         
  12   3   0      29540.13      28995.40       454.42 o                         
  13   3   0        723.94        553.21        90.42 o                         
  14   3   0       2321.59       1933.79       165.06 o                         
  15   3   0       8078.79       6732.37       309.78 o                         
  16   3   0      26227.82      26413.54       622.86 o                         
  17   3   0      31644.40      31718.18       706.16 o                         
  18   3   0       3984.79       3488.73       251.85 o                         
  19   3   0      15427.32      15568.52       610.39 o                         
  20   3   0       6597.60       6682.19       416.74 o                         
  21   3   0       9895.71       9096.82       381.59 o                         
  22   3   0       3173.89       3672.03       263.83 o                         
  23   3   0      55341.17      50126.57      1128.17 o                         
  24   3   0        505.82        964.06       281.51 o                         
  25   3   0         72.01       -140.87       196.12 o                         
  26   3   0       4327.53       4077.49       357.49 o                         
  27   3   0       1263.35        560.90       290.17 o                         
  28   3   0        489.19       -466.39       466.39 o                         
   0   4   0    1427869.00    1396581.88      7034.40 o                         
   1   4   0      33242.61      34827.61       478.50 o                         
   2   4   0      10908.37      11206.35       144.94 o                         
   3   4   0      97993.06      99807.73       681.13 o                         
   4   4   0      68051.48      64703.82       367.12 o                         
   5   4   0      41062.29      38426.43       448.25 o                         
   6   4   0       5318.52       4584.67       140.60 o                         
   7   4   0      42929.50      44476.57       449.59 o                         
   8   4   0      22894.44      23124.15       313.15 o                         
   9   4   0        219.17         66.17        52.27 o                         
  10   4   0       3268.43       3304.84       146.23 o                         
  11   4   0      42731.13      40439.16       583.61 o                         
  12   4   0       5453.71       4751.51       256.69 o                         
  13   4   0      34170.10      34120.57      1072.18 o                         
  14   4   0      17201.20      17061.78       649.18 o                         
  15   4   0       2038.25       2355.75       266.67 o                         
  16   4   0      15286.78      15600.89       663.52 o                         
  17   4   0       8852.07       8174.98       388.45 o                         
  18   4   0       3966.35       4246.35       382.99 o                         
  19   4   0      28133.67      28411.73       745.00 o                         
  20   4   0       1109.28       1453.03       198.28 o                         
  21   4   0       2343.11       2573.64       214.73 o                         
  22   4   0       9031.39      10158.38       414.35 o                         
  23   4   0      19181.18      18320.07       869.04 o                         
  24   4   0      11802.15      10622.06       538.97 o                         
  25   4   0        483.86        563.05       396.78 o                         
  26   4   0       2493.73       2039.27       392.64 o                         
  27   4   0        563.29        853.95       312.10 o                         
  28   4   0       5670.54       5077.27       681.86 o                         
   1   5   0      52738.23      49862.28       422.24 o                         
   2   5   0       1607.84       1807.10        53.03 o                         
   3   5   0        220.77        187.78        45.63 o                         
   4   5   0       3509.10       3649.94       114.23 o                         
   5   5   0     119949.81     123439.38      1390.62 o                         
   6   5   0     157487.47     159241.94      1087.88 o                         
   7   5   0     224594.38     227416.05      1226.08 o                         
   8   5   0      18745.85      18448.03       340.46 o                         
   9   5   0      28172.58      29062.49       430.79 o                         
  10   5   0      25605.65      24676.21       431.33 o                         
  11   5   0       2595.55       2691.65       152.53 o                         
  12   5   0        197.23        186.07        86.23 o                         
  13   5   0      16125.53      15056.42       525.41 o                         
  14   5   0        878.72        949.92       126.25 o                         
  15   5   0      54998.72      54323.89       833.30 o                         
  16   5   0       7430.02       7591.63       321.39 o                         
  17   5   0      15346.17      14813.54       571.86 o                         
  18   5   0       6748.53       6783.23       409.80 o                         
  19   5   0       1008.06        958.47       129.77 o                         
  20   5   0       1018.44       1074.54       129.46 o                         
  21   5   0         78.15        133.07       101.86 o                         
  22   5   0      34202.11      34989.79       765.59 o                         
  23   5   0       3074.25       3249.84       250.14 o                         
  24   5   0      12831.62      12131.80       577.10 o                         
  25   5   0        741.79        529.62       239.23 o                         
  26   5   0        386.60         50.52       207.68 o                         
  27   5   0        101.46         -0.14       212.74 o                         
   0   6   0      14849.36      13194.94       371.50 o                         
   1   6   0         33.67        124.01        54.81 o                         
   2   6   0      38642.80      40131.59       414.47 o                         
   3   6   0     231229.38     237117.28       925.25 o                         
   4   6   0      94430.46     106875.56       540.73 o                         
   5   6   0     171631.64     173225.47       796.76 o                         
   6   6   0       8626.90      10065.35       221.66 o                         
   7   6   0        129.80        130.24        59.91 o                         
   8   6   0      30346.34      30025.27       499.00 o                         
   9   6   0      27095.06      26048.26       501.80 o                         
  10   6   0       6715.36       6465.41       232.13 o                         
  11   6   0      33225.08      34297.35       541.84 o                         
  12   6   0       8197.24       6516.35       292.22 o                         
  13   6   0       1909.26       2552.27       190.16 o                         
  14   6   0        147.86        118.84        77.94 o                         
  15   6   0       5834.32       5661.20       287.72 o                         
  16   6   0       3426.12       3447.25       233.42 o                         
  17   6   0      20082.94      19913.96       610.71 o                         
  18   6   0      13276.06      13379.54       447.42 o                         
  19   6   0       7433.99       6798.59       330.60 o                         
  20   6   0        782.28       1199.49       162.31 o                         
  21   6   0       8060.42       7263.62       478.83 o                         
  22   6   0        219.82        149.17       121.72 o                         
  23   6   0       1905.58       2106.66       246.51 o                         
  24   6   0        280.47        125.14       247.30 o                         
  25   6   0       3082.50       2794.11       398.82 o                         
  26   6   0      12964.27      13441.33       875.85 o                         
  27   6   0       1471.73       1169.05       312.25 o                         
   1   7   0       9501.91       9018.13       215.79 o                         
   2   7   0        731.06       1231.92        91.25 o                         
   3   7   0         18.87         25.90        30.14 o                         
   4   7   0       5414.94       5581.42       121.82 o                         
   5   7   0      17851.55      18112.39       247.63 o                         
   6   7   0       9392.59       9049.48       201.97 o                         
   7   7   0      66876.49      66556.22       636.68 o                         
   8   7   0      24728.04      24213.90       420.26 o                         
   9   7   0      14004.34      14771.98       347.02 o                         
  10   7   0       2003.60       1884.98       151.67 o                         
  11   7   0       1408.79       1435.51       119.19 o                         
  12   7   0       3905.84       3993.11       241.47 o                         
  13   7   0       8825.80       9316.19       650.40 o                         
  14   7   0      32609.98      33932.21       824.45 o                         
  15   7   0      18653.51      19293.61       629.69 o                         
  16   7   0      12976.81      12532.10       427.87 o                         
  17   7   0       4491.78       4576.77       274.78 o                         
  18   7   0        332.23        374.02       104.46 o                         
  19   7   0         23.71       -109.97       109.97 o                         
  20   7   0       5191.49       4628.30       280.23 o                         
  21   7   0       8611.72       8899.13       402.41 o                         
  22   7   0      42438.80      42891.34      1083.02 o                         
  23   7   0       1933.33       1673.09       322.36 o                         
  24   7   0       7836.33       6341.67       550.70 o                         
  25   7   0        624.07        132.86       243.02 o                         
  26   7   0        671.25        654.45       250.12 o                         
  27   7   0       1969.42       2440.31       598.05 o                         
   0   8   0      45576.00      50815.67       733.23 o                         
   1   8   0       1194.94       1588.67       110.02 o                         
   2   8   0       1772.23       2027.72       112.30 o                         
   3   8   0      35628.80      39292.63       292.61 o                         
   4   8   0         11.25        -11.48        33.14 o                         
   5   8   0        831.62        905.20        67.67 o                         
   6   8   0      16919.85      17456.75       297.39 o                         
   7   8   0       6758.11       7487.63       209.21 o                         
   8   8   0      22450.80      21930.42       370.81 o                         
   9   8   0       5760.45       5427.19       195.49 o                         
  10   8   0       9123.55       9400.56       262.43 o                         
  11   8   0      50251.12      51249.20       624.73 o                         
  12   8   0       1351.40       1325.93       127.56 o                         
  13   8   0       1177.77       1111.73       107.51 o                         
  14   8   0        852.03        793.37       117.30 o                         
  15   8   0       4630.85       4203.25       271.75 o                         
  16   8   0      10017.20      10083.55       396.76 o                         
  17   8   0       1293.35       1624.97       183.34 o                         
  18   8   0      55235.15      54616.14       939.98 o                         
  19   8   0      40853.66      41438.05       830.36 o                         
  20   8   0       9966.42       9020.62       401.74 o                         
  21   8   0       2778.05       2748.18       232.94 o                         
  22   8   0       1001.58        697.19       170.25 o                         
  23   8   0       2456.87       2103.68       341.32 o                         
  24   8   0      16279.39      15212.11       852.64 o                         
  25   8   0      11588.77      11821.96       778.03 o                         
  26   8   0      26846.12      27571.78      1340.72 o                         
   1   9   0       3622.64       4068.85       190.67 o                         
   2   9   0       2233.21       2691.17       190.10 o                         
   3   9   0       1055.67       1646.17        99.40 o                         
   4   9   0       9985.68       9565.10       173.70 o                         
   5   9   0        203.32        277.32        40.84 o                         
   6   9   0      42368.26      43792.66       476.35 o                         
   7   9   0      21927.41      22660.44       366.58 o                         
   8   9   0       7033.36       6930.72       214.34 o                         
   9   9   0      11350.38      13324.11       307.52 o                         
  10   9   0       1713.80       1450.20       113.36 o                         
  11   9   0       8292.94       8549.12       281.29 o                         
  12   9   0       3360.34       3304.36       237.01 o                         
  13   9   0       1351.34       1252.44       121.02 o                         
  14   9   0       2929.99       2637.53       170.24 o                         
  15   9   0        554.34        703.35       128.49 o                         
  16   9   0       1397.35       1521.27       167.82 o                         
  17   9   0      26222.04      25910.62       653.83 o                         
  18   9   0      15355.77      13985.34       491.82 o                         
  19   9   0      44564.11      44690.55       884.28 o                         
  20   9   0        156.68         97.34       112.35 o                         
  21   9   0        195.66        284.02       132.91 o                         
  22   9   0       2233.77       2773.74       293.67 o                         
  23   9   0         29.87         34.28       217.09 o                         
  24   9   0       2112.52       1852.72       341.17 o                         
  25   9   0       9538.83       9466.83       870.80 o                         
   0  10   0       4935.27       5827.93       376.46 o                         
   1  10   0          4.01        -24.83        90.11 o                         
   2  10   0       8769.71       8936.85       349.01 o                         
   3  10   0      16919.89      17786.14       531.21 o                         
   4  10   0       5055.48       5429.40       156.11 o                         
   5  10   0        123.98         47.18        42.06 o                         
   6  10   0       2078.92       2033.83       121.81 o                         
   7  10   0       4065.25       4521.26       191.78 o                         
   8  10   0      12654.78      12754.36       292.29 o                         
   9  10   0        268.73        215.36        60.53 o                         
  10  10   0       5288.24       5467.61       210.29 o                         
  11  10   0        185.87        349.86        97.78 o                         
  12  10   0       5381.55       5330.11       264.19 o                         
  13  10   0       4999.73       4744.74       251.12 o                         
  14  10   0       1195.98       1199.39       132.35 o                         
  15  10   0      21412.79      20434.33       571.15 o                         
  16  10   0       5380.98       5393.97       350.81 o                         
  17  10   0      16136.65      16238.17       533.90 o                         
  18  10   0       8506.34       8580.57       398.99 o                         
  19  10   0       1695.10       1217.63       177.29 o                         
  20  10   0        674.90        664.69       178.98 o                         
  21  10   0       4400.02       4589.23       378.46 o                         
  22  10   0       1795.40       1790.44       249.24 o                         
  23  10   0       5478.02       6207.04       567.44 o                         
  24  10   0       2100.89       1956.34       360.62 o                         
  25  10   0        262.08         17.04       362.28 o                         
   1  11   0      33654.43      35323.93       675.57 o                         
   2  11   0      10230.32      11012.94       526.05 o                         
   3  11   0      21125.62      21310.67       654.38 o                         
   4  11   0        462.39        472.89       141.99 o                         
   5  11   0       7945.83       7807.25       206.40 o                         
   6  11   0       2212.47       2362.77       111.51 o                         
   7  11   0       5546.13       4761.55       171.58 o                         
   8  11   0       8082.43       8069.25       233.63 o                         
   9  11   0         19.17          6.45        60.47 o                         
  10  11   0       1663.08       1676.95       123.97 o                         
  11  11   0       1363.85       1409.41       120.01 o                         
  12  11   0      19577.26      19612.52       509.86 o                         
  13  11   0      26565.87      25864.18       593.05 o                         
  14  11   0       1099.00       1032.97       160.47 o                         
  15  11   0        827.00        715.02       104.92 o                         
  16  11   0       1641.92       1732.38       245.58 o                         
  17  11   0      25617.26      24758.99       669.24 o                         
  18  11   0          0.80         55.22       106.52 o                         
  19  11   0      20861.84      21426.48       770.59 o                         
  20  11   0      12542.76      11786.02       581.80 o                         
  21  11   0       5353.27       5672.42       428.61 o                         
  22  11   0       5750.10       5890.59       433.47 o                         
  23  11   0       2830.69       2403.61       372.46 o                         
  24  11   0        158.78       -220.62       220.62 o                         
   0  12   0      12021.50      11857.47       590.98 o                         
   1  12   0        164.45        196.62       123.40 o                         
   2  12   0       5685.73       5508.79       328.14 o                         
   3  12   0       6020.67       6069.49       378.49 o                         
   4  12   0       5312.33       5258.12       362.88 o                         
   5  12   0      13257.24      13249.40       476.93 o                         
   6  12   0        209.00        174.38        60.83 o                         
   7  12   0       5042.03       4574.58       228.41 o                         
   8  12   0       1368.48       1490.43       127.45 o                         
   9  12   0      11217.01      10388.14       278.72 o                         
  10  12   0        799.76        551.48        77.87 o                         
  11  12   0         80.37         -2.14        76.45 o                         
  12  12   0          3.55        -35.78       108.02 o                         
  13  12   0      17947.98      17990.87       607.62 o                         
  14  12   0       1065.83       1043.02       184.81 o                         
  15  12   0      10877.69      10764.05       435.57 o                         
  16  12   0          2.69        -22.50       121.08 o                         
  17  12   0        902.75        958.40       188.53 o                         
  18  12   0       1027.48       1208.72       243.41 o                         
  19  12   0         12.63        229.65       164.71 o                         
  20  12   0        918.37        939.42       231.62 o                         
  21  12   0      10915.97      11450.86       599.55 o                         
  22  12   0        598.02        267.79       202.71 o                         
  23  12   0      10032.13      10271.04       713.38 o                         
   1  13   0       2251.24       2499.85       240.30 o                         
   2  13   0       2453.10       2582.51       243.26 o                         
   3  13   0         91.75        -66.73       129.69 o                         
   4  13   0       8886.35       9348.16       486.11 o                         
   5  13   0       2885.58       2723.34       280.13 o                         
   6  13   0         43.92         32.82       101.00 o                         
   7  13   0       1886.53       1910.36       139.14 o                         
   8  13   0       2072.83       1995.00       214.46 o                         
   9  13   0       1798.82       1520.02       185.95 o                         
  10  13   0        281.34        251.64       112.70 o                         
  11  13   0      21575.32      20949.62       529.97 o                         
  12  13   0       8358.04       8474.00       409.25 o                         
  13  13   0       2561.36       2779.98       250.73 o                         
  14  13   0       4755.91       5002.23       347.05 o                         
  15  13   0       1155.91       1173.40       164.43 o                         
  16  13   0        541.61        467.54       138.15 o                         
  17  13   0      16246.05      15616.76       650.92 o                         
  18  13   0       3722.44       3942.23       353.31 o                         
  19  13   0      17117.14      19251.71       752.18 o                         
  20  13   0       2828.89       2752.11       305.80 o                         
  21  13   0       5790.10       6862.68       478.96 o                         
  22  13   0       2134.14       1994.79       314.57 o                         
   0  14   0      11580.09      11729.44       809.50 o                         
   1  14   0        726.80        630.57       147.01 o                         
   2  14   0        951.28       1177.29       192.87 o                         
   3  14   0      11387.86      11267.55       497.95 o                         
   4  14   0        361.65        408.18       160.97 o                         
   5  14   0       1210.45       1217.00       217.55 o                         
   6  14   0       1016.62       1109.26       284.76 o                         
   7  14   0         19.36        262.53       204.61 o                         
   8  14   0       3795.62       3485.83       933.02 o                         
   9  14   0        157.78        568.21       281.57 o                         
  10  14   0        226.10        584.40       460.82 o                         
  11  14   0        502.91        439.76       126.87 o                         
  12  14   0        187.09        310.94       146.32 o                         
  13  14   0        435.98        291.88       146.86 o                         
  14  14   0       1092.37       1267.01       254.21 o                         
  15  14   0       9746.29      10258.68       688.26 o                         
  16  14   0       2610.51       2686.72       455.16 o                         
  17  14   0      22074.33      22434.96       929.66 o                         
  18  14   0        190.61         89.16       174.93 o                         
  19  14   0        517.04        361.73       313.67 o                         
  20  14   0       1395.36       1087.79       247.47 o                         
   1  15   0       1906.44       1623.29       243.08 o                         
   2  15   0       6366.93       6373.45       393.34 o                         
   3  15   0       4530.43       4437.36       460.44 o                         
   4  15   0      12527.32      12217.17       553.88 o                         
   5  15   0         60.61       -150.57       219.80 o                         
   6  15   0       9562.56       9059.40       779.67 o                         
   7  15   0      17388.21      14713.70      1410.26 o                         
   8  15   0       1446.47       1338.96       481.03 o                         
   9  15   0        204.55        410.72       259.83 o                         
  10  15   0       6527.64       6307.03       640.60 o                         
  11  15   0       3365.10       3210.39       503.25 o                         
  12  15   0       7899.84       8177.08       761.80 o                         
  13  15   0       7488.71       7794.18       740.96 o                         
  14  15   0        380.42        741.93       284.50 o                         
  15  15   0       4854.38       5791.93       631.83 o                         
  16  15   0        927.23        760.89       316.89 o                         
  17  15   0        423.42        392.95       355.17 o                         
  18  15   0       1908.62       1275.84       435.19 o                         
  19  15   0       7971.64       9029.43       828.34 o                         
   0  16   0       7299.04       6802.79       661.38 o                         
   1  16   0        225.21         11.26       176.84 o                         
   2  16   0        534.20        239.76       183.48 o                         
   3  16   0      26118.87      24410.12       789.23 o                         
   4  16   0       5601.41       5393.32       387.82 o                         
   5  16   0       9808.69       9468.51       559.59 o                         
   6  16   0       1725.74       2090.18       409.34 o                         
   7  16   0       1588.18       1017.16       287.93 o                         
   8  16   0       7192.05       7973.46       736.89 o                         
   9  16   0       3502.78       3628.24       821.18 o                         
  10  16   0       7782.42       7307.12       729.77 o                         
  11  16   0        779.86        496.65       401.84 o                         
  12  16   0       1283.97        429.95       248.83 o                         
  13  16   0          9.31         36.82       225.69 o                         
  14  16   0        252.46       -239.08       239.08 o                         
  15  16   0       3804.72       3907.36       759.90 o                         
  16  16   0       3733.03       4591.35      1261.41 o                         
  17  16   0       1884.63       2630.40       503.05 o                         
   1  17   0      17769.75      16399.75       753.68 o                         
   2  17   0        149.62        252.23       185.11 o                         
   3  17   0         81.11       -158.37       193.44 o                         
   4  17   0        742.35        751.62       214.09 o                         
   5  17   0      12105.15      12347.53       767.56 o                         
   6  17   0        103.38        248.34       237.62 o                         
   7  17   0       9516.21      10147.49      1306.40 o                         
   8  17   0        812.15        772.48       445.67 o                         
   9  17   0      16366.91      16008.70      1090.51 o                         
  10  17   0        147.31         22.84       252.36 o                         
  11  17   0        158.69        284.20       260.93 o                         
  12  17   0       3280.77       3771.21       583.12 o                         
  13  17   0       5974.19       6245.43       710.54 o                         
  14  17   0       5128.41       5884.09      1071.72 o                         
  15  17   0       4006.78       4310.82       627.76 o                         
   0  18   0         59.61        189.14       644.37 o                         
   1  18   0       6103.51       5607.90       465.18 o                         
   2  18   0         16.92        172.53       227.07 o                         
   3  18   0       6171.00       6290.52       579.55 o                         
   4  18   0         30.21         78.88       217.32 o                         
   5  18   0       5031.37       5329.12       647.74 o                         
   6  18   0        146.38        -97.47       301.43 o                         
   7  18   0        100.32         33.48       331.92 o                         
   8  18   0        541.14        860.37       620.91 o                         
   9  18   0       8231.54       9151.58       863.88 o                         
  10  18   0       2902.83       3326.75       553.31 o                         
  11  18   0      13958.79      14845.82      1102.26 o                         
  12  18   0       3604.45       3994.92       590.86 o                         
  13  18   0      13406.49      14561.63      1106.75 o                         
   1  19   0       5985.94       6132.67       519.44 o                         
   2  19   0       1687.68       1149.88       386.05 o                         
   3  19   0       1060.12        811.00       249.55 o                         
   4  19   0        150.53        -26.79       264.65 o                         
   5  19   0       2753.16       2693.76       494.45 o                         
   6  19   0        543.90        651.62       340.33 o                         
   7  19   0      16224.45      17340.04      1202.97 o                         
   8  19   0       2471.69       2556.90       466.47 o                         
   9  19   0       3158.60       3131.21       467.75 o                         
   0  20   0      16182.17      15499.68      1160.12 o                         
   1  20   0       3630.72       3531.63       477.43 o                         
   2  20   0       4247.06       4971.03       565.66 o                         
   3  20   0      22508.35      24755.07      1193.61 o                         
   4  20   0        847.16       1262.78       408.55 o                         
 -27   0   1      16495.13      13954.56      1055.78 o                         
 -25   0   1       1189.22       1916.82       384.03 o                         
 -23   0   1        155.61        -29.53       155.23 o                         
 -21   0   1      13284.43      12632.19       689.82 o                         
 -19   0   1      14405.19      14904.69      1032.57 o                         
 -17   0   1      10238.31      10903.66       843.11 o                         
 -15   0   1        169.12        325.38       140.74 o                         
 -13   0   1      19425.91      19839.47       703.70 o                         
 -11   0   1      31011.08      31439.26       807.58 o                         
  -9   0   1       4154.72       3735.16       226.18 o                         
  -7   0   1        782.10        806.22       149.40 o                         
  -5   0   1       5695.87       6143.71       233.97 o                         
  -3   0   1         59.25         55.72        61.78 o                         
   3   0   1       3615.38       3145.88        94.72 o                         
   5   0   1        282.46        294.21        52.89 o                         
   7   0   1      38691.97      37489.15       614.25 o                         
   9   0   1      63666.42      67146.48      1105.70 o                         
  11   0   1      17945.38      17650.14       448.42 o                         
  13   0   1      31984.36      33940.81       625.53 o                         
  15   0   1      52885.97      52854.11       846.45 o                         
  17   0   1     268425.66     282124.50      3557.35 o                         
  19   0   1       3313.91       3553.99       297.65 o                         
  21   0   1       4127.41       3914.67       334.41 o                         
  23   0   1      25352.12      24627.21       857.95 o                         
  25   0   1      13389.98      12137.74      1375.75 o                         
  27   0   1       2774.30       3280.74       783.18 o                         
 -28   1   1       1743.82       1934.43       318.81 o                         
 -27   1   1       4926.08       4422.03       453.93 o                         
 -26   1   1        343.43        554.33       179.75 o                         
 -25   1   1      58813.64      58700.71      1140.32 o                         
 -24   1   1         80.59        405.80       140.25 o                         
 -23   1   1      16689.31      16884.40       583.45 o                         
 -22   1   1       2640.85       2399.40       232.84 o                         
 -21   1   1       1706.15       1339.33       165.85 o                         
 -20   1   1        503.40        466.52       163.75 o                         
 -19   1   1       2151.11       2365.51       252.21 o                         
 -18   1   1       3896.30       4317.49       318.39 o                         
 -17   1   1       4358.43       4002.25       373.22 o                         
 -16   1   1        526.78        630.55       144.13 o                         
 -15   1   1       8156.97       7558.21       384.72 o                         
 -14   1   1         14.04        104.36        83.68 o                         
 -13   1   1      10752.00      12534.93       403.07 o                         
 -12   1   1      53442.51      58122.39      1081.46 o                         
 -11   1   1      10528.90      10870.62       295.20 o                         
 -10   1   1      15836.80      19047.27       368.70 o                         
  -9   1   1         21.12         61.66        50.73 o                         
  -8   1   1      14655.65      14596.89       325.90 o                         
  -7   1   1        287.21        194.33        51.75 o                         
  -6   1   1      58995.02      59556.45       517.45 o                         
  -5   1   1         23.99        213.71        56.77 o                         
  -4   1   1       4039.03       3984.50       116.16 o                         
  -3   1   1         13.86        103.78        46.27 o                         
  -2   1   1         88.62        233.26        48.52 o                         
   2   1   1       8914.45       8498.36       155.64 o                         
   3   1   1       4736.15       4482.01        87.80 o                         
   4   1   1       7488.10       7482.58       120.70 o                         
   5   1   1      37756.40      38078.45       284.04 o                         
   6   1   1      84677.24      82091.60       563.23 o                         
   7   1   1        351.59        140.23        42.04 o                         
   8   1   1      26840.39      26746.75       314.42 o                         
   9   1   1      10146.94       9860.57       199.24 o                         
  10   1   1       1052.04       1535.99        88.72 o                         
  11   1   1      10487.72       8792.35       210.05 o                         
  12   1   1       6711.00       7839.01       228.35 o                         
  13   1   1      69198.70      65949.55       751.01 o                         
  14   1   1      43479.43      45740.06       591.66 o                         
  15   1   1       8419.32       8161.65       265.85 o                         
  16   1   1      18348.21      18805.58       397.64 o                         
  17   1   1         46.20        155.32        77.30 o                         
  18   1   1        288.32        447.88       142.41 o                         
  19   1   1      35979.73      35293.93       642.89 o                         
  20   1   1         89.90        308.22       103.72 o                         
  21   1   1      38719.16      36174.21       693.76 o                         
  22   1   1        785.83       1067.38       178.12 o                         
  23   1   1      19888.15      19244.88       852.86 o                         
  24   1   1       7460.84       7495.17       452.35 o                         
  25   1   1      11450.77      11537.08       572.04 o                         
  26   1   1       3682.32       3712.18       564.23 o                         
  27   1   1      18841.55      19817.37      1294.29 o                         
  28   1   1          3.81       -163.75       398.28 o                         
 -28   2   1        215.52       -321.00       321.00 o                         
 -27   2   1       7221.12       6405.20       565.94 o                         
 -26   2   1          9.93       -146.87       146.87 o                         
 -25   2   1       2398.92       1831.52       362.17 o                         
 -24   2   1       6064.36       5673.51       364.71 o                         
 -23   2   1        318.28        227.95       120.92 o                         
 -22   2   1       5536.50       5390.82       333.90 o                         
 -21   2   1      20595.71      19879.65       726.45 o                         
 -20   2   1       1631.79       1985.14       239.58 o                         
 -19   2   1      10533.64      10223.02       498.56 o                         
 -18   2   1       3275.93       3245.10       277.80 o                         
 -17   2   1       1758.03       2021.12       204.02 o                         
 -16   2   1      47118.42      49087.97       860.73 o                         
 -15   2   1      89282.78      95332.44      2459.75 o                         
 -14   2   1      10167.90      10818.39       445.03 o                         
 -13   2   1       4125.58       3968.88       246.60 o                         
 -12   2   1      22945.97      24204.37       537.38 o                         
 -11   2   1      45663.29      52552.86       645.69 o                         
 -10   2   1        929.52        974.69        98.41 o                         
  -9   2   1       1651.19       1474.50       112.16 o                         
  -8   2   1       1112.70       1781.36       109.88 o                         
  -7   2   1      51625.32      50948.12       632.17 o                         
  -6   2   1      51515.44      50369.66       674.00 o                         
  -5   2   1        945.76        947.57        59.06 o                         
  -4   2   1      24956.58      24051.45       275.03 o                         
  -3   2   1       8298.03       9215.11       138.62 o                         
  -2   2   1        261.96        420.22        38.28 o                         
  -1   2   1       4579.61       4954.48        94.07 o                         
   0   2   1       1399.97       1307.07        46.21 o                         
   1   2   1       8651.09       9884.46       123.58 o                         
   2   2   1       1468.55       1318.83        44.14 o                         
   3   2   1      48176.21      47146.48       309.41 o                         
   4   2   1        965.36       1483.74        65.21 o                         
   5   2   1       1386.78       1467.48        77.90 o                         
   6   2   1       6097.62       7255.93       151.71 o                         
   7   2   1      15086.34      14874.22       216.61 o                         
   8   2   1       3160.98       4390.56       130.41 o                         
   9   2   1      12040.23      10295.93       206.62 o                         
  10   2   1       3933.26       3557.47       131.79 o                         
  11   2   1      26599.79      26850.35       366.82 o                         
  12   2   1      29962.62      33061.98       468.00 o                         
  13   2   1      13691.34      13696.97       314.94 o                         
  14   2   1         25.52        165.06        73.41 o                         
  15   2   1      36985.98      37697.52       608.75 o                         
  16   2   1        948.57       1513.49       147.97 o                         
  17   2   1       1280.86        915.02       112.61 o                         
  18   2   1       7059.35       6827.28       285.05 o                         
  19   2   1      10671.17      10561.85       326.90 o                         
  20   2   1       4241.80       4485.93       267.87 o                         
  21   2   1      17275.57      17633.99       522.96 o                         
  22   2   1       6883.14       7401.39       355.24 o                         
  23   2   1      34440.45      32922.84       746.96 o                         
  24   2   1       3124.10       2839.80       291.35 o                         
  25   2   1      14509.25      14557.16       639.54 o                         
  26   2   1       2168.05       2356.62       345.05 o                         
  27   2   1        930.18        751.23       463.42 o                         
  28   2   1      11500.42      11340.20      1024.06 o                         
 -28   3   1      13303.18      12069.89      1035.54 o                         
 -27   3   1       6760.51       7015.61       709.43 o                         
 -26   3   1      11141.69      10997.45       626.74 o                         
 -25   3   1      20803.15      20585.97       770.90 o                         
 -24   3   1       4734.60       5274.71       399.21 o                         
 -23   3   1       6960.18       7332.57       567.66 o                         
 -22   3   1      18530.95      19137.21       563.59 o                         
 -21   3   1        946.54       1143.46       169.05 o                         
 -20   3   1      33154.12      32480.21       716.08 o                         
 -19   3   1       7171.93       8023.44       534.33 o                         
 -18   3   1      11082.82      10606.72       429.91 o                         
 -17   3   1       3380.29       3759.08       253.88 o                         
 -16   3   1       4278.86       4630.33       274.52 o                         
 -15   3   1       4171.33       4351.82       282.03 o                         
 -14   3   1        226.77        189.88       122.46 o                         
 -13   3   1      22087.06      23573.82       706.46 o                         
 -12   3   1      21883.08      22271.69       466.04 o                         
 -11   3   1      30708.24      31888.95       570.59 o                         
 -10   3   1       6783.13       6391.69       242.91 o                         
  -9   3   1      29457.00      29558.18       439.22 o                         
  -8   3   1         33.24        132.48        44.69 o                         
  -7   3   1      15496.04      15769.91       262.88 o                         
  -6   3   1       9311.95       8451.86       184.88 o                         
  -5   3   1      32521.80      29823.84       351.02 o                         
  -4   3   1       5814.96       6407.62       131.07 o                         
  -3   3   1        558.94        540.10        52.84 o                         
  -2   3   1      42419.73      41248.31       330.54 o                         
  -1   3   1      14106.36      13032.14       170.57 o                         
   0   3   1      79472.84      79364.75       411.02 o                         
   1   3   1      20880.71      21156.54       212.76 o                         
   2   3   1      37174.95      37357.94       209.19 o                         
   3   3   1       4072.99       4213.20        80.83 o                         
   4   3   1      22230.20      24058.18       226.00 o                         
   5   3   1      27639.89      28869.87       340.46 o                         
   6   3   1        203.42        191.12        47.50 o                         
   7   3   1      41321.14      40857.16       434.50 o                         
   8   3   1      23846.28      22056.82       340.01 o                         
   9   3   1       4432.38       4791.27       168.61 o                         
  10   3   1      20519.09      21432.34       369.83 o                         
  11   3   1     100942.93     106547.18      1283.75 o                         
  12   3   1        180.18        320.13        75.68 o                         
  13   3   1      41431.74      39207.82       553.17 o                         
  14   3   1      27651.29      28275.16       552.92 o                         
  15   3   1      25503.08      25702.08       546.15 o                         
  16   3   1      26291.97      25985.45       670.16 o                         
  17   3   1        697.14        953.27       157.76 o                         
  18   3   1      19109.42      19033.92       520.85 o                         
  19   3   1       2920.47       2903.95       183.88 o                         
  20   3   1        941.14       1068.40       139.38 o                         
  21   3   1      13706.65      13800.28       455.66 o                         
  22   3   1      28059.33      27257.38       654.39 o                         
  23   3   1        467.25        446.54       158.02 o                         
  24   3   1       3745.90       4552.94       350.22 o                         
  25   3   1       3937.16       3811.43       339.22 o                         
  26   3   1       1185.96       1460.72       374.86 o                         
  27   3   1       8958.83       8447.46      1154.20 o                         
  28   3   1       2423.20       2281.27       462.09 o                         
 -28   4   1       1956.08       1282.07       407.15 o                         
 -27   4   1        523.79        291.90       224.50 o                         
 -26   4   1       1378.79       1262.60       339.02 o                         
 -25   4   1       2786.94       3102.16       313.81 o                         
 -24   4   1       3083.82       3721.33       339.58 o                         
 -23   4   1       5340.30       5077.07       380.44 o                         
 -22   4   1       2018.90       2414.89       239.35 o                         
 -21   4   1       5681.97       5544.98       347.18 o                         
 -20   4   1      18515.64      18520.10       474.61 o                         
 -19   4   1       1175.81       1206.08       131.21 o                         
 -18   4   1       3061.86       3043.69       189.82 o                         
 -17   4   1       9285.90       9132.72       318.42 o                         
 -16   4   1       8037.27       8315.48       335.20 o                         
 -15   4   1       1531.68       1223.16       144.08 o                         
 -14   4   1       9981.35       9828.56       347.09 o                         
 -13   4   1        499.30        676.53       103.96 o                         
 -12   4   1        917.98        826.99       109.92 o                         
 -11   4   1      60692.99      63382.35       607.34 o                         
 -10   4   1      24289.48      25786.88       419.89 o                         
  -9   4   1      43514.38      43920.24       474.34 o                         
  -8   4   1      28935.79      28935.11       370.77 o                         
  -7   4   1        406.91        374.14        55.62 o                         
  -6   4   1       9171.09       9244.71       211.61 o                         
  -5   4   1      19415.89      20164.19       310.00 o                         
  -4   4   1       2914.20       2993.69       100.62 o                         
  -3   4   1      36902.01      34339.97       305.09 o                         
  -2   4   1       3925.09       4966.42       303.55 o                         
  -1   4   1      22008.91      21108.03       264.19 o                         
   0   4   1      45073.78      48096.75       370.54 o                         
   1   4   1       1288.42        833.52        59.55 o                         
   2   4   1      70783.20      72316.90       286.58 o                         
   3   4   1       1782.62       2273.18       115.30 o                         
   4   4   1       7599.70       8584.23       130.66 o                         
   5   4   1        243.94        524.46        43.44 o                         
   6   4   1     209087.72     205836.72      1618.96 o                         
   7   4   1       1085.77       1089.00        97.26 o                         
   8   4   1      14364.63      13797.45       343.56 o                         
   9   4   1      19580.87      23528.58       481.33 o                         
  10   4   1      71971.43      77439.69      1048.70 o                         
  11   4   1      41469.22      42555.06       554.16 o                         
  12   4   1      48018.00      47482.75       877.67 o                         
  13   4   1      17868.53      19989.19       519.57 o                         
  14   4   1      24194.90      24640.04      1340.75 o                         
  15   4   1       2657.22       2877.08       224.50 o                         
  16   4   1      17483.32      17769.81       604.84 o                         
  17   4   1      19548.52      20681.12       603.53 o                         
  18   4   1      39006.71      37937.99       836.31 o                         
  19   4   1       1633.26       1897.46       222.84 o                         
  20   4   1      29858.90      31181.39       645.16 o                         
  21   4   1        334.64        387.43       136.64 o                         
  22   4   1       2732.30       3339.90       285.60 o                         
  23   4   1      10824.30      11526.50       539.35 o                         
  24   4   1          6.65         -0.57       148.56 o                         
  25   4   1       7335.90       6746.31       544.46 o                         
  26   4   1      10243.69       9444.00       664.18 o                         
  27   4   1         93.71         41.15       259.42 o                         
  28   4   1      10914.16      12341.25      1046.50 o                         
 -27   5   1       5367.16       6039.61       616.39 o                         
 -26   5   1       7690.07       7619.62       631.53 o                         
 -25   5   1       1949.72       1788.38       360.11 o                         
 -24   5   1       1139.57       1255.04       211.79 o                         
 -23   5   1       1625.61       1292.89       218.51 o                         
 -22   5   1       3326.66       3812.83       260.88 o                         
 -21   5   1       6463.75       6737.49       395.21 o                         
 -20   5   1      38821.80      37804.42       752.88 o                         
 -19   5   1      14143.96      13231.55       574.01 o                         
 -18   5   1       3114.14       3278.90       220.76 o                         
 -17   5   1       2638.27       2454.80       191.95 o                         
 -16   5   1       7085.02       7759.04       409.32 o                         
 -15   5   1      10593.95      10618.42       455.85 o                         
 -14   5   1       6669.01       6600.71       267.10 o                         
 -13   5   1      28247.01      26088.74       515.79 o                         
 -12   5   1      15422.73      16010.04       396.73 o                         
 -11   5   1      17883.79      17781.55       378.99 o                         
 -10   5   1       1342.94       1234.05       109.66 o                         
  -9   5   1        465.39        269.88        59.93 o                         
  -8   5   1       7030.59       7326.86       229.85 o                         
  -7   5   1       7754.03       7021.46       220.64 o                         
  -6   5   1     139383.45     141990.45       868.36 o                         
  -5   5   1      21383.24      18373.62       265.37 o                         
  -4   5   1       4132.49       3835.15       111.03 o                         
  -3   5   1      33461.88      31082.48       281.90 o                         
  -2   5   1      20645.55      21048.25       269.07 o                         
  -1   5   1      11083.02      10695.09       211.54 o                         
   0   5   1      61728.29      58887.25       459.29 o                         
   1   5   1      68264.99      68649.39       493.99 o                         
   2   5   1        567.92        774.33        40.01 o                         
   3   5   1        389.42        653.07        37.06 o                         
   4   5   1       3428.70       3389.13        87.86 o                         
   5   5   1          6.15         22.85        32.03 o                         
   6   5   1      18238.69      20581.99       228.94 o                         
   7   5   1      25876.62      27360.60       296.29 o                         
   8   5   1      70511.67      72184.73       834.85 o                         
   9   5   1      17431.06      17526.64       293.55 o                         
  10   5   1      16753.49      16799.60       319.18 o                         
  11   5   1      46290.84      48789.17       597.03 o                         
  12   5   1       2790.90       3756.23       206.41 o                         
  13   5   1      11293.44      10725.08       436.68 o                         
  14   5   1      27101.57      28526.04       572.55 o                         
  15   5   1       8139.85       8333.87       304.19 o                         
  16   5   1      13424.76      12509.05       404.87 o                         
  17   5   1       7275.82       7073.55       390.58 o                         
  18   5   1      16977.46      15702.59       472.16 o                         
  19   5   1      15737.67      14771.17       546.53 o                         
  20   5   1        517.77        554.76       152.94 o                         
  21   5   1      25786.12      24680.66       719.00 o                         
  22   5   1      17754.19      18385.36       560.43 o                         
  23   5   1         24.78        -26.16       106.07 o                         
  24   5   1      23860.53      22352.92      1104.70 o                         
  25   5   1        214.42        220.90       212.00 o                         
  26   5   1       3394.83       3204.09       406.17 o                         
  27   5   1       3438.80       2932.92       384.77 o                         
 -27   6   1        883.73        608.75       251.19 o                         
 -26   6   1       2019.40       1569.46       273.72 o                         
 -25   6   1       8878.29       8419.61       628.76 o                         
 -24   6   1       5145.34       4196.99       433.77 o                         
 -23   6   1      13740.80      13012.56       593.40 o                         
 -22   6   1        234.80         92.56       114.81 o                         
 -21   6   1         10.47        -71.43       110.16 o                         
 -20   6   1      16034.46      15715.13       820.85 o                         
 -19   6   1      19687.63      20019.32       571.15 o                         
 -18   6   1       7512.23       8120.16       357.25 o                         
 -17   6   1      31178.35      29786.70       666.43 o                         
 -16   6   1       2948.59       3086.92       223.98 o                         
 -15   6   1      41554.24      42093.06       922.50 o                         
 -14   6   1       8759.45       9008.58       380.50 o                         
 -13   6   1        584.01        657.44       148.57 o                         
 -12   6   1       1606.54       1762.63       165.08 o                         
 -11   6   1      45959.68      49891.25       656.09 o                         
 -10   6   1       3901.44       4010.89       187.79 o                         
  -9   6   1      33304.95      33311.47       565.43 o                         
  -8   6   1        542.12        494.41        84.09 o                         
  -7   6   1      18848.51      19167.00       348.20 o                         
  -6   6   1      21040.42      21917.65       341.35 o                         
  -5   6   1        236.15        301.57        51.16 o                         
  -4   6   1      39767.38      42718.52       381.54 o                         
  -3   6   1     110628.62     106625.04       597.53 o                         
  -2   6   1      13729.99      14479.20       187.15 o                         
  -1   6   1      98508.20      95281.29       745.76 o                         
   0   6   1       2588.96       2281.32       105.97 o                         
   1   6   1       3929.07       3248.76       124.93 o                         
   2   6   1      86853.67      89747.60       369.67 o                         
   3   6   1      58857.44      62914.95       357.38 o                         
   4   6   1     112184.42     115257.36       670.99 o                         
   5   6   1      84266.40      85233.39       572.73 o                         
   6   6   1      19740.94      18664.63       227.54 o                         
   7   6   1      70264.96      69730.54       455.82 o                         
   8   6   1       6270.15       6255.32       150.06 o                         
   9   6   1      12103.54      14234.96       241.13 o                         
  10   6   1       1162.63        989.62        83.78 o                         
  11   6   1      15271.80      14294.74       295.90 o                         
  12   6   1      11488.94      11000.69       279.70 o                         
  13   6   1      20802.24      18982.43       399.74 o                         
  14   6   1       3268.98       3775.80       201.57 o                         
  15   6   1      11893.51      11882.00       421.02 o                         
  16   6   1      14961.25      14501.24       438.48 o                         
  17   6   1       1170.28       1234.06       149.57 o                         
  18   6   1         72.31         30.68       117.74 o                         
  19   6   1       6024.27       6309.75       317.20 o                         
  20   6   1      28964.92      27973.78       664.98 o                         
  21   6   1      15132.91      14362.20       490.39 o                         
  22   6   1       9166.13       9555.03       662.80 o                         
  23   6   1        570.94        769.04       204.31 o                         
  24   6   1        489.87        -16.05       200.68 o                         
  25   6   1        417.63         71.51       275.66 o                         
  26   6   1       6096.93       5932.62       564.83 o                         
  27   6   1        847.64        577.73       278.72 o                         
 -27   7   1      12051.97      14326.16      1542.68 o                         
 -26   7   1        390.53        190.73       204.76 o                         
 -25   7   1        990.97       1212.96       292.73 o                         
 -24   7   1        633.22        632.54       220.46 o                         
 -23   7   1       1190.12        945.36       252.52 o                         
 -22   7   1      16907.21      17091.70       560.37 o                         
 -21   7   1      18926.89      19042.18       580.21 o                         
 -20   7   1      25402.29      24934.75       783.33 o                         
 -19   7   1      16468.01      16162.09       924.14 o                         
 -18   7   1        373.85        231.57       105.32 o                         
 -17   7   1        884.60        662.23       232.61 o                         
 -16   7   1       3285.72       3272.58       283.26 o                         
 -15   7   1      23650.33      23999.11       753.55 o                         
 -14   7   1      10723.73      11974.08       428.57 o                         
 -13   7   1      24677.90      24774.97       604.11 o                         
 -12   7   1       2217.53       2861.66       210.50 o                         
 -11   7   1       6061.68       6026.85       240.37 o                         
 -10   7   1       3143.66       3961.44       216.56 o                         
  -9   7   1       5754.65       5131.51       234.66 o                         
  -8   7   1       6420.14       6303.99       250.50 o                         
  -7   7   1      77990.50      77857.65       736.15 o                         
  -6   7   1      16004.59      16728.89       284.14 o                         
  -5   7   1      92655.27      89053.44       611.94 o                         
  -4   7   1        125.14        211.03        46.65 o                         
  -3   7   1      13223.58      12546.62       195.16 o                         
  -2   7   1        599.14        533.72        71.71 o                         
  -1   7   1       7967.86       8006.85       203.77 o                         
   0   7   1         61.57         -7.15        53.27 o                         
   1   7   1      68736.05      68543.68       588.32 o                         
   2   7   1      13147.68      13810.16       266.24 o                         
   3   7   1     137243.25     139944.27       690.57 o                         
   4   7   1      13392.20      15933.10       295.35 o                         
   5   7   1      16816.41      17640.50       246.18 o                         
   6   7   1       1122.71       1310.77        67.18 o                         
   7   7   1       2969.67       2616.47       100.76 o                         
   8   7   1      15664.30      15220.12       253.23 o                         
   9   7   1      58938.53      59058.71       516.26 o                         
  10   7   1       5258.50       4951.00       166.11 o                         
  11   7   1        812.45        578.87        65.10 o                         
  12   7   1       1309.66       1687.24       121.39 o                         
  13   7   1         22.55        190.98        97.44 o                         
  14   7   1       3571.25       3629.80       227.29 o                         
  15   7   1      13966.75      12931.72       417.75 o                         
  16   7   1      10060.06       9593.83       368.36 o                         
  17   7   1      25325.45      24082.14       590.36 o                         
  18   7   1      14179.93      14252.86       620.48 o                         
  19   7   1       2052.51       2570.55       210.68 o                         
  20   7   1         87.93        -46.71       110.37 o                         
  21   7   1        582.26        540.54       142.69 o                         
  22   7   1       2550.83       2772.17       289.93 o                         
  23   7   1        648.00        503.49       169.31 o                         
  24   7   1       1521.13       1808.86       435.34 o                         
  25   7   1       1977.56       1564.38       317.43 o                         
  26   7   1       6606.87       6220.54       572.87 o                         
  27   7   1        692.93        451.83       218.05 o                         
 -26   8   1       1674.12       1925.24       547.36 o                         
 -25   8   1      11084.12      11474.38       767.49 o                         
 -24   8   1        492.39        358.40       205.72 o                         
 -23   8   1       1621.49       1247.39       260.46 o                         
 -22   8   1      11350.44      11119.62       543.16 o                         
 -21   8   1         10.37         71.00       128.09 o                         
 -20   8   1       2615.73       2676.42       233.66 o                         
 -19   8   1       9287.11       9022.25       401.69 o                         
 -18   8   1      10971.45      12121.23       604.72 o                         
 -17   8   1      53992.36      55991.50      1491.14 o                         
 -16   8   1        909.69       1257.40       189.07 o                         
 -15   8   1      25507.08      25484.71       770.06 o                         
 -14   8   1      24587.94      25808.00       763.61 o                         
 -13   8   1       1971.07       1547.30       203.35 o                         
 -12   8   1        250.48        505.72       132.52 o                         
 -11   8   1      39460.46      41000.34       812.15 o                         
 -10   8   1       7433.30       8490.84       300.79 o                         
  -9   8   1      85106.24      87000.32      1135.97 o                         
  -8   8   1      13446.07      12460.51       343.86 o                         
  -7   8   1       4092.55       3868.07       189.53 o                         
  -6   8   1      33392.82      33388.41       454.99 o                         
  -5   8   1        479.72        795.66        81.12 o                         
  -4   8   1      14254.26      14247.35       228.82 o                         
  -3   8   1     116497.19     115704.23       480.77 o                         
  -2   8   1      34783.77      37764.67       501.71 o                         
  -1   8   1     147237.81     150060.81      1184.25 o                         
   0   8   1        300.12         12.84        59.16 o                         
   1   8   1       9344.38       9353.87       235.59 o                         
   2   8   1       6713.65       6067.17       190.89 o                         
   3   8   1      41184.59      42396.22       355.09 o                         
   4   8   1      10596.10      11411.93       187.96 o                         
   5   8   1      28506.78      28298.62       351.55 o                         
   6   8   1      14586.30      13826.82       265.79 o                         
   7   8   1      45082.54      45668.34       507.45 o                         
   8   8   1       9158.29       8949.86       238.96 o                         
   9   8   1        383.13        593.48        76.14 o                         
  10   8   1       1191.44       1032.16        91.70 o                         
  11   8   1      16982.88      16395.32       351.06 o                         
  12   8   1      10699.16      10366.58       294.58 o                         
  13   8   1       9267.42       9241.17       282.32 o                         
  14   8   1      10539.43      10721.50       307.51 o                         
  15   8   1      20310.17      19920.09       416.49 o                         
  16   8   1         55.13        108.75        66.05 o                         
  17   8   1        704.09        785.47       143.19 o                         
  18   8   1      18300.40      19407.41       741.12 o                         
  19   8   1       5439.12       5161.84       293.10 o                         
  20   8   1      18430.26      19289.16       569.95 o                         
  21   8   1      10526.04      10624.29       528.69 o                         
  22   8   1       7485.78       7537.44       462.07 o                         
  23   8   1       2955.60       2687.91       285.95 o                         
  24   8   1        770.50       1152.74       269.22 o                         
  25   8   1        124.08        340.65       263.86 o                         
  26   8   1        248.76        302.95       215.65 o                         
 -25   9   1       2567.57       2351.96       386.84 o                         
 -24   9   1       5407.22       5308.79       527.13 o                         
 -23   9   1       8401.95       8302.92       631.90 o                         
 -22   9   1       5680.48       4867.26       584.69 o                         
 -21   9   1      20753.07      20984.10       750.77 o                         
 -20   9   1        772.51        725.87       137.39 o                         
 -19   9   1        403.04        424.04       161.95 o                         
 -18   9   1      13354.58      13701.33       491.59 o                         
 -17   9   1       3412.32       2999.31       243.43 o                         
 -16   9   1      27431.80      28101.66       674.00 o                         
 -15   9   1      27524.94      27019.66       544.26 o                         
 -14   9   1       2204.15       2145.23       177.70 o                         
 -13   9   1      54824.23      55150.59       894.22 o                         
 -12   9   1      11150.50      10476.61       455.20 o                         
 -11   9   1       1053.92        989.83       117.91 o                         
 -10   9   1      29480.25      27514.65       552.39 o                         
  -9   9   1       8716.10       7840.92       291.12 o                         
  -8   9   1      43274.87      42036.08       644.23 o                         
  -7   9   1       3278.54       2967.28       146.09 o                         
  -6   9   1      35212.74      36502.27       514.44 o                         
  -5   9   1       2940.14       2719.92       109.23 o                         
  -4   9   1         94.00        350.14        44.77 o                         
  -3   9   1        678.85        728.45        43.77 o                         
  -2   9   1      97737.52     104452.09      1289.96 o                         
  -1   9   1       4610.72       4670.53       220.78 o                         
   0   9   1      14743.07      15213.17       339.45 o                         
   1   9   1      52221.21      50997.18       612.80 o                         
   2   9   1      17366.01      17621.58       413.65 o                         
   3   9   1      73465.74      74105.32       940.36 o                         
   4   9   1      57678.30      57746.27       530.17 o                         
   5   9   1       1751.34       1843.10        94.00 o                         
   6   9   1      22391.17      23424.43       348.33 o                         
   7   9   1       9373.92       8269.76       221.76 o                         
   8   9   1       6308.78       6772.36       211.35 o                         
   9   9   1      34296.11      33972.17       486.72 o                         
  10   9   1       5528.59       5825.32       214.37 o                         
  11   9   1      42856.90      42539.53       578.29 o                         
  12   9   1       8038.97       8328.56       309.60 o                         
  13   9   1        484.50        472.32        89.59 o                         
  14   9   1       3107.02       3081.40       227.58 o                         
  15   9   1       4670.94       4495.87       207.23 o                         
  16   9   1      11390.58      11343.69       422.66 o                         
  17   9   1      15107.12      15371.32       496.67 o                         
  18   9   1       4142.57       4221.30       277.58 o                         
  19   9   1       8541.07       7902.09       368.59 o                         
  20   9   1       5888.42       6243.98       411.66 o                         
  21   9   1       6907.16       6314.87       426.26 o                         
  22   9   1        343.81         81.84       148.26 o                         
  23   9   1         44.15       -131.43       222.29 o                         
  24   9   1        992.22        431.23       315.51 o                         
  25   9   1       7638.78       6278.88       573.97 o                         
 -25  10   1      11923.52      11766.77      1181.13 o                         
 -24  10   1        980.01        825.51       264.78 o                         
 -23  10   1      12141.46      11831.11      1000.60 o                         
 -22  10   1       8717.29       9800.57       541.60 o                         
 -21  10   1         52.30         17.98       141.76 o                         
 -20  10   1      14368.04      15002.36       541.00 o                         
 -19  10   1      18182.54      19124.41       602.35 o                         
 -18  10   1      15024.50      14296.12       515.98 o                         
 -17  10   1       7044.28       7380.92       367.78 o                         
 -16  10   1         48.31         89.17       114.11 o                         
 -15  10   1       1455.63       1616.05       175.81 o                         
 -14  10   1      21345.76      22188.99       501.40 o                         
 -13  10   1       2891.34       2947.10       206.86 o                         
 -12  10   1      41116.10      40127.70       715.76 o                         
 -11  10   1      33752.84      33735.72       538.84 o                         
 -10  10   1        470.03        440.74        80.76 o                         
  -9  10   1      23615.35      23644.12       417.49 o                         
  -8  10   1      33791.41      32788.93       526.43 o                         
  -7  10   1         55.97         63.21        46.16 o                         
  -6  10   1      46080.68      44835.59       466.74 o                         
  -5  10   1       9659.87       8627.45       210.82 o                         
  -4  10   1      23834.22      24505.51       268.72 o                         
  -3  10   1       6236.72       6061.86       292.41 o                         
  -2  10   1         17.51         80.49       120.79 o                         
  -1  10   1       5177.76       6032.32       334.91 o                         
   0  10   1      17398.45      14661.87       417.70 o                         
   1  10   1       1066.53       1120.86       118.38 o                         
   2  10   1      20976.56      19459.08       460.43 o                         
   3  10   1       8657.42       8255.21       342.09 o                         
   4  10   1      20389.96      20793.35       333.03 o                         
   5  10   1      32191.20      33192.81       457.85 o                         
   6  10   1       6684.88       6356.47       183.53 o                         
   7  10   1      15931.71      15337.71       304.96 o                         
   8  10   1       8162.13       7796.36       231.28 o                         
   9  10   1       4885.14       5450.44       201.77 o                         
  10  10   1      31554.73      32344.49       523.70 o                         
  11  10   1       7032.43       6921.79       243.54 o                         
  12  10   1       7720.30       8046.81       316.17 o                         
  13  10   1      33228.43      32788.43       569.04 o                         
  14  10   1      11917.79      11303.92       386.57 o                         
  15  10   1      21700.32      20455.19       564.71 o                         
  16  10   1      13626.86      13282.91       468.53 o                         
  17  10   1        374.28        406.35       123.19 o                         
  18  10   1        256.84        147.22       103.10 o                         
  19  10   1         54.82         33.29       136.93 o                         
  20  10   1        583.36        623.90       280.02 o                         
  21  10   1       4020.20       4072.55       353.06 o                         
  22  10   1       1006.09        921.23       202.25 o                         
  23  10   1        241.84       -135.09       267.46 o                         
  24  10   1       2169.36       2329.21       374.37 o                         
  25  10   1        339.30         95.24       275.53 o                         
 -24  11   1      13568.12      14092.18       847.80 o                         
 -23  11   1       1117.81        986.33       238.44 o                         
 -22  11   1      15379.47      14993.91       830.10 o                         
 -21  11   1        277.12        156.59       193.86 o                         
 -20  11   1       2571.06       1916.00       256.11 o                         
 -19  11   1       6937.33       7200.50       381.49 o                         
 -18  11   1      12550.13      12597.94       492.94 o                         
 -17  11   1        873.53        729.61       137.76 o                         
 -16  11   1      19968.58      20535.62       603.11 o                         
 -15  11   1        248.70        407.68       117.09 o                         
 -14  11   1        893.55       1182.83       162.19 o                         
 -13  11   1       1086.54        842.58       123.41 o                         
 -12  11   1      19633.96      20609.46       527.75 o                         
 -11  11   1      19390.65      19913.95       420.22 o                         
 -10  11   1      35530.89      35129.25       536.21 o                         
  -9  11   1        265.12        141.63        59.05 o                         
  -8  11   1      34174.54      32643.26       604.84 o                         
  -7  11   1       2128.83       1967.76       110.69 o                         
  -6  11   1       2635.52       1955.41       124.71 o                         
  -5  11   1       3889.23       4030.07       134.33 o                         
  -4  11   1      20297.23      21435.50       657.90 o                         
  -3  11   1       6159.59       6052.02       359.60 o                         
  -2  11   1      25411.46      24315.85       694.97 o                         
  -1  11   1       1001.55       1076.38       159.56 o                         
   0  11   1      50380.63      51969.93       814.64 o                         
   1  11   1        366.40        649.46       123.14 o                         
   2  11   1       1168.80       1125.35       147.34 o                         
   3  11   1       1210.39       1337.37       185.29 o                         
   4  11   1      53829.62      53748.47       895.27 o                         
   5  11   1        561.71        578.30        86.22 o                         
   6  11   1      31194.40      30157.59       493.54 o                         
   7  11   1       5004.99       4565.86       213.42 o                         
   8  11   1       7395.44       7363.78       221.76 o                         
   9  11   1       1387.70       1658.84       119.13 o                         
  10  11   1      19051.20      19902.30       398.01 o                         
  11  11   1       2916.59       3318.95       174.91 o                         
  12  11   1      10798.70      11285.72       379.54 o                         
  13  11   1       2689.41       3059.87       264.92 o                         
  14  11   1      31425.68      32749.74       777.95 o                         
  15  11   1       6122.45       6875.22       376.83 o                         
  16  11   1       5743.67       5490.52       310.32 o                         
  17  11   1       7903.35       7676.93       374.68 o                         
  18  11   1       1118.89       1386.43       226.94 o                         
  19  11   1       9184.07       8523.56       684.80 o                         
  20  11   1      13119.23      13258.50       726.11 o                         
  21  11   1       1042.46        977.37       190.78 o                         
  22  11   1        488.05        522.52       197.36 o                         
  23  11   1        253.33        312.33       257.95 o                         
  24  11   1        180.57        204.32       237.89 o                         
 -23  12   1        499.54        466.92       256.78 o                         
 -22  12   1      15592.02      16334.83       874.35 o                         
 -21  12   1        147.03        168.05       171.97 o                         
 -20  12   1      19003.81      18941.44       747.32 o                         
 -19  12   1        956.01       1181.76       246.58 o                         
 -18  12   1      21054.94      20233.11       638.14 o                         
 -17  12   1          0.27        -64.35       112.72 o                         
 -16  12   1      22693.54      23277.39       651.00 o                         
 -15  12   1       3568.13       4092.11       281.22 o                         
 -14  12   1      75821.41      73828.22      1263.41 o                         
 -13  12   1        675.86        713.78       171.62 o                         
 -12  12   1      50144.56      48906.99       962.48 o                         
 -11  12   1       2024.10       1977.67       144.82 o                         
 -10  12   1       1512.11       1469.42       115.64 o                         
  -9  12   1        563.18        531.85        90.15 o                         
  -8  12   1      19155.59      19124.74       378.34 o                         
  -7  12   1        718.94        778.61        79.91 o                         
  -6  12   1      53415.41      53218.10      1254.95 o                         
  -5  12   1       1221.13       1090.83        85.02 o                         
  -4  12   1      25700.63      26092.25       764.03 o                         
  -3  12   1       1234.00       1026.65       184.18 o                         
  -2  12   1       2389.58       2442.42       321.21 o                         
  -1  12   1        243.24        344.59       117.84 o                         
   0  12   1      28049.44      28070.08       702.64 o                         
   1  12   1        171.75         15.55       116.02 o                         
   2  12   1      71834.87      70964.90      1120.38 o                         
   3  12   1       3396.43       3169.27       287.29 o                         
   4  12   1      12163.93      12310.56       528.21 o                         
   5  12   1        356.08        605.21       163.47 o                         
   6  12   1       1100.71       1142.21       200.18 o                         
   7  12   1        561.82        394.45        76.29 o                         
   8  12   1      40775.49      40557.73       648.08 o                         
   9  12   1       1085.04       1235.28       105.94 o                         
  10  12   1      29852.44      30513.83       500.03 o                         
  11  12   1       1386.48       1488.57       158.96 o                         
  12  12   1       1356.23       1476.09       187.70 o                         
  13  12   1       2606.55       2565.27       273.14 o                         
  14  12   1       8396.43       7365.47       412.44 o                         
  15  12   1       2675.13       2850.13       231.97 o                         
  16  12   1       5290.90       4863.72       338.94 o                         
  17  12   1        369.03        575.92       179.74 o                         
  18  12   1       1177.01       1066.05       268.29 o                         
  19  12   1          2.45       -180.21       180.21 o                         
  20  12   1          6.92          4.56       195.06 o                         
  21  12   1         23.61        -77.64       149.11 o                         
  22  12   1       2066.72       1997.05       284.22 o                         
  23  12   1          6.75        267.20       341.19 o                         
 -22  13   1      11328.54       9849.22       679.97 o                         
 -21  13   1          9.47         51.50       169.22 o                         
 -20  13   1         38.50       -136.75       155.82 o                         
 -19  13   1        844.74        823.08       182.15 o                         
 -18  13   1      19243.53      21294.65       770.00 o                         
 -17  13   1       4142.99       4377.92       349.59 o                         
 -16  13   1      19257.82      20283.29       621.16 o                         
 -15  13   1        104.49        105.14       112.21 o                         
 -14  13   1       1824.82       1769.49       216.48 o                         
 -13  13   1        329.77        369.33       154.59 o                         
 -12  13   1      36082.19      34477.24      1050.67 o                         
 -11  13   1      12015.43      12100.04       407.54 o                         
 -10  13   1      26040.41      24704.97       543.00 o                         
  -9  13   1      11076.92      10346.39       332.57 o                         
  -8  13   1      46133.35      45530.89       633.91 o                         
  -7  13   1       2683.46       2658.53       167.11 o                         
  -6  13   1       3265.37       3083.06       192.01 o                         
  -5  13   1        728.34        601.78       171.33 o                         
  -4  13   1      21959.68      20821.86      1009.17 o                         
  -3  13   1       5599.08       6297.64       705.42 o                         
  -2  13   1      52504.75      54575.30      1023.48 o                         
  -1  13   1        330.19        300.47       138.85 o                         
   0  13   1      10030.89       9868.41       440.97 o                         
   1  13   1        661.95        629.72       141.35 o                         
   2  13   1       6389.74       6186.88       359.92 o                         
   3  13   1         31.65          5.12       124.01 o                         
   4  13   1      38262.20      36854.62      1220.81 o                         
   5  13   1        992.40       1876.02       297.78 o                         
   6  13   1      29360.10      26377.51      1087.80 o                         
   7  13   1       9062.12       8643.96       287.64 o                         
   8  13   1       2378.75       2990.89       328.61 o                         
   9  13   1       7589.66       6857.04       738.33 o                         
  10  13   1       1223.97       1289.35       231.68 o                         
  11  13   1       5879.31       5544.34       273.75 o                         
  12  13   1       7073.08       7836.23       395.74 o                         
  13  13   1       9473.03       8746.21       438.47 o                         
  14  13   1      16821.91      16456.72       615.20 o                         
  15  13   1        416.80        325.57       154.07 o                         
  16  13   1         88.59         -2.60       133.97 o                         
  17  13   1         20.03       -136.03       160.97 o                         
  18  13   1       5274.98       5209.81       387.40 o                         
  19  13   1        939.26        676.28       233.82 o                         
  20  13   1       4533.52       5917.40       427.66 o                         
  21  13   1         41.68         57.03       187.19 o                         
  22  13   1       2613.58       3098.74       440.75 o                         
 -20  14   1      13376.48      13575.99       772.87 o                         
 -19  14   1       7251.08       8759.98       606.55 o                         
 -18  14   1       3948.64       3961.62       414.19 o                         
 -17  14   1      13559.39      13797.72       730.13 o                         
 -16  14   1         91.79        109.97       155.33 o                         
 -15  14   1       1278.41        826.81       227.25 o                         
 -14  14   1       2458.75       2335.82       330.46 o                         
 -13  14   1       1481.46       1323.38       255.18 o                         
 -12  14   1      44311.59      42430.75      1113.04 o                         
 -11  14   1      20613.45      20789.84       754.59 o                         
 -10  14   1       2719.56       2552.80       264.18 o                         
  -9  14   1       2449.65       2758.34       431.91 o                         
  -8  14   1      13506.02      13807.72       879.91 o                         
  -7  14   1      11861.90      12007.50       396.46 o                         
  -6  14   1      63105.46      62931.21      1513.38 o                         
  -5  14   1       1342.52       1000.04       291.10 o                         
  -4  14   1      41661.31      42937.49      1072.90 o                         
  -3  14   1      25396.14      24557.21       753.76 o                         
  -2  14   1        609.82        565.75       141.48 o                         
  -1  14   1      11984.29      11216.29       492.57 o                         
   0  14   1      14592.74      14310.79       551.23 o                         
   1  14   1       3753.29       3614.44       308.55 o                         
   2  14   1      42242.69      40198.60       927.39 o                         
   3  14   1       8424.31       8669.32       443.12 o                         
   4  14   1       3563.74       3565.20       334.04 o                         
   5  14   1       6991.94       6643.91      1073.39 o                         
   6  14   1       2505.63       2580.17       417.15 o                         
   7  14   1      10663.35      11748.63       805.92 o                         
   8  14   1      21873.05      22004.22      1126.63 o                         
   9  14   1        684.82        665.57       249.62 o                         
  10  14   1      40929.45      39765.67      1532.75 o                         
  11  14   1       1273.26       1463.13       357.24 o                         
  12  14   1        597.30        803.36       288.44 o                         
  13  14   1       4857.11       4413.53       383.63 o                         
  14  14   1       5126.00       4985.55       526.79 o                         
  15  14   1       3659.58       3605.87       369.79 o                         
  16  14   1      14307.06      13997.52       724.23 o                         
  17  14   1         22.04        192.85       169.05 o                         
  18  14   1       3609.30       3143.22       364.36 o                         
  19  14   1       1666.73       1708.29       308.85 o                         
  20  14   1       2420.49       2191.08       341.01 o                         
 -19  15   1       1043.53        932.79       320.60 o                         
 -18  15   1       2112.29       2588.79       425.82 o                         
 -17  15   1       2243.29       2794.95       486.49 o                         
 -16  15   1       7956.13       8571.16       795.95 o                         
 -15  15   1       8143.79       7358.74       718.84 o                         
 -14  15   1         72.06        367.72       278.83 o                         
 -13  15   1       3524.05       4028.44       528.54 o                         
 -12  15   1         48.39        385.86       321.69 o                         
 -11  15   1       1305.10        946.08       376.68 o                         
 -10  15   1       4434.53       4711.86       561.74 o                         
  -9  15   1       1023.22        788.74       269.89 o                         
  -8  15   1       6196.93       6439.88       652.52 o                         
  -7  15   1      18912.91      19530.31      1098.04 o                         
  -6  15   1         85.77        275.73       337.41 o                         
  -5  15   1        757.86        776.57       219.51 o                         
  -4  15   1       3030.71       3137.07       290.74 o                         
  -3  15   1      18559.67      18267.78       885.65 o                         
  -2  15   1      19794.28      18300.00       652.90 o                         
  -1  15   1         66.60       -153.97       153.97 o                         
   0  15   1        174.49        155.05       198.88 o                         
   1  15   1       1621.87       1328.20       226.75 o                         
   2  15   1      26796.63      24897.70       856.51 o                         
   3  15   1       2445.49       2109.02       235.15 o                         
   4  15   1      34340.73      32875.74       984.38 o                         
   5  15   1       5677.28       6161.23       448.87 o                         
   6  15   1      41121.79      39552.02      2751.65 o                         
   7  15   1       1135.88       1497.16       344.90 o                         
   8  15   1        105.66         99.65       238.50 o                         
   9  15   1      16811.31      16710.35      1308.59 o                         
  10  15   1      18074.85      17037.17      1035.95 o                         
  11  15   1       2618.47       2985.66       481.56 o                         
  12  15   1       1293.64       1596.73       406.77 o                         
  13  15   1       2611.30       2329.38       440.53 o                         
  14  15   1        722.18        395.65       323.02 o                         
  15  15   1       3706.76       4785.98       616.88 o                         
  16  15   1        232.57       -146.84       442.84 o                         
  17  15   1       1052.96        519.63       291.89 o                         
  18  15   1       8731.02       8778.68      1051.40 o                         
  19  15   1       6244.34       6753.59       714.92 o                         
 -17  16   1       4839.31       4492.34       590.69 o                         
 -16  16   1        423.57        460.35       697.75 o                         
 -15  16   1       3586.38       3544.96       548.04 o                         
 -14  16   1       8298.06       8455.21      1230.79 o                         
 -13  16   1       2766.17       2955.29       487.20 o                         
 -12  16   1       3534.38       4265.58       571.26 o                         
 -11  16   1       2186.99       2367.58       682.42 o                         
 -10  16   1       2069.34       1586.03       379.55 o                         
  -9  16   1       9996.01      12352.58       914.39 o                         
  -8  16   1        159.21         38.01       214.68 o                         
  -7  16   1       7373.21       7874.30       736.92 o                         
  -6  16   1       3325.75       3843.07       511.55 o                         
  -5  16   1      11267.78      11163.77       608.68 o                         
  -4  16   1      10416.87       9163.11       491.38 o                         
  -3  16   1      23897.45      21967.52       748.70 o                         
  -2  16   1         62.25        115.65       164.26 o                         
  -1  16   1      12004.98      11856.17       626.07 o                         
   0  16   1       8435.75       8794.72       538.83 o                         
   1  16   1       3590.21       3604.22       407.08 o                         
   2  16   1      21717.51      21021.71       827.15 o                         
   3  16   1       7349.52       7481.56       573.74 o                         
   4  16   1         53.41        501.61       265.84 o                         
   5  16   1      34117.61      34030.96      1044.01 o                         
   6  16   1        320.38        499.65       231.33 o                         
   7  16   1       5833.59       7748.60       741.40 o                         
   8  16   1       1336.40        829.61       563.60 o                         
   9  16   1       1921.43       2140.51       449.88 o                         
  10  16   1       2274.49       2310.62       421.54 o                         
  11  16   1       1868.95       2590.19       503.01 o                         
  12  16   1        265.01       1097.72       332.71 o                         
  13  16   1       1425.05       1424.20       351.75 o                         
  14  16   1      14838.74      15496.75      1065.60 o                         
  15  16   1        862.35       1039.83       379.05 o                         
  16  16   1         48.88        340.75       279.16 o                         
  17  16   1       2042.95       2147.34       485.11 o                         
 -15  17   1       3494.80       3319.55       528.75 o                         
 -14  17   1       1299.50       1134.38       363.00 o                         
 -13  17   1      13828.33      16539.56      1168.48 o                         
 -12  17   1       1524.14       1680.30       424.40 o                         
 -11  17   1       5524.09       5850.83       675.70 o                         
 -10  17   1       4931.24       5097.35       622.03 o                         
  -9  17   1         69.09        120.84       262.45 o                         
  -8  17   1       1083.19       1390.46       334.85 o                         
  -7  17   1      10307.18      10660.77       871.79 o                         
  -6  17   1        224.10        770.30       268.47 o                         
  -5  17   1      13318.14      13895.61       834.41 o                         
  -4  17   1       2297.14       1881.24       241.78 o                         
  -3  17   1       7188.77       6683.68       438.53 o                         
  -2  17   1       4853.87       4697.62       429.69 o                         
  -1  17   1       2658.92       3098.96       349.56 o                         
   0  17   1        559.15        655.85       211.36 o                         
   1  17   1      12503.12      12919.21       680.97 o                         
   2  17   1      12757.23      13045.27       782.13 o                         
   3  17   1      11834.15      11929.42       752.61 o                         
   4  17   1       4360.33       4091.77       460.16 o                         
   5  17   1         12.91       -145.63       242.70 o                         
   6  17   1      21617.88      21772.58      1007.26 o                         
   7  17   1       3243.20       3003.62       394.44 o                         
   8  17   1       1406.66       1554.09       360.41 o                         
   9  17   1      19872.32      20069.38      1213.94 o                         
  10  17   1       9356.21       8375.78      1618.72 o                         
  11  17   1       1889.42       2242.94       462.28 o                         
  12  17   1       3344.66       3040.53       593.57 o                         
  13  17   1       3667.93       3900.63       585.50 o                         
  14  17   1         69.50         24.11       585.92 o                         
  15  17   1       1245.10       1185.41       366.77 o                         
 -13  18   1        742.02        992.12       372.35 o                         
 -12  18   1       3915.88       4631.07       639.30 o                         
 -11  18   1      12718.98      13771.16      1251.86 o                         
 -10  18   1        276.36        396.53       264.97 o                         
  -9  18   1       1819.68       1601.65       883.13 o                         
  -8  18   1          6.24       -158.93       247.51 o                         
  -7  18   1       3359.81       3100.74       458.54 o                         
  -6  18   1        126.80        238.20       241.61 o                         
  -5  18   1        704.76        744.08       439.33 o                         
  -4  18   1        570.62        374.87       197.70 o                         
  -3  18   1       7536.05       7760.71       546.72 o                         
  -2  18   1       1720.52       1594.99       283.19 o                         
  -1  18   1       5919.99       5940.48       494.39 o                         
   0  18   1      10676.47      10882.41       646.43 o                         
   1  18   1        765.78        983.84       284.41 o                         
   2  18   1        948.61       1197.74       415.30 o                         
   3  18   1        673.13       1020.17       265.20 o                         
   4  18   1       8598.05       8792.97       691.97 o                         
   5  18   1       2680.41       3534.37       815.68 o                         
   6  18   1       4597.25       4891.06       626.80 o                         
   7  18   1       5456.99       6883.58       611.01 o                         
   8  18   1       3152.55       3153.75       660.41 o                         
   9  18   1          0.88       -189.06       202.53 o                         
  10  18   1         17.33       -189.18       263.41 o                         
  11  18   1        377.10        614.99       355.18 o                         
  12  18   1       5648.94       6436.92       729.19 o                         
  13  18   1       3978.82       4082.28       615.07 o                         
  -9  19   1          9.70        172.43       272.63 o                         
  -8  19   1        286.04        520.68       351.91 o                         
  -7  19   1        645.45       1199.43       333.14 o                         
  -6  19   1         99.17        781.93       298.82 o                         
  -5  19   1        294.01        491.58       362.58 o                         
  -4  19   1       1776.13       1854.51       402.57 o                         
  -3  19   1        440.26       1096.09       319.25 o                         
  -2  19   1         52.25        138.23       196.03 o                         
  -1  19   1       7672.41       7357.74       592.64 o                         
   0  19   1       1180.28        844.41       349.59 o                         
   1  19   1       1728.33       1860.34       353.43 o                         
   2  19   1       4322.37       5266.35       672.10 o                         
   3  19   1       2963.27       3714.76       477.95 o                         
   4  19   1       1113.21       1238.87       307.06 o                         
   5  19   1       1671.85       1563.02       430.06 o                         
   6  19   1        413.32        309.92       268.00 o                         
   7  19   1       4074.93       3941.15       971.47 o                         
   8  19   1       6116.86       6720.43       784.50 o                         
   9  19   1       1949.54       2298.15       502.57 o                         
  -4  20   1        822.89       1469.08       758.95 o                         
  -3  20   1       1805.29       1842.65       396.27 o                         
  -2  20   1        739.94        681.59       421.93 o                         
  -1  20   1        558.67        519.63       286.40 o                         
   0  20   1         44.50        175.01       340.71 o                         
   1  20   1        230.52        714.36       310.21 o                         
   2  20   1       3261.56       2892.12       511.40 o                         
   3  20   1       7028.42       5987.81       620.64 o                         
   4  20   1       6206.95       6061.92      1667.77 o                         
 -28   0   2      14410.60      15511.01      1053.76 o                         
 -26   0   2      18626.53      20342.12      1146.98 o                         
 -24   0   2       8963.08       9019.60       797.19 o                         
 -22   0   2       4418.94       5292.23       468.17 o                         
 -20   0   2      15827.10      14362.71      1061.57 o                         
 -18   0   2     107190.02     104305.50      2710.68 o                         
 -16   0   2        108.66        110.93       169.77 o                         
 -14   0   2      48906.23      48462.83      1187.76 o                         
 -12   0   2     208060.05     205145.61      2275.96 o                         
 -10   0   2     315532.06     307670.53     10362.63 o                         
  -8   0   2       4342.94       4436.54       242.74 o                         
  -6   0   2      23188.94      23727.49       485.51 o                         
  -4   0   2     201245.48     189854.84      1419.77 o                         
   2   0   2      20690.47      18318.88       244.99 o                         
   4   0   2      51725.82      54106.85       714.35 o                         
   6   0   2      32126.40      34848.91      1041.23 o                         
   8   0   2       5780.48       5513.69       166.72 o                         
  10   0   2     156751.66     150653.34      3567.72 o                         
  12   0   2      60671.64      60123.25       776.40 o                         
  14   0   2      65026.91      68860.56       841.68 o                         
  16   0   2       5016.75       5311.05       259.42 o                         
  18   0   2       2326.11       3403.16       259.76 o                         
  20   0   2        630.57        860.57       367.52 o                         
  22   0   2      12414.22      10529.67       674.47 o                         
  24   0   2      13611.96      12739.26      1281.74 o                         
  26   0   2       1333.04        987.17       476.05 o                         
  28   0   2        447.92        477.15       579.97 o                         
 -28   1   2        338.42        -55.31       204.10 o                         
 -27   1   2       1100.52       1001.74       225.68 o                         
 -26   1   2       1188.73       1052.97       170.16 o                         
 -25   1   2       8054.83       7930.86       523.19 o                         
 -24   1   2      38907.37      35697.41       884.78 o                         
 -23   1   2        162.05        556.90       165.44 o                         
 -22   1   2      45213.23      45694.31      1132.61 o                         
 -21   1   2       5700.18       5401.77       391.38 o                         
 -20   1   2      28300.98      28927.22      1073.71 o                         
 -19   1   2       5057.93       5377.66       669.88 o                         
 -18   1   2      25252.01      23418.35       908.01 o                         
 -17   1   2        149.18        427.03       181.28 o                         
 -16   1   2      18504.73      17525.46       740.82 o                         
 -15   1   2        124.55        134.80       102.12 o                         
 -14   1   2      54319.09      52457.00      1058.09 o                         
 -13   1   2       3672.67       3324.66       221.13 o                         
 -12   1   2      17612.74      17197.03       468.67 o                         
 -11   1   2         64.87        177.73        64.44 o                         
 -10   1   2      54026.12      51719.47       826.65 o                         
  -9   1   2         49.38         63.67        55.45 o                         
  -8   1   2     128052.64     119196.56      1029.72 o                         
  -7   1   2      12444.33      11499.89       256.14 o                         
  -6   1   2      47779.89      48348.69       706.84 o                         
  -5   1   2       4885.79       5214.85       186.73 o                         
  -4   1   2       6837.96       6600.38       190.15 o                         
  -3   1   2       4854.27       5754.63       188.03 o                         
  -2   1   2     147344.97     143238.52      1022.20 o                         
  -1   1   2       5871.16       4471.83      1363.23 o                         
   1   1   2       4846.89       4792.39       151.63 o                         
   2   1   2      16905.74      15540.89       166.65 o                         
   3   1   2       7751.86       7819.71       115.20 o                         
   4   1   2       5444.46       7142.61       123.35 o                         
   5   1   2       6979.40       6756.42       108.74 o                         
   6   1   2      32012.27      32347.25       285.56 o                         
   7   1   2       1138.35       1382.34        62.24 o                         
   8   1   2      85800.06      80883.24       608.90 o                         
   9   1   2       7065.38       7938.22       160.21 o                         
  10   1   2        108.88         85.87        41.09 o                         
  11   1   2        662.37       1142.08        80.44 o                         
  12   1   2     119894.67     118583.80      1451.07 o                         
  13   1   2       8639.30       9721.62       217.94 o                         
  14   1   2      33488.99      32929.39       413.74 o                         
  15   1   2      22482.03      23557.42       366.28 o                         
  16   1   2       4518.29       5303.22       183.28 o                         
  17   1   2      12092.87      12755.73       310.36 o                         
  18   1   2       1727.54       1967.75       168.18 o                         
  19   1   2       2612.62       2993.12       187.27 o                         
  20   1   2       3498.39       3657.70       259.40 o                         
  21   1   2       8868.36       7919.68       361.77 o                         
  22   1   2         99.32        201.84        91.63 o                         
  23   1   2       9930.22       9176.47       569.10 o                         
  24   1   2        347.21        424.02       162.74 o                         
  25   1   2       4756.04       3698.05       787.90 o                         
  26   1   2          9.60         -0.14       273.89 o                         
  27   1   2         78.49        266.84       320.29 o                         
  28   1   2        845.96        710.20       409.77 o                         
 -28   2   2       2817.91       1891.11       355.13 o                         
 -27   2   2        736.26        774.42       236.69 o                         
 -26   2   2       9599.18       9888.14       497.16 o                         
 -25   2   2      12560.66      13474.49       675.99 o                         
 -24   2   2       1909.56       2445.28       243.94 o                         
 -23   2   2       2677.74       2722.98       313.03 o                         
 -22   2   2        105.10         74.38       116.58 o                         
 -21   2   2       5540.08       5966.29       301.14 o                         
 -20   2   2      31133.90      29990.21       646.61 o                         
 -19   2   2       3182.43       3985.55       243.37 o                         
 -18   2   2      33883.12      31590.40      1088.46 o                         
 -17   2   2      21792.19      22560.50       868.82 o                         
 -16   2   2       2983.14       4028.53       303.47 o                         
 -15   2   2      12621.43      12187.66       501.32 o                         
 -14   2   2        750.10        559.92       132.53 o                         
 -13   2   2       2473.45       2877.84       207.41 o                         
 -12   2   2      85174.43      80645.48      1009.80 o                         
 -11   2   2       6540.99       6878.30       272.21 o                         
 -10   2   2     131783.97     133379.52      1043.06 o                         
  -9   2   2      14959.29      14464.91       271.63 o                         
  -8   2   2       4407.09       4565.63       130.68 o                         
  -7   2   2      31762.12      30599.79       316.82 o                         
  -6   2   2     252210.09     254370.25      1690.09 o                         
  -5   2   2      22562.42      20310.15       279.88 o                         
  -4   2   2     133965.33     128777.30      1306.60 o                         
  -3   2   2       1157.35       1403.35        65.34 o                         
  -2   2   2     444534.91     414092.47      2198.05 o                         
  -1   2   2      49124.93      46916.78       338.18 o                         
   0   2   2       2843.37       3253.51       102.89 o                         
   1   2   2      35310.56      35003.33       244.48 o                         
   2   2   2     636079.44     620598.25      2436.70 o                         
   3   2   2        194.97        186.36        42.73 o                         
   4   2   2      15369.67      16329.03       213.32 o                         
   5   2   2      10403.52      10064.56       173.64 o                         
   6   2   2      93517.45      98830.42       656.23 o                         
   7   2   2      37232.61      36353.84       413.62 o                         
   8   2   2      29511.60      28481.78       302.54 o                         
   9   2   2       1849.60       1855.85        90.99 o                         
  10   2   2      91219.38      89573.70       721.83 o                         
  11   2   2       5783.06       4894.97       154.52 o                         
  12   2   2      27914.44      26630.97       397.76 o                         
  13   2   2        343.29        636.73        68.17 o                         
  14   2   2       2038.00       2087.04       116.97 o                         
  15   2   2       3644.86       3697.11       153.61 o                         
  16   2   2        575.12        549.81        83.86 o                         
  17   2   2       1441.46       1431.64       136.43 o                         
  18   2   2      16968.58      17213.12       384.33 o                         
  19   2   2       4779.19       4457.73       206.03 o                         
  20   2   2        124.82        -91.98        91.98 o                         
  21   2   2         97.40         15.75       100.61 o                         
  22   2   2       3681.19       3030.60       230.41 o                         
  23   2   2       3522.69       3404.31       325.91 o                         
  24   2   2       5709.77       5695.66       581.86 o                         
  25   2   2      10960.40       9896.45       874.20 o                         
  26   2   2       2578.69       2869.96       842.49 o                         
  27   2   2       1617.72       1130.55       614.74 o                         
  28   2   2        331.16        351.73       310.20 o                         
 -28   3   2       1730.52       1209.41       374.96 o                         
 -27   3   2       3575.57       3372.80       348.30 o                         
 -26   3   2        115.94        126.23       218.37 o                         
 -25   3   2       2520.71       2396.62       330.55 o                         
 -24   3   2       3051.79       3556.99       365.84 o                         
 -23   3   2       9431.56       7467.57       498.50 o                         
 -22   3   2      15882.70      16557.70       515.96 o                         
 -21   3   2        754.94        838.03       135.30 o                         
 -20   3   2       4604.53       5326.25       243.89 o                         
 -19   3   2      16668.63      16787.19       413.76 o                         
 -18   3   2       5181.50       5139.92       229.96 o                         
 -17   3   2      24032.65      24353.51       449.79 o                         
 -16   3   2      31541.03      33259.24       616.74 o                         
 -15   3   2       2657.20       2623.61       171.15 o                         
 -14   3   2      45598.28      46856.22       690.48 o                         
 -13   3   2      33367.80      33915.67       972.41 o                         
 -12   3   2       1031.20       1308.32       110.81 o                         
 -11   3   2      21538.52      19283.27       390.05 o                         
 -10   3   2      32971.16      33345.44       496.35 o                         
  -9   3   2      15572.68      14262.51       341.39 o                         
  -8   3   2     129597.19     130909.66       787.85 o                         
  -7   3   2      15818.86      16441.91       276.52 o                         
  -6   3   2       8754.18       8989.17       192.07 o                         
  -5   3   2      59527.06      58943.24       631.17 o                         
  -4   3   2      61416.78      66065.36       785.49 o                         
  -3   3   2      82188.59      82421.76       766.69 o                         
  -2   3   2     127313.62     122998.03       695.05 o                         
  -1   3   2       4376.05       4916.60       116.87 o                         
   0   3   2      22699.53      26789.96       363.00 o                         
   1   3   2         38.59         63.61        26.40 o                         
   2   3   2      12148.54      10498.97       122.67 o                         
   3   3   2      45846.71      45099.73       229.42 o                         
   4   3   2     175086.67     187700.41      1005.14 o                         
   5   3   2      29447.70      27269.78       307.03 o                         
   6   3   2      16623.04      17072.59       217.49 o                         
   7   3   2       6281.38       5546.51       135.62 o                         
   8   3   2      75837.71      79934.64       617.77 o                         
   9   3   2        737.58       1003.81        77.12 o                         
  10   3   2       2535.88       2420.97       115.31 o                         
  11   3   2       4509.68       4264.87       144.50 o                         
  12   3   2      11394.27      10527.47       252.56 o                         
  13   3   2      27322.56      27650.32       423.41 o                         
  14   3   2       5718.09       6081.64       248.47 o                         
  15   3   2        302.16        378.90        81.97 o                         
  16   3   2        503.80        439.36        74.26 o                         
  17   3   2       1362.36       1577.11       116.85 o                         
  18   3   2        732.66        667.19        95.33 o                         
  19   3   2       1786.34       1758.46       134.29 o                         
  20   3   2       9476.70       9979.49       367.64 o                         
  21   3   2       5265.71       5210.93       276.72 o                         
  22   3   2        100.21        126.33       138.21 o                         
  23   3   2      11470.71      11102.79       615.04 o                         
  24   3   2       3991.08       4301.21       349.91 o                         
  25   3   2        431.61        314.95       245.87 o                         
  26   3   2       1085.68        779.26       437.01 o                         
  27   3   2        425.92        346.64       325.97 o                         
  28   3   2        317.58       -165.95       491.22 o                         
 -28   4   2         64.92       -223.93       244.02 o                         
 -27   4   2        354.44        350.73       275.80 o                         
 -26   4   2       4493.00       4213.25       413.75 o                         
 -25   4   2       8797.27       8623.63       514.15 o                         
 -24   4   2       8802.87       8498.29       638.85 o                         
 -23   4   2      33396.33      31356.38      1174.26 o                         
 -22   4   2        691.30        852.98       171.05 o                         
 -21   4   2       9562.49       9854.57       412.22 o                         
 -20   4   2       8541.25       7697.52       299.84 o                         
 -19   4   2       4305.58       4507.34       232.52 o                         
 -18   4   2       1935.66       1862.46       149.73 o                         
 -17   4   2       4361.91       4301.35       218.31 o                         
 -16   4   2         39.15        203.70        80.46 o                         
 -15   4   2      97208.95      98752.98      1785.77 o                         
 -14   4   2       8339.91       9203.05       297.52 o                         
 -13   4   2      33259.44      34822.54       559.39 o                         
 -12   4   2      16799.29      17282.27       387.52 o                         
 -11   4   2      17558.51      17353.71       359.34 o                         
 -10   4   2      24093.96      25154.34       437.40 o                         
  -9   4   2      19606.13      17761.22       321.41 o                         
  -8   4   2      19823.11      21837.03       343.15 o                         
  -7   4   2      53127.45      48664.02       537.05 o                         
  -6   4   2      39712.98      42939.52       444.02 o                         
  -5   4   2      15588.11      13286.67       222.34 o                         
  -4   4   2      23790.67      23999.14       300.50 o                         
  -3   4   2      12805.46      12530.16       215.42 o                         
  -2   4   2     194364.00     202063.44       949.65 o                         
  -1   4   2      16513.36      14986.96       186.54 o                         
   0   4   2       9853.99      10568.67       213.96 o                         
   1   4   2        764.18        839.97        39.34 o                         
   2   4   2      72392.35      77788.77       322.09 o                         
   3   4   2        339.90        434.56        32.94 o                         
   4   4   2       2502.53       2375.40        75.45 o                         
   5   4   2        396.42        309.33        41.18 o                         
   6   4   2      27430.73      27458.98       280.80 o                         
   7   4   2        636.76        247.39        35.84 o                         
   8   4   2      77185.87      77546.11       634.40 o                         
   9   4   2      31574.45      28505.11       377.66 o                         
  10   4   2      62605.50      65897.16       650.04 o                         
  11   4   2      25337.63      23304.98       360.99 o                         
  12   4   2         12.85        124.48        60.80 o                         
  13   4   2       5257.68       6222.53       245.71 o                         
  14   4   2       7358.67       7799.66       292.02 o                         
  15   4   2      25848.34      25718.53       529.44 o                         
  16   4   2        113.03         78.47       112.76 o                         
  17   4   2       6380.59       6402.34       274.26 o                         
  18   4   2        158.90        289.78        67.19 o                         
  19   4   2       2073.56       2006.60       160.19 o                         
  20   4   2       7200.30       8017.13       320.67 o                         
  21   4   2       3778.39       4009.16       359.07 o                         
  22   4   2        979.90        855.97       217.78 o                         
  23   4   2        589.52        490.05       171.82 o                         
  24   4   2        563.96        545.64       319.91 o                         
  25   4   2         82.69        212.76       359.28 o                         
  26   4   2       3321.75       3051.39       401.34 o                         
  27   4   2        912.08        453.10       323.34 o                         
  28   4   2      10813.04       9406.26       934.19 o                         
 -27   5   2       7922.24       7711.31       838.65 o                         
 -26   5   2       3650.44       3675.61       452.80 o                         
 -25   5   2       8199.35       7732.73       492.06 o                         
 -24   5   2       2853.94       2575.80       416.21 o                         
 -23   5   2       1135.58       1315.85       478.29 o                         
 -22   5   2      11876.84      12212.13       519.81 o                         
 -21   5   2      24074.43      23814.79       717.32 o                         
 -20   5   2       1391.76       1620.70       174.61 o                         
 -19   5   2      45524.40      46302.30       774.95 o                         
 -18   5   2        661.28        840.23       126.29 o                         
 -17   5   2      22198.92      22462.10       510.46 o                         
 -16   5   2       4066.52       4549.61       232.70 o                         
 -15   5   2         88.37        123.88        69.08 o                         
 -14   5   2         58.14        202.07        76.00 o                         
 -13   5   2      35664.32      35225.62       772.32 o                         
 -12   5   2       1647.19       1744.98       145.74 o                         
 -11   5   2      45185.86      45516.52       571.08 o                         
 -10   5   2        501.44        489.87        76.34 o                         
  -9   5   2      13890.41      12838.62       272.16 o                         
  -8   5   2      18045.76      18962.80       345.10 o                         
  -7   5   2      15828.14      15765.10       303.81 o                         
  -6   5   2       7277.16       7402.71       185.29 o                         
  -5   5   2     139927.75     138933.23       878.21 o                         
  -4   5   2     103160.54     108370.48       717.85 o                         
  -3   5   2      47616.61      49127.67       496.37 o                         
  -2   5   2      20895.79      20257.25       277.49 o                         
  -1   5   2      10178.11      11755.68       161.70 o                         
   0   5   2      20887.97      21650.87       298.00 o                         
   1   5   2       1401.58       1440.30        42.37 o                         
   2   5   2       1130.79       1306.82        51.19 o                         
   3   5   2      59187.67      57158.68       370.09 o                         
   4   5   2      37552.89      42097.67       334.69 o                         
   5   5   2      32615.72      31338.08       276.17 o                         
   6   5   2       7592.30       7277.37       141.70 o                         
   7   5   2       8230.92      10341.88       173.52 o                         
   8   5   2       2907.42       2477.50        96.61 o                         
   9   5   2      37979.42      36453.83       352.30 o                         
  10   5   2      77971.62      78855.72       647.57 o                         
  11   5   2      22197.99      21647.92       373.96 o                         
  12   5   2      41373.39      41772.45       608.25 o                         
  13   5   2      10353.96      10539.57       319.89 o                         
  14   5   2       5379.77       5882.46       252.49 o                         
  15   5   2       4475.59       5295.40       249.28 o                         
  16   5   2      30169.74      29072.31       583.35 o                         
  17   5   2       2524.38       2725.58       195.68 o                         
  18   5   2      17776.92      17256.96       395.80 o                         
  19   5   2      20637.72      20938.57       472.40 o                         
  20   5   2      15042.39      14894.32       551.64 o                         
  21   5   2      59111.98      55439.32      1087.35 o                         
  22   5   2        927.61        929.28       222.51 o                         
  23   5   2       7867.14       7479.48       367.64 o                         
  24   5   2      13521.69      14245.30       790.36 o                         
  25   5   2         14.61        189.55       229.23 o                         
  26   5   2       9670.94      10385.63       710.46 o                         
  27   5   2         13.92       -203.44       243.14 o                         
 -27   6   2        439.34        751.02       267.54 o                         
 -26   6   2        406.35        241.56       271.97 o                         
 -25   6   2       3217.03       3398.93       526.51 o                         
 -24   6   2       4538.39       4106.26       357.33 o                         
 -23   6   2      22550.52      23621.97      1035.48 o                         
 -22   6   2       6921.14       7082.58       421.47 o                         
 -21   6   2      20461.51      20452.21       690.16 o                         
 -20   6   2       2175.87       2190.13       237.99 o                         
 -19   6   2      13093.14      12724.26       444.52 o                         
 -18   6   2       1364.76       1759.73       181.11 o                         
 -17   6   2      29865.03      30013.32       663.16 o                         
 -16   6   2          4.46        118.03        93.34 o                         
 -15   6   2      23012.82      24448.12       584.87 o                         
 -14   6   2         61.67        184.24        94.24 o                         
 -13   6   2      12507.85      13214.29       422.78 o                         
 -12   6   2       1654.00       1750.40       203.68 o                         
 -11   6   2       2788.29       2746.90       160.16 o                         
 -10   6   2       7639.31       7895.78       258.74 o                         
  -9   6   2      78772.20      80405.82       874.76 o                         
  -8   6   2       2461.13       2428.20       158.08 o                         
  -7   6   2      95855.16      93452.08       766.13 o                         
  -6   6   2       2800.94       2254.39       107.23 o                         
  -5   6   2      10635.54      10605.56       216.89 o                         
  -4   6   2      22458.91      24197.36       292.27 o                         
  -3   6   2       3396.12       2763.83        94.28 o                         
  -2   6   2      49406.74      44405.73       448.15 o                         
  -1   6   2      84711.41      80561.28       632.71 o                         
   0   6   2         77.92        127.14        56.54 o                         
   1   6   2      42898.58      42261.73       657.00 o                         
   2   6   2      88369.16      94316.61       416.38 o                         
   3   6   2        121.79        109.42        31.22 o                         
   4   6   2      12695.58      14812.81       175.42 o                         
   5   6   2     254234.83     262989.50      1075.88 o                         
   6   6   2       6057.45       6459.58       140.31 o                         
   7   6   2      84287.16      83344.09       497.59 o                         
   8   6   2      28043.25      28797.88       340.21 o                         
   9   6   2      15405.12      15598.13       316.36 o                         
  10   6   2       1797.98       1501.56        79.37 o                         
  11   6   2      19070.34      22249.63       293.66 o                         
  12   6   2       9758.54       9881.06       223.16 o                         
  13   6   2       1194.97       1378.60       118.36 o                         
  14   6   2      28878.44      26421.79       527.67 o                         
  15   6   2       1853.43       2064.93       233.07 o                         
  16   6   2       8665.04       8168.79       313.26 o                         
  17   6   2       6219.94       6275.31       334.82 o                         
  18   6   2        782.87        763.61        89.56 o                         
  19   6   2         16.89         45.33        99.69 o                         
  20   6   2      31477.66      32273.99       707.99 o                         
  21   6   2       1011.80        905.40       147.96 o                         
  22   6   2      28812.32      28262.45       692.91 o                         
  23   6   2       3949.70       3995.51       337.57 o                         
  24   6   2      10752.25      10920.79       709.04 o                         
  25   6   2         21.55       -279.44       279.44 o                         
  26   6   2        709.92        194.81       314.36 o                         
  27   6   2         70.32         -1.54       234.25 o                         
 -26   7   2       3434.10       2950.11       446.52 o                         
 -25   7   2       8000.70       8025.37       631.75 o                         
 -24   7   2       2324.15       1896.05       302.46 o                         
 -23   7   2       3239.45       2430.14       276.27 o                         
 -22   7   2        173.09         36.22       113.86 o                         
 -21   7   2        229.76        186.41       123.93 o                         
 -20   7   2       4515.84       4122.27       398.94 o                         
 -19   7   2       2541.07       2537.80       270.19 o                         
 -18   7   2       2871.94       2905.92       377.85 o                         
 -17   7   2       5376.22       5986.81       373.42 o                         
 -16   7   2        154.14         64.09        90.54 o                         
 -15   7   2        201.66        252.61       111.30 o                         
 -14   7   2          7.84        200.98       105.47 o                         
 -13   7   2       8724.64       9145.11       370.77 o                         
 -12   7   2      13870.93      14332.53       455.73 o                         
 -11   7   2       8302.54       7855.00       275.71 o                         
 -10   7   2       4549.45       4473.22       224.62 o                         
  -9   7   2       7297.53       6912.95       271.18 o                         
  -8   7   2       7107.43       7202.56       267.70 o                         
  -7   7   2      10618.05      10322.10       349.64 o                         
  -6   7   2       7530.37       7916.97       191.39 o                         
  -5   7   2      45937.86      45286.10       502.85 o                         
  -4   7   2      31951.19      32355.33       366.06 o                         
  -3   7   2      42618.12      45636.13       458.69 o                         
  -2   7   2         59.00        168.35        32.79 o                         
  -1   7   2       3653.90       4249.22       173.59 o                         
   0   7   2       3501.67       3202.86       149.03 o                         
   1   7   2      24014.25      23083.35       343.99 o                         
   2   7   2       9099.08       8217.93       161.86 o                         
   3   7   2      40081.89      39637.18       611.54 o                         
   4   7   2      32464.76      32179.50       303.10 o                         
   5   7   2       4189.43       4242.42       109.29 o                         
   6   7   2      13331.42      13295.12       204.62 o                         
   7   7   2      31913.27      32589.21       343.55 o                         
   8   7   2      31357.59      30894.44       360.24 o                         
   9   7   2      43137.70      42637.34       435.02 o                         
  10   7   2      15644.32      14866.79       275.73 o                         
  11   7   2         73.50        102.47        65.07 o                         
  12   7   2      57378.28      60186.08       576.42 o                         
  13   7   2        941.24        905.47        81.79 o                         
  14   7   2       5741.85       5562.17       180.61 o                         
  15   7   2       1886.78       1827.37       112.94 o                         
  16   7   2      24528.33      23793.30       567.39 o                         
  17   7   2       6852.24       6631.47       216.43 o                         
  18   7   2      14159.41      13687.51       450.80 o                         
  19   7   2       1026.57        897.55       144.54 o                         
  20   7   2      19697.45      19973.05       560.00 o                         
  21   7   2       7572.73       6942.27       345.73 o                         
  22   7   2          4.11        104.05       134.83 o                         
  23   7   2       3049.21       2930.01       396.61 o                         
  24   7   2      16548.75      16386.54       873.95 o                         
  25   7   2        203.21        138.31       252.97 o                         
  26   7   2      12351.67      13456.69       959.40 o                         
 -26   8   2        829.03        562.65       300.00 o                         
 -25   8   2       2991.65       2548.52       395.31 o                         
 -24   8   2       1277.13        801.98       289.30 o                         
 -23   8   2       1427.64       1151.67       233.62 o                         
 -22   8   2       3548.67       3645.07       274.78 o                         
 -21   8   2       9033.78       8907.71       470.30 o                         
 -20   8   2       1381.46       1491.60       214.86 o                         
 -19   8   2       6324.79       6976.69       475.30 o                         
 -18   8   2        397.88        690.06       168.02 o                         
 -17   8   2         21.64        126.45       131.33 o                         
 -16   8   2        276.47        201.60       129.19 o                         
 -15   8   2      20151.10      20511.12       698.15 o                         
 -14   8   2         23.93        259.20       139.90 o                         
 -13   8   2        596.73        931.39       169.73 o                         
 -12   8   2         42.10          5.87       137.33 o                         
 -11   8   2       3595.45       3219.73       235.35 o                         
 -10   8   2      10667.61      10342.18       393.07 o                         
  -9   8   2       4541.84       4063.49       241.53 o                         
  -8   8   2      23610.14      23348.40       439.00 o                         
  -7   8   2         45.10         47.54        57.54 o                         
  -6   8   2       2021.11       1764.81       107.29 o                         
  -5   8   2        162.81         54.79        50.77 o                         
  -4   8   2        316.75        563.63        60.09 o                         
  -3   8   2      28033.24      26743.13       306.85 o                         
  -2   8   2      54490.35      54077.62       462.59 o                         
  -1   8   2      40707.36      37765.79       502.41 o                         
   0   8   2      83858.72      86411.39       758.56 o                         
   1   8   2      24358.41      23571.20       356.45 o                         
   2   8   2       7512.92       8222.57       210.85 o                         
   3   8   2       1666.28       2018.84        72.11 o                         
   4   8   2      24271.51      26760.12       311.23 o                         
   5   8   2       7182.12       6808.10       160.79 o                         
   6   8   2       1883.47       1735.71        88.02 o                         
   7   8   2       1996.37       1975.77        97.56 o                         
   8   8   2      28730.49      30881.01       382.88 o                         
   9   8   2         19.42         28.26        44.05 o                         
  10   8   2       6951.33       7366.91       202.30 o                         
  11   8   2       2393.58       2454.75       128.53 o                         
  12   8   2      16272.29      17593.99       328.38 o                         
  13   8   2       9527.20       9489.74       257.81 o                         
  14   8   2      54867.97      53574.54       623.86 o                         
  15   8   2      25077.69      24923.72       415.00 o                         
  16   8   2      17427.01      17184.20       342.68 o                         
  17   8   2      15284.71      15041.15       467.29 o                         
  18   8   2       4703.26       4122.19       296.48 o                         
  19   8   2      12853.73      13375.90       455.93 o                         
  20   8   2      23755.49      23525.94       612.32 o                         
  21   8   2        159.49         66.39       161.96 o                         
  22   8   2      14964.86      15501.70       655.06 o                         
  23   8   2       2302.32       2774.63       484.48 o                         
  24   8   2       9846.77      10214.42       703.47 o                         
  25   8   2      11107.59      10067.87       940.18 o                         
  26   8   2        506.21        311.90       195.33 o                         
 -25   9   2        996.22        414.09       254.35 o                         
 -24   9   2       2130.86       1387.56       321.10 o                         
 -23   9   2       3287.84       3332.50       478.30 o                         
 -22   9   2        651.88        719.95       235.62 o                         
 -21   9   2       2967.87       2695.86       234.97 o                         
 -20   9   2        193.49        402.62       133.05 o                         
 -19   9   2       1771.22       1726.17       223.52 o                         
 -18   9   2       4631.27       5283.28       734.81 o                         
 -17   9   2       5130.07       5936.33       411.39 o                         
 -16   9   2       3456.00       3266.96       306.79 o                         
 -15   9   2      10159.10       9856.80       509.43 o                         
 -14   9   2       5267.84       5526.27       380.72 o                         
 -13   9   2       6894.65       7192.63       423.12 o                         
 -12   9   2        480.80        632.89       355.21 o                         
 -11   9   2       2772.65       2794.36       186.24 o                         
 -10   9   2      13610.53      14421.94       449.80 o                         
  -9   9   2       3581.01       3658.27       252.62 o                         
  -8   9   2       4608.30       5692.74       228.54 o                         
  -7   9   2       8327.18       8035.03       260.44 o                         
  -6   9   2       4447.63       4542.99       187.99 o                         
  -5   9   2      26580.28      26684.91       426.00 o                         
  -4   9   2      49763.46      52093.20       584.28 o                         
  -3   9   2        825.39        877.73        66.36 o                         
  -2   9   2      10118.92      11294.56       376.66 o                         
  -1   9   2       2478.00       2780.47       193.51 o                         
   0   9   2      11810.23      12032.46       323.33 o                         
   1   9   2      17374.97      16590.25       376.40 o                         
   2   9   2      19300.50      16689.42       404.52 o                         
   3   9   2        393.74        430.23        48.93 o                         
   4   9   2       7200.39       7083.25       199.94 o                         
   5   9   2         94.71        140.72        57.06 o                         
   6   9   2       3908.56       4160.84       152.28 o                         
   7   9   2      26432.18      26087.47       390.25 o                         
   8   9   2       4039.22       4295.92       168.74 o                         
   9   9   2      23884.21      22992.10       398.36 o                         
  10   9   2       8935.97       7943.23       242.86 o                         
  11   9   2       2582.69       3072.50       159.57 o                         
  12   9   2       5662.36       5712.06       249.58 o                         
  13   9   2       8673.99       8983.79       276.06 o                         
  14   9   2       1185.95       1299.02       131.91 o                         
  15   9   2      34177.57      34851.35       519.33 o                         
  16   9   2      13270.38      13649.33       453.58 o                         
  17   9   2       4482.25       5076.49       320.12 o                         
  18   9   2      24976.84      25167.99       625.90 o                         
  19   9   2         61.88          0.47       100.76 o                         
  20   9   2       6429.40       6860.79       445.78 o                         
  21   9   2      13937.67      14003.41       627.28 o                         
  22   9   2        244.92        151.02       152.26 o                         
  23   9   2       6523.37       5470.53       413.51 o                         
  24   9   2       9734.92       8200.61       645.37 o                         
  25   9   2       2407.88       1792.77       325.04 o                         
 -25  10   2      10736.58       9599.41       726.48 o                         
 -24  10   2        459.86        467.84       252.59 o                         
 -23  10   2       1867.69       1452.99       280.81 o                         
 -22  10   2       3124.22       3086.65       545.79 o                         
 -21  10   2       1578.54       1485.21       229.74 o                         
 -20  10   2        695.18        650.61       187.33 o                         
 -19  10   2        148.53         74.28       111.86 o                         
 -18  10   2       2764.64       2446.97       219.89 o                         
 -17  10   2       4134.74       3243.91       320.54 o                         
 -16  10   2       1576.54       1439.57       208.36 o                         
 -15  10   2       3091.11       3300.87       330.96 o                         
 -14  10   2       5619.80       5535.29       449.77 o                         
 -13  10   2         47.63         94.68       179.93 o                         
 -12  10   2       4676.29       4449.32       512.18 o                         
 -11  10   2        152.07        184.03        91.47 o                         
 -10  10   2       4526.21       4737.13       244.80 o                         
  -9  10   2        325.75        224.49       101.73 o                         
  -8  10   2        210.16        237.02        70.35 o                         
  -7  10   2         34.92        111.84        68.56 o                         
  -6  10   2       4789.76       4835.15       196.34 o                         
  -5  10   2       2884.35       2998.83       115.15 o                         
  -4  10   2       3855.19       4265.63       115.79 o                         
  -3  10   2       1139.89       1606.40       188.74 o                         
  -2  10   2      18768.53      16513.52       543.01 o                         
  -1  10   2       2863.21       2590.33       228.41 o                         
   0  10   2       1290.88       1557.46       169.20 o                         
   1  10   2      17000.53      17691.15       414.57 o                         
   2  10   2       1063.99       1186.81       124.04 o                         
   3  10   2      53702.95      52609.95       751.41 o                         
   4  10   2      35502.80      36599.65       792.86 o                         
   5  10   2      34702.98      35225.95       591.37 o                         
   6  10   2         62.74        107.35        62.12 o                         
   7  10   2       3049.42       3172.75       178.01 o                         
   8  10   2      20594.79      19901.79       366.30 o                         
   9  10   2      16945.71      16032.18       344.22 o                         
  10  10   2        684.48        716.59        87.53 o                         
  11  10   2      60777.96      60488.20       698.34 o                         
  12  10   2       8093.55       7685.08       301.47 o                         
  13  10   2      22297.69      21753.90       447.15 o                         
  14  10   2      21350.13      21580.77       444.15 o                         
  15  10   2       7652.59       8840.91       372.97 o                         
  16  10   2       9368.85       9147.80       475.50 o                         
  17  10   2       9840.28       9778.38       473.68 o                         
  18  10   2       7029.56       6927.94       341.92 o                         
  19  10   2      15244.43      14128.45       681.03 o                         
  20  10   2      13667.87      14098.92       630.83 o                         
  21  10   2       2078.48       1716.90       312.24 o                         
  22  10   2       4339.59       4115.36       376.09 o                         
  23  10   2      11538.83      11862.12       613.26 o                         
  24  10   2         27.49       -229.29       229.29 o                         
 -24  11   2         85.27       -103.65       255.28 o                         
 -23  11   2       1218.70        838.14       247.78 o                         
 -22  11   2        532.28        404.48       229.07 o                         
 -21  11   2       4316.83       4674.82       580.00 o                         
 -20  11   2        767.25        425.23       235.82 o                         
 -19  11   2         93.23         92.74       117.69 o                         
 -18  11   2        163.60        322.11       134.38 o                         
 -17  11   2         85.88        200.75       174.15 o                         
 -16  11   2        765.58        617.77       125.69 o                         
 -15  11   2       2482.70       2602.66       223.77 o                         
 -14  11   2        648.77        838.60       149.12 o                         
 -13  11   2      24299.98      23354.80       578.94 o                         
 -12  11   2          2.61        -53.61       105.70 o                         
 -11  11   2       4032.81       3732.09       190.60 o                         
 -10  11   2        143.01         86.24        62.77 o                         
  -9  11   2       2799.99       2614.46       147.35 o                         
  -8  11   2        889.53        830.53        84.79 o                         
  -7  11   2       1424.12       1423.13       102.66 o                         
  -6  11   2          9.45         11.83        42.77 o                         
  -5  11   2       3159.46       3268.11       124.06 o                         
  -4  11   2        182.01        168.87        43.65 o                         
  -3  11   2       1696.63       1526.13       198.73 o                         
  -2  11   2       5213.88       5321.95       336.77 o                         
  -1  11   2       2947.79       3223.63       266.94 o                         
   0  11   2       3991.84       3691.82       255.76 o                         
   1  11   2       2996.78       3018.17       226.54 o                         
   2  11   2       2039.56       1832.49       166.80 o                         
   3  11   2       2017.76       2108.87       194.01 o                         
   4  11   2       2191.54       1947.11       107.83 o                         
   5  11   2      10523.34       9291.52       299.27 o                         
   6  11   2       1458.44       1318.90       113.50 o                         
   7  11   2      28443.05      26243.26       498.12 o                         
   8  11   2       6292.09       6014.94       255.90 o                         
   9  11   2      12050.18      11828.86       296.16 o                         
  10  11   2      22752.14      21421.82       415.73 o                         
  11  11   2          8.10         59.10        66.72 o                         
  12  11   2        563.12        662.22       105.01 o                         
  13  11   2      18476.30      19693.22       632.12 o                         
  14  11   2        160.00         96.81       104.16 o                         
  15  11   2      36615.01      37774.67       776.38 o                         
  16  11   2         40.10         35.30       102.08 o                         
  17  11   2      17477.78      17469.30       546.47 o                         
  18  11   2       2911.97       3300.58       315.99 o                         
  19  11   2       8571.82       8688.54       503.34 o                         
  20  11   2       3140.79       3080.33       312.26 o                         
  21  11   2      32089.53      30838.06       972.33 o                         
  22  11   2          0.70          4.31       171.95 o                         
  23  11   2      25060.41      24956.03      1097.78 o                         
  24  11   2        965.33        657.29       243.72 o                         
 -23  12   2       3464.04       2840.08       399.73 o                         
 -22  12   2       5272.77       4683.43       492.80 o                         
 -21  12   2       2758.17       3421.12       337.99 o                         
 -20  12   2       2857.35       2552.58       382.36 o                         
 -19  12   2       2742.57       2527.58       287.06 o                         
 -18  12   2       1350.32       1454.56       204.77 o                         
 -17  12   2        172.82        437.66       133.68 o                         
 -16  12   2       5721.51       5770.07       332.41 o                         
 -15  12   2       6777.02       6926.94       357.30 o                         
 -14  12   2        748.44        487.80       166.26 o                         
 -13  12   2       2356.22       2481.10       234.84 o                         
 -12  12   2         26.37         40.95       108.29 o                         
 -11  12   2       1647.73       1657.29       141.16 o                         
 -10  12   2       6040.36       5751.56       244.02 o                         
  -9  12   2        315.72        213.11        74.51 o                         
  -8  12   2       1596.12       1557.22       114.85 o                         
  -7  12   2       1436.19       1437.87        97.70 o                         
  -6  12   2         16.80         72.97        42.80 o                         
  -5  12   2       1161.47       1210.34        67.59 o                         
  -4  12   2       7840.17       7442.46       419.25 o                         
  -3  12   2       4149.22       4703.47       328.17 o                         
  -2  12   2       2706.53       2743.32       262.51 o                         
  -1  12   2       9119.45       8619.11       392.36 o                         
   0  12   2       1745.60       1993.18       205.65 o                         
   1  12   2       9525.24       9394.59       414.74 o                         
   2  12   2       2394.68       2568.02       207.51 o                         
   3  12   2      25949.26      23750.55       656.15 o                         
   4  12   2        144.09         38.33       212.72 o                         
   5  12   2      19147.48      19095.59       641.22 o                         
   6  12   2       3782.29       3821.35       277.33 o                         
   7  12   2         78.75        109.41        61.35 o                         
   8  12   2       1000.65        887.87       160.80 o                         
   9  12   2       5494.93       4996.21       272.13 o                         
  10  12   2        309.62        242.73        66.25 o                         
  11  12   2      20571.00      19588.14       416.85 o                         
  12  12   2        457.46        120.34       158.00 o                         
  13  12   2       6176.11       6403.97       374.79 o                         
  14  12   2       2264.18       2429.13       241.09 o                         
  15  12   2       1877.62       1377.72       162.43 o                         
  16  12   2       1084.96       1043.53       152.34 o                         
  17  12   2      56924.80      59177.28      1238.50 o                         
  18  12   2       2666.61       2260.50       262.49 o                         
  19  12   2      10488.19      11295.05       577.19 o                         
  20  12   2        342.64        206.53       155.29 o                         
  21  12   2        468.02        461.01       190.71 o                         
  22  12   2        605.04        209.51       208.76 o                         
  23  12   2      13366.63      12869.24       795.35 o                         
 -22  13   2         40.81         -2.70       211.48 o                         
 -21  13   2        138.91        154.29       149.67 o                         
 -20  13   2         87.94       -149.22       149.22 o                         
 -19  13   2        585.86        184.01       160.03 o                         
 -18  13   2        294.36        476.26       172.56 o                         
 -17  13   2       3241.50       3327.89       265.66 o                         
 -16  13   2         67.57        177.85       133.16 o                         
 -15  13   2        190.39        200.51       133.27 o                         
 -14  13   2         92.08        171.33       120.53 o                         
 -13  13   2       7046.92       7060.37       391.47 o                         
 -12  13   2        491.33        328.21       109.67 o                         
 -11  13   2       1767.13       1947.35       248.31 o                         
 -10  13   2        692.70        579.19        97.44 o                         
  -9  13   2        266.89        371.45        85.99 o                         
  -8  13   2      11823.05      12951.95       345.46 o                         
  -7  13   2       4982.91       5314.49       171.29 o                         
  -6  13   2      12752.87      13248.10       218.50 o                         
  -5  13   2      12153.51      12250.34       669.00 o                         
  -4  13   2        236.05        200.75       151.73 o                         
  -3  13   2       2754.03       2857.82       280.08 o                         
  -2  13   2         10.85       -121.66       138.18 o                         
  -1  13   2      10156.06       9885.10       442.70 o                         
   0  13   2        649.70        455.26       131.08 o                         
   1  13   2      11566.60      11336.67       469.13 o                         
   2  13   2       3097.75       2813.47       236.79 o                         
   3  13   2       5311.26       5410.58       704.93 o                         
   4  13   2       5592.27       5706.23       446.95 o                         
   5  13   2      28359.29      29744.63       994.10 o                         
   6  13   2         81.29         94.34       106.83 o                         
   7  13   2      58427.69      56360.01       749.53 o                         
   8  13   2       7646.03       8115.10       473.77 o                         
   9  13   2      35145.90      34577.94       891.89 o                         
  10  13   2       1896.17       2163.66       256.18 o                         
  11  13   2        706.24        461.10       133.51 o                         
  12  13   2      12881.58      13253.45       511.36 o                         
  13  13   2      48435.84      49574.56      1024.07 o                         
  14  13   2       2433.88       2173.78       241.68 o                         
  15  13   2      26376.42      28314.57       702.79 o                         
  16  13   2        703.44        546.35       298.93 o                         
  17  13   2       5828.07       6673.72       430.63 o                         
  18  13   2        183.53        137.04       232.98 o                         
  19  13   2       3656.31       3509.00       332.05 o                         
  20  13   2        156.52         65.04       160.27 o                         
  21  13   2      40240.93      40782.96      1146.23 o                         
  22  13   2        704.56        376.05       170.02 o                         
 -20  14   2         66.35        -99.56       259.19 o                         
 -19  14   2       3269.41       3272.23       388.03 o                         
 -18  14   2       2426.99       2753.98       357.74 o                         
 -17  14   2       4034.58       5171.66       462.07 o                         
 -16  14   2        446.86        535.33       171.59 o                         
 -15  14   2       2955.71       2436.40       524.34 o                         
 -14  14   2       4378.50       4437.31       397.18 o                         
 -13  14   2       1213.20        828.43       202.75 o                         
 -12  14   2       2660.30       2695.08       309.09 o                         
 -11  14   2       1065.82        695.58       283.73 o                         
 -10  14   2       1202.56       1039.79       193.93 o                         
  -9  14   2        108.87         37.51       140.93 o                         
  -8  14   2       2059.33       1668.02       495.38 o                         
  -7  14   2         22.22         65.23        75.94 o                         
  -6  14   2       5717.87       5647.88       673.98 o                         
  -5  14   2       2332.10       1787.32       279.37 o                         
  -4  14   2         46.54        286.49       158.21 o                         
  -3  14   2      11030.22      10827.44       546.93 o                         
  -2  14   2       2916.46       2610.97       252.99 o                         
  -1  14   2       6467.52       6349.47       376.55 o                         
   0  14   2       1912.26       1732.94       199.37 o                         
   1  14   2       7310.97       6976.83       385.79 o                         
   2  14   2       5513.68       4713.11       368.73 o                         
   3  14   2       7849.82       7505.87       534.30 o                         
   4  14   2       8483.82       8116.64       478.60 o                         
   5  14   2       6763.04       6936.60       688.07 o                         
   6  14   2       8815.74       9488.49       737.13 o                         
   7  14   2        185.04        353.43       330.47 o                         
   8  14   2       3341.56       3623.28       477.46 o                         
   9  14   2       8097.30       7223.93       658.20 o                         
  10  14   2       1067.60       1119.54       320.09 o                         
  11  14   2      24421.43      25234.64      1233.11 o                         
  12  14   2       7287.10       7453.88       702.49 o                         
  13  14   2       9053.95       9318.60       786.81 o                         
  14  14   2       2427.15       2549.34       439.66 o                         
  15  14   2        565.20        228.95       175.29 o                         
  16  14   2       1397.36       1427.67       246.72 o                         
  17  14   2      17437.04      17236.55       821.24 o                         
  18  14   2       1306.40       1399.77       267.51 o                         
  19  14   2       7676.87       7264.52       564.81 o                         
  20  14   2       2048.87       2439.54       372.72 o                         
 -19  15   2       6013.84       6994.50       728.80 o                         
 -18  15   2       3574.51       3518.30       527.24 o                         
 -17  15   2       9160.07       9948.24       854.86 o                         
 -16  15   2       7049.80       7676.73       748.10 o                         
 -15  15   2        171.47        259.77       234.72 o                         
 -14  15   2       8454.45       8159.46       754.37 o                         
 -13  15   2        655.69        541.97       278.33 o                         
 -12  15   2       2032.31       1721.19       364.98 o                         
 -11  15   2       7445.17       7756.31       715.71 o                         
 -10  15   2       5322.36       5105.47       642.38 o                         
  -9  15   2        812.83       1103.23       456.77 o                         
  -8  15   2      13063.87      14673.16       954.17 o                         
  -7  15   2      13808.51      12698.97       877.25 o                         
  -6  15   2       4251.65       5171.43       466.62 o                         
  -5  15   2      41766.14      41426.64      1264.91 o                         
  -4  15   2       7681.35       7711.36       489.95 o                         
  -3  15   2       7119.51       6898.40       415.71 o                         
  -2  15   2       2296.64       2216.95       254.95 o                         
  -1  15   2       4468.30       4622.22       449.19 o                         
   0  15   2       8861.25       8528.08       448.37 o                         
   1  15   2       3393.26       3485.55       507.56 o                         
   2  15   2       1799.31       1893.19       301.95 o                         
   3  15   2       7220.95       7289.52       539.79 o                         
   4  15   2       8499.04       8093.05       588.53 o                         
   5  15   2       8290.44       8759.69       526.46 o                         
   6  15   2       4141.13       4949.64       589.58 o                         
   7  15   2       4187.14       4226.48       522.39 o                         
   8  15   2        616.60       1114.60       482.08 o                         
   9  15   2        286.22        887.33       336.01 o                         
  10  15   2       9274.43      11155.37       850.84 o                         
  11  15   2        262.31        644.31       292.49 o                         
  12  15   2       4142.62       4405.88      1006.54 o                         
  13  15   2       3221.55       3188.03       500.24 o                         
  14  15   2        674.55        686.07       282.79 o                         
  15  15   2       9976.49      11805.02       974.76 o                         
  16  15   2      10515.27      13298.68       985.66 o                         
  17  15   2       2133.84       2855.29       495.02 o                         
  18  15   2       5328.80       5538.33       676.92 o                         
  19  15   2        159.96        536.33       328.42 o                         
 -17  16   2       4766.21       5637.66       684.63 o                         
 -16  16   2          0.20          2.68       236.44 o                         
 -15  16   2      15857.18      17916.73      1138.70 o                         
 -14  16   2        106.79        670.74       590.59 o                         
 -13  16   2       6053.48       5379.62       659.36 o                         
 -12  16   2       3598.97       4034.24       562.38 o                         
 -11  16   2       5119.40       5018.07       613.19 o                         
 -10  16   2       5852.26       6599.00       691.58 o                         
  -9  16   2       4846.52       5685.73       650.93 o                         
  -8  16   2       1435.42       3493.74      1900.33 o                         
  -7  16   2      16728.82      16955.80      1047.66 o                         
  -6  16   2       6172.10       5508.64       514.15 o                         
  -5  16   2        134.49         22.26       173.44 o                         
  -4  16   2       6736.08       7671.20       462.27 o                         
  -3  16   2       9120.68       9514.11       500.13 o                         
  -2  16   2       2383.65       2234.94       256.93 o                         
  -1  16   2      16411.84      15803.44       628.48 o                         
   0  16   2       3267.30       3100.98       468.29 o                         
   1  16   2       1032.64        938.84       243.24 o                         
   2  16   2       3285.74       3755.10       426.73 o                         
   3  16   2       4907.15       4886.29       478.20 o                         
   4  16   2      10357.66       9685.17       658.89 o                         
   5  16   2       2284.33       2791.54       396.75 o                         
   6  16   2       3967.48       4141.13       492.85 o                         
   7  16   2       8162.64       7970.00      1063.28 o                         
   8  16   2       1734.20       1105.85       489.72 o                         
   9  16   2         31.60        105.32       504.62 o                         
  10  16   2        183.43        635.89       305.51 o                         
  11  16   2       4415.33       4838.32       608.21 o                         
  12  16   2       7935.36       8665.67       810.04 o                         
  13  16   2       4199.50       5903.10       675.10 o                         
  14  16   2      15792.30      16700.27      1121.58 o                         
  15  16   2        806.43        912.83       317.81 o                         
  16  16   2       1931.30       1653.34       676.58 o                         
  17  16   2       5429.61       6903.54      1049.91 o                         
 -15  17   2        149.38        -88.36       466.69 o                         
 -14  17   2       1348.67       1738.16       431.66 o                         
 -13  17   2       8534.94       8382.45       804.78 o                         
 -12  17   2         15.61       -202.57       226.64 o                         
 -11  17   2       2884.20       2822.74       477.35 o                         
 -10  17   2        375.99        -33.63       292.35 o                         
  -9  17   2       2294.72       2602.27       602.56 o                         
  -8  17   2        657.49        752.27       334.30 o                         
  -7  17   2       3000.58       3190.29       491.46 o                         
  -6  17   2      11484.30      10847.62       875.52 o                         
  -5  17   2      14443.88      14021.56       707.62 o                         
  -4  17   2       4570.47       4383.24       418.13 o                         
  -3  17   2       9696.68      10157.76       549.63 o                         
  -2  17   2        619.23        543.81       196.82 o                         
  -1  17   2        419.08        610.44       222.70 o                         
   0  17   2        743.82        357.31       202.62 o                         
   1  17   2       7686.52       8787.36       648.47 o                         
   2  17   2       4148.53       3818.82       432.84 o                         
   3  17   2       3402.12       3060.63       681.29 o                         
   4  17   2       1962.88       1492.40       313.71 o                         
   5  17   2        363.32        250.60       276.89 o                         
   6  17   2        261.87        137.38       208.87 o                         
   7  17   2       3601.21       3353.21      1158.42 o                         
   8  17   2       5128.78       6013.15       692.08 o                         
   9  17   2       5801.34       6338.24       845.90 o                         
  10  17   2      15462.76      15860.49      1482.79 o                         
  11  17   2       1342.70       1797.05       427.78 o                         
  12  17   2       2805.07       3195.04       499.96 o                         
  13  17   2        302.91        471.82       268.99 o                         
  14  17   2          8.87         60.95       413.01 o                         
  15  17   2       1903.29       1983.14       622.11 o                         
 -13  18   2       3255.38       3367.88       518.75 o                         
 -12  18   2        197.42        298.58       367.69 o                         
 -11  18   2       1312.79        936.60       546.03 o                         
 -10  18   2        174.88        511.90       339.44 o                         
  -9  18   2       6720.52       8318.15      1124.28 o                         
  -8  18   2         73.33        371.71       272.48 o                         
  -7  18   2      17182.14      17078.25      1138.61 o                         
  -6  18   2         16.43       -189.21       189.21 o                         
  -5  18   2       5172.05       4993.31       453.80 o                         
  -4  18   2         51.01        261.72       221.41 o                         
  -3  18   2       3415.73       3399.69       327.94 o                         
  -2  18   2       1024.88        977.58       216.66 o                         
  -1  18   2      12298.28      12060.26       677.32 o                         
   0  18   2       1250.53       1398.28       334.69 o                         
   1  18   2      11623.15      11511.42       763.73 o                         
   2  18   2       5016.98       4759.04       509.19 o                         
   3  18   2        649.85        959.83       261.85 o                         
   4  18   2       1481.10       1269.96       412.46 o                         
   5  18   2       8804.64       8548.32       664.21 o                         
   6  18   2        679.76        581.99       310.31 o                         
   7  18   2       3704.81       3668.17       549.00 o                         
   8  18   2       7058.12       7347.82       842.01 o                         
   9  18   2       7204.65       7578.44       785.94 o                         
  10  18   2         72.82        268.87       226.61 o                         
  11  18   2         31.83        244.52       269.84 o                         
  12  18   2        435.61        594.49       890.70 o                         
  13  18   2        102.80        393.73       322.81 o                         
  -9  19   2       2949.27       4107.07       594.19 o                         
  -8  19   2       2280.41       2271.91       408.65 o                         
  -7  19   2       6246.59       6224.79       598.88 o                         
  -6  19   2       2792.89       2017.73       367.28 o                         
  -5  19   2      26607.83      28161.60      1218.46 o                         
  -4  19   2       1104.11        895.01       400.82 o                         
  -3  19   2      18829.50      18722.48       874.25 o                         
  -2  19   2       3134.79       2083.49       446.42 o                         
  -1  19   2       1081.84       1161.02       281.30 o                         
   0  19   2       3098.63       3206.20       440.56 o                         
   1  19   2       2746.01       3006.05       434.57 o                         
   2  19   2       2086.40       1983.93       354.69 o                         
   3  19   2      12843.69      12733.58       841.33 o                         
   4  19   2       3192.13       3747.78       479.34 o                         
   5  19   2       6129.44       6593.72       747.81 o                         
   6  19   2       1076.26        569.00       356.62 o                         
   7  19   2          4.82         92.59       302.61 o                         
   8  19   2        514.07        -67.36       490.73 o                         
   9  19   2        823.81        419.09       270.35 o                         
  -4  20   2       4137.42       4092.85       835.31 o                         
  -3  20   2        631.58        685.80       316.88 o                         
  -2  20   2          4.73         28.67       357.88 o                         
  -1  20   2      16674.74      18524.56      1032.52 o                         
   0  20   2        285.11        361.87       402.61 o                         
   1  20   2        115.93       -363.49       363.49 o                         
   2  20   2       1386.80       1400.28       345.17 o                         
   3  20   2       1720.61       2477.76       439.62 o                         
   4  20   2        989.06       1830.28       406.40 o                         
 -27   0   3       2521.70       2521.56       554.37 o                         
 -25   0   3       4717.81       3823.39       716.35 o                         
 -23   0   3       2186.62       2769.32       542.30 o                         
 -21   0   3        941.52        771.23       312.37 o                         
 -19   0   3        198.62        737.90       339.66 o                         
 -17   0   3       6359.69       5439.79       632.44 o                         
 -15   0   3       7228.78       7557.46       689.09 o                         
 -13   0   3       7239.31       7564.47       662.58 o                         
 -11   0   3        638.02        799.41       144.42 o                         
  -9   0   3      13967.72      11754.73       421.15 o                         
  -7   0   3       7964.39       7517.54       371.72 o                         
  -5   0   3       5321.79       6484.67       316.33 o                         
  -3   0   3     118713.12     109608.98      2738.90 o                         
  -1   0   3      96589.93      92948.09       821.61 o                         
   1   0   3       2096.44       1827.49       123.33 o                         
   3   0   3      48408.93      48741.07       639.87 o                         
   5   0   3      78645.23      72446.60       580.82 o                         
   7   0   3       5828.89       6617.04       189.77 o                         
   9   0   3      25065.61      31553.90       466.79 o                         
  11   0   3      27946.63      30915.08       493.16 o                         
  13   0   3      34648.99      34517.90       560.85 o                         
  15   0   3       3177.37       3739.99       223.21 o                         
  17   0   3      12354.61      12362.10       461.67 o                         
  19   0   3      63791.07      63301.64      2865.00 o                         
  21   0   3      61908.51      57088.60      1319.08 o                         
  23   0   3      34051.97      32680.60      1319.37 o                         
  25   0   3      20418.31      17894.64      1681.66 o                         
  27   0   3      24226.05      23343.00      1992.76 o                         
 -28   1   3         87.13        -35.56       188.30 o                         
 -27   1   3       2506.85       3015.71       434.70 o                         
 -26   1   3        445.67        871.19       219.76 o                         
 -25   1   3        103.55        291.69       138.35 o                         
 -24   1   3       4600.02       4190.46       382.44 o                         
 -23   1   3       2250.41       2398.35       290.15 o                         
 -22   1   3      19769.26      17837.15       915.05 o                         
 -21   1   3        536.78        740.38       229.06 o                         
 -20   1   3        136.85        269.75        74.14 o                         
 -19   1   3       2095.38       2205.56       181.89 o                         
 -18   1   3       4536.99       5006.20       842.49 o                         
 -17   1   3        556.96        579.65       180.90 o                         
 -16   1   3        210.49        124.02       118.38 o                         
 -15   1   3        336.46        351.01       147.38 o                         
 -14   1   3       1410.89       1933.04       338.74 o                         
 -13   1   3       1557.79       2035.89       182.22 o                         
 -12   1   3      12128.82      12291.99       408.90 o                         
 -11   1   3      18854.75      22110.64       443.89 o                         
 -10   1   3         86.29        120.19        47.24 o                         
  -9   1   3      10501.88      11343.18       252.67 o                         
  -8   1   3       2084.16       2661.90       142.62 o                         
  -7   1   3       2375.28       2255.75       150.72 o                         
  -6   1   3       2364.50       1993.26       149.82 o                         
  -5   1   3      81421.52      78465.07      2169.20 o                         
  -4   1   3      17652.94      16790.96       323.49 o                         
  -3   1   3         47.97        281.33        72.44 o                         
  -2   1   3       7872.40       7749.24       269.63 o                         
  -1   1   3      41807.21      42209.70       561.73 o                         
   0   1   3      11277.67      11002.47       137.06 o                         
   1   1   3     144839.34     144038.92      1330.96 o                         
   2   1   3       7191.22       8071.40       182.66 o                         
   3   1   3      54620.18      52415.63       335.45 o                         
   4   1   3       6664.78       7826.74       135.16 o                         
   5   1   3        200.62        420.20        51.46 o                         
   6   1   3         34.83         45.11        37.81 o                         
   7   1   3      50902.03      50551.12       314.70 o                         
   8   1   3       1685.21       2182.15        82.02 o                         
   9   1   3      51456.33      48765.82       375.35 o                         
  10   1   3       4479.81       4241.72       125.31 o                         
  11   1   3      22462.40      21762.39       283.11 o                         
  12   1   3      30313.84      30329.36       377.29 o                         
  13   1   3      16361.64      17563.05       301.56 o                         
  14   1   3       6634.61       6690.70       214.66 o                         
  15   1   3      62242.77      62474.75       617.34 o                         
  16   1   3       4868.86       5793.09       206.92 o                         
  17   1   3     116983.66     120780.12       982.63 o                         
  18   1   3       4822.62       5250.97       224.92 o                         
  19   1   3        962.27        905.50       140.65 o                         
  20   1   3      10236.92      10452.10       388.84 o                         
  21   1   3      18312.33      19598.56       680.86 o                         
  22   1   3       2665.55       3147.46       325.49 o                         
  23   1   3      37016.74      38476.94       914.17 o                         
  24   1   3       7692.13       7925.51       682.19 o                         
  25   1   3       2619.25       2845.53       651.84 o                         
  26   1   3       6427.20       5945.75       703.10 o                         
  27   1   3        135.10        -62.85       315.47 o                         
  28   1   3       2043.08       2298.68       482.35 o                         
 -28   2   3       2796.86       2055.94       369.85 o                         
 -27   2   3       5732.98       5106.83       442.53 o                         
 -26   2   3        355.34        378.08       190.44 o                         
 -25   2   3       2350.77       2747.99       326.88 o                         
 -24   2   3       4984.53       4925.55       416.22 o                         
 -23   2   3        782.59       1064.62       228.53 o                         
 -22   2   3         82.81        167.06       195.37 o                         
 -21   2   3       1371.08       1383.27       147.82 o                         
 -20   2   3       4037.78       4140.59       199.69 o                         
 -19   2   3        768.32        833.60       101.05 o                         
 -18   2   3       4278.27       4294.29       201.93 o                         
 -17   2   3       4117.74       4032.86       189.32 o                         
 -16   2   3       4808.41       5095.78       210.68 o                         
 -15   2   3      11683.33      12297.08       532.18 o                         
 -14   2   3        291.18        187.25        50.72 o                         
 -13   2   3          4.32        182.02        51.89 o                         
 -12   2   3       2251.70       2558.89       121.64 o                         
 -11   2   3         40.16        473.22        59.64 o                         
 -10   2   3      44539.07      45801.53       437.03 o                         
  -9   2   3       4914.31       4485.38       133.14 o                         
  -8   2   3      83656.09      85374.05      1212.33 o                         
  -7   2   3      10489.33      10521.40       224.06 o                         
  -6   2   3      15655.31      16070.86       278.31 o                         
  -5   2   3       4047.89       4711.32       111.93 o                         
  -4   2   3       6695.02       6110.99       131.07 o                         
  -3   2   3      39046.16      38684.21       596.43 o                         
  -2   2   3       3679.95       4034.61       136.53 o                         
  -1   2   3      66077.04      61671.76       576.76 o                         
   0   2   3      13563.02      13932.04       153.39 o                         
   1   2   3       3230.70       3918.84       107.47 o                         
   2   2   3      39376.95      40113.08       320.30 o                         
   3   2   3      16533.64      14766.43       164.48 o                         
   4   2   3       8242.72       7394.05       136.37 o                         
   5   2   3     118100.07     111310.67       590.00 o                         
   6   2   3      25213.62      25081.83       314.59 o                         
   7   2   3     114016.26     110468.02       733.23 o                         
   8   2   3       3911.73       5765.76       127.86 o                         
   9   2   3       2617.61       3536.57       100.92 o                         
  10   2   3      20373.12      21416.25       258.92 o                         
  11   2   3     139961.00     149533.02       834.48 o                         
  12   2   3      17118.11      16962.70       276.54 o                         
  13   2   3      60647.37      61101.73       580.20 o                         
  14   2   3        115.58        163.65        55.71 o                         
  15   2   3       4665.33       4298.46       163.52 o                         
  16   2   3      21660.58      21083.35       388.13 o                         
  17   2   3      19857.55      20269.14       396.19 o                         
  18   2   3      14268.48      14029.02       344.24 o                         
  19   2   3      46088.75      44764.81       630.44 o                         
  20   2   3       1433.82       1595.92       156.02 o                         
  21   2   3      18543.09      18333.02       464.98 o                         
  22   2   3       7909.11       8363.65       469.27 o                         
  23   2   3          2.86        260.86       149.20 o                         
  24   2   3      10680.36      10757.20      1631.90 o                         
  25   2   3      20189.84      19535.60       890.50 o                         
  26   2   3       3866.79       3238.69       782.74 o                         
  27   2   3      12335.47      13118.10      1709.91 o                         
  28   2   3         50.76        109.03       355.85 o                         
 -28   3   3       1924.68       1072.91       382.02 o                         
 -27   3   3         79.21        -42.08       199.17 o                         
 -26   3   3        166.21        132.22       172.18 o                         
 -25   3   3       6374.83       6507.96       495.72 o                         
 -24   3   3         17.65        252.47       189.59 o                         
 -23   3   3      14123.33      13713.12       669.21 o                         
 -22   3   3        422.58        764.13       248.29 o                         
 -21   3   3       8057.74       7698.92       339.00 o                         
 -20   3   3       5062.77       5328.79       250.80 o                         
 -19   3   3      25085.64      27093.83       921.81 o                         
 -18   3   3        146.21        132.10       105.63 o                         
 -17   3   3      11083.25      11542.04       341.09 o                         
 -16   3   3       1593.76       1940.67       135.75 o                         
 -15   3   3       6493.85       7128.53       245.72 o                         
 -14   3   3       6343.93       7328.68       241.28 o                         
 -13   3   3       3866.96       4129.92       195.72 o                         
 -12   3   3       3877.91       2927.39       164.85 o                         
 -11   3   3         93.33        287.64        60.91 o                         
 -10   3   3         49.30        449.74        71.26 o                         
  -9   3   3      10015.64      10824.80       235.38 o                         
  -8   3   3      19297.10      21899.80       369.03 o                         
  -7   3   3      11953.97      11938.53       229.80 o                         
  -6   3   3       2548.76       2272.81        96.58 o                         
  -5   3   3      59383.01      58051.78       613.63 o                         
  -4   3   3        643.52        494.33        56.03 o                         
  -3   3   3      12911.16      13037.72       222.40 o                         
  -2   3   3      32497.04      31770.65       344.85 o                         
  -1   3   3      13420.23      12939.93       177.62 o                         
   0   3   3        880.95       1094.10        51.04 o                         
   1   3   3      85627.64      83359.59       903.47 o                         
   2   3   3      16371.48      17184.81       178.83 o                         
   3   3   3      20477.49      19100.36       165.60 o                         
   4   3   3      28191.18      33837.65       641.10 o                         
   5   3   3       9875.31       9206.05       166.03 o                         
   6   3   3     111147.61     112368.33       682.35 o                         
   7   3   3       9346.64       8835.79       159.94 o                         
   8   3   3      31384.08      33191.09       331.42 o                         
   9   3   3     109828.02     111770.09       796.78 o                         
  10   3   3     100524.56     100197.65       550.19 o                         
  11   3   3      37492.80      37663.01       500.31 o                         
  12   3   3      14755.58      11753.26       218.60 o                         
  13   3   3       1041.25       1044.16        77.84 o                         
  14   3   3      18905.96      17741.80       314.56 o                         
  15   3   3      19569.20      19303.60       343.61 o                         
  16   3   3       5557.14       6122.83       241.64 o                         
  17   3   3      33762.15      35288.59       503.11 o                         
  18   3   3      29349.73      30105.47       486.20 o                         
  19   3   3        588.05        816.57       101.53 o                         
  20   3   3      26262.27      26448.27       525.76 o                         
  21   3   3      15905.11      15822.80       422.80 o                         
  22   3   3        382.85        600.34       134.55 o                         
  23   3   3      13329.57      12924.25       986.53 o                         
  24   3   3        332.67        420.38       188.75 o                         
  25   3   3        405.36        279.92       262.32 o                         
  26   3   3       7432.79       7453.56      1973.92 o                         
  27   3   3       3734.10       1893.34       423.55 o                         
  28   3   3       5213.12       5654.38       708.91 o                         
 -28   4   3       8421.31       8802.01       685.43 o                         
 -27   4   3       7251.62       7890.02       739.96 o                         
 -26   4   3       3268.41       3425.34       465.97 o                         
 -25   4   3       5697.77       5794.02       463.22 o                         
 -24   4   3      10704.48       9881.46       592.37 o                         
 -23   4   3       2968.09       2787.81       317.25 o                         
 -22   4   3        249.84        274.87       211.12 o                         
 -21   4   3       6358.00       6510.72       328.20 o                         
 -20   4   3        253.52        351.63        83.22 o                         
 -19   4   3       1160.75       1289.50       169.84 o                         
 -18   4   3      17805.62      18081.38       560.09 o                         
 -17   4   3       3933.32       3806.63       205.15 o                         
 -16   4   3      13927.89      14078.45       420.22 o                         
 -15   4   3      11433.51      11942.57       360.44 o                         
 -14   4   3         45.20         65.59        64.84 o                         
 -13   4   3      12742.41      12077.70       352.79 o                         
 -12   4   3         34.31         75.08        61.08 o                         
 -11   4   3       2793.84       2615.29       145.15 o                         
 -10   4   3      43073.12      43364.68       546.71 o                         
  -9   4   3       3147.95       4184.93       160.68 o                         
  -8   4   3       2278.14       3456.35       142.28 o                         
  -7   4   3      11943.49      11603.10       240.52 o                         
  -6   4   3       2347.44       2846.46       125.10 o                         
  -5   4   3        728.15        918.96        77.61 o                         
  -4   4   3      25681.19      22247.46       372.05 o                         
  -3   4   3      28949.79      27868.44       363.36 o                         
  -2   4   3      24241.90      25123.73       321.79 o                         
  -1   4   3      60295.56      56634.54       524.87 o                         
   0   4   3      26936.66      28073.13       284.73 o                         
   1   4   3      26397.22      27125.11       234.01 o                         
   2   4   3       1364.74       1503.72        66.78 o                         
   3   4   3       1710.31       1793.89        65.80 o                         
   4   4   3       1225.97       1943.00        67.66 o                         
   5   4   3      11011.60       9293.52       180.47 o                         
   6   4   3      20930.50      19911.66       276.71 o                         
   7   4   3      11038.02      11309.34       201.27 o                         
   8   4   3      46543.00      45582.78       405.73 o                         
   9   4   3       1026.83       1338.25       136.10 o                         
  10   4   3      83492.62      84561.55       706.71 o                         
  11   4   3       2200.37       2672.97       122.42 o                         
  12   4   3      10175.95       9324.77       211.97 o                         
  13   4   3      18614.40      17396.17       295.47 o                         
  14   4   3      11079.19      11293.44       261.53 o                         
  15   4   3       3724.89       4083.22       165.43 o                         
  16   4   3      48396.23      45381.17       564.26 o                         
  17   4   3       4397.12       4398.25       190.87 o                         
  18   4   3      11697.65      12258.46       319.89 o                         
  19   4   3       8122.61       8273.88       277.03 o                         
  20   4   3        168.30        194.28        79.76 o                         
  21   4   3      22815.64      21992.33      1395.61 o                         
  22   4   3      27331.35      25942.67       759.44 o                         
  23   4   3         32.59        -83.27       174.19 o                         
  24   4   3      36449.73      36383.73      1234.08 o                         
  25   4   3      11258.49      11540.00      1148.25 o                         
  26   4   3       3041.54       2849.83       377.88 o                         
  27   4   3       6944.30       6770.67       958.18 o                         
  28   4   3        244.17         96.64       310.77 o                         
 -27   5   3       3587.62       3928.10       462.02 o                         
 -26   5   3         31.68        -44.62       189.86 o                         
 -25   5   3       6458.86       7177.87       620.31 o                         
 -24   5   3       4078.32       4008.00       946.37 o                         
 -23   5   3      13612.74      13328.80      1485.39 o                         
 -22   5   3      10794.33       9858.20       571.38 o                         
 -21   5   3        226.31         50.35       102.24 o                         
 -20   5   3        179.01        164.70        79.11 o                         
 -19   5   3      19301.71      19788.39       486.92 o                         
 -18   5   3        376.37        580.43       115.48 o                         
 -17   5   3      14659.35      14506.95       409.14 o                         
 -16   5   3       6582.35       6888.36       281.28 o                         
 -15   5   3      18320.94      18470.96       449.01 o                         
 -14   5   3      11761.07      11932.78       357.82 o                         
 -13   5   3         90.00        190.13        75.19 o                         
 -12   5   3         73.59        150.05        72.64 o                         
 -11   5   3      29654.83      30189.55       495.86 o                         
 -10   5   3      20653.25      21106.79       403.31 o                         
  -9   5   3      14359.50      14542.06       308.91 o                         
  -8   5   3      31446.09      34509.48       497.59 o                         
  -7   5   3      30380.83      32020.83       446.16 o                         
  -6   5   3        814.37        602.25        62.23 o                         
  -5   5   3       3734.11       3356.32       129.66 o                         
  -4   5   3      68032.36      67389.22       555.43 o                         
  -3   5   3      26925.80      26203.92       365.53 o                         
  -2   5   3       6236.36       4976.69       151.84 o                         
  -1   5   3         56.34        184.51        41.66 o                         
   0   5   3       9677.54      10065.17       188.18 o                         
   1   5   3      16330.84      15771.63       180.62 o                         
   2   5   3       2382.08       2813.89        76.74 o                         
   3   5   3      61724.43      60941.84       362.53 o                         
   4   5   3       2183.24       2134.03        78.97 o                         
   5   5   3         70.10         85.84        41.32 o                         
   6   5   3        292.16        259.53        55.02 o                         
   7   5   3         18.36        120.82        39.70 o                         
   8   5   3      48069.97      50380.33       492.27 o                         
   9   5   3       1715.93       1424.07        86.15 o                         
  10   5   3       8793.54       7675.27       208.96 o                         
  11   5   3       7363.09       7337.60       213.49 o                         
  12   5   3      40271.50      37813.09       556.79 o                         
  13   5   3        557.28        649.98        96.85 o                         
  14   5   3       1970.72       1913.45       147.51 o                         
  15   5   3       7368.41       7202.29       193.39 o                         
  16   5   3       4273.10       4567.79       183.69 o                         
  17   5   3       3265.54       3131.64       146.32 o                         
  18   5   3      14364.08      14750.82       322.40 o                         
  19   5   3        739.08        686.04        92.53 o                         
  20   5   3      49077.75      48391.00       896.53 o                         
  21   5   3         90.38        191.85       119.15 o                         
  22   5   3        652.94        522.69       184.23 o                         
  23   5   3       1407.28       1355.84       249.95 o                         
  24   5   3       6145.27       5835.49       503.87 o                         
  25   5   3       2406.79       2030.29       317.06 o                         
  26   5   3      14348.01      13302.47       809.13 o                         
  27   5   3       7673.25       7460.99       616.06 o                         
 -27   6   3       5177.39       4911.22       521.31 o                         
 -26   6   3       1069.19        946.50       266.58 o                         
 -25   6   3       2308.13       2848.20       678.39 o                         
 -24   6   3        892.00        692.92       363.97 o                         
 -23   6   3       8456.57       8669.12       874.60 o                         
 -22   6   3        243.54        222.63       192.72 o                         
 -21   6   3        279.61        394.45       132.80 o                         
 -20   6   3        337.83        273.54       115.37 o                         
 -19   6   3       9067.17       8790.60       362.57 o                         
 -18   6   3         73.39        116.73        78.43 o                         
 -17   6   3       1991.19       2271.71       182.21 o                         
 -16   6   3        830.18        853.36       126.87 o                         
 -15   6   3      46281.39      45391.20      1130.93 o                         
 -14   6   3        810.90       1152.10       136.27 o                         
 -13   6   3      33021.14      33963.09       619.45 o                         
 -12   6   3      15606.92      16416.34       426.97 o                         
 -11   6   3      32038.61      32640.34       504.23 o                         
 -10   6   3        280.98        282.80        64.05 o                         
  -9   6   3      27590.00      31398.52       512.16 o                         
  -8   6   3       2364.08       2711.25       142.22 o                         
  -7   6   3      43662.11      46307.60       463.35 o                         
  -6   6   3      31190.46      30294.51       377.98 o                         
  -5   6   3     104603.10     110127.87       967.62 o                         
  -4   6   3       5801.88       4902.35       242.21 o                         
  -3   6   3      14235.12      15131.56       266.73 o                         
  -2   6   3        586.49        662.75        69.00 o                         
  -1   6   3      46153.17      45123.46       524.88 o                         
   0   6   3      77802.91      78042.37       540.67 o                         
   1   6   3      39692.15      38996.64       392.06 o                         
   2   6   3      27270.18      28296.90       235.62 o                         
   3   6   3       9754.40       8596.33       138.57 o                         
   4   6   3       1183.37       1533.88        70.98 o                         
   5   6   3      10423.56      11194.44       177.71 o                         
   6   6   3      29904.66      31517.93       306.44 o                         
   7   6   3      16427.56      16598.91       229.82 o                         
   8   6   3      38705.65      39084.55       421.16 o                         
   9   6   3      14038.25      15428.15       241.55 o                         
  10   6   3      78072.05      76989.89       511.25 o                         
  11   6   3       6225.60       6649.46       211.19 o                         
  12   6   3       2472.12       2738.22       165.10 o                         
  13   6   3       3612.12       3533.81       192.95 o                         
  14   6   3       3699.52       3468.80       190.30 o                         
  15   6   3       4607.44       4692.40       229.39 o                         
  16   6   3      33524.30      33111.71       611.06 o                         
  17   6   3        373.56        445.80       107.36 o                         
  18   6   3      54235.49      52487.34       816.00 o                         
  19   6   3        816.05        797.62       133.37 o                         
  20   6   3        252.21        126.61       190.28 o                         
  21   6   3        324.23        287.39       144.26 o                         
  22   6   3      27322.02      27604.79      1578.78 o                         
  23   6   3        309.65        438.07       222.49 o                         
  24   6   3      23778.56      24777.52      1345.04 o                         
  25   6   3          9.23       -224.83       232.78 o                         
  26   6   3       1406.55        748.78       200.17 o                         
  27   6   3        341.49         66.47       201.47 o                         
 -26   7   3       8688.04       8849.45       694.65 o                         
 -25   7   3      20287.54      19019.32       970.11 o                         
 -24   7   3         28.77        386.88      1011.19 o                         
 -23   7   3      34415.53      35084.30      2736.58 o                         
 -22   7   3       1343.77       1420.65       295.02 o                         
 -21   7   3        611.44        921.42       182.12 o                         
 -20   7   3      10600.54      10430.52       513.16 o                         
 -19   7   3      43703.32      43444.46      1023.80 o                         
 -18   7   3       3830.51       4035.92       330.88 o                         
 -17   7   3      27317.84      28531.59       681.09 o                         
 -16   7   3        114.70        186.31        96.19 o                         
 -15   7   3      13443.07      13499.70       463.70 o                         
 -14   7   3        231.73        228.51        90.80 o                         
 -13   7   3      11349.69      12697.73       431.49 o                         
 -12   7   3         98.25         26.46        85.91 o                         
 -11   7   3       8751.86       9050.55       295.34 o                         
 -10   7   3         34.47        297.10        86.09 o                         
  -9   7   3      29565.87      29961.46       558.69 o                         
  -8   7   3       6906.60       7016.85       242.32 o                         
  -7   7   3        133.01        208.42        68.38 o                         
  -6   7   3       2507.67       2843.11       138.72 o                         
  -5   7   3       5687.64       5909.51       175.11 o                         
  -4   7   3        941.46        891.49       110.63 o                         
  -3   7   3      41346.93      38813.23       458.13 o                         
  -2   7   3      82180.34      81317.72       545.36 o                         
  -1   7   3      37179.82      38190.77       334.06 o                         
   0   7   3       8861.31       8495.32       175.51 o                         
   1   7   3       6648.51       7642.03       126.12 o                         
   2   7   3      11074.78      13746.85       161.19 o                         
   3   7   3       1512.06       2114.95        87.73 o                         
   4   7   3        165.74        219.72        37.92 o                         
   5   7   3     119810.85     120497.70       640.71 o                         
   6   7   3       8302.19       7577.14       162.27 o                         
   7   7   3      66990.79      70019.51       504.09 o                         
   8   7   3        139.20         72.29        46.20 o                         
   9   7   3       3223.24       3453.76       132.12 o                         
  10   7   3      62898.60      63679.02       548.01 o                         
  11   7   3       8433.76       9308.08       195.49 o                         
  12   7   3      16328.79      15096.03       273.61 o                         
  13   7   3       1494.17       1789.08       137.50 o                         
  14   7   3       1490.03       1597.68       132.77 o                         
  15   7   3         10.82        113.69        79.27 o                         
  16   7   3       1040.61        927.07       162.85 o                         
  17   7   3        121.59        191.35       124.84 o                         
  18   7   3      20771.72      21402.81       508.62 o                         
  19   7   3      13877.04      13206.32       438.77 o                         
  20   7   3        478.20        812.21       134.65 o                         
  21   7   3       1456.15        965.38       261.22 o                         
  22   7   3         16.02          7.91       148.84 o                         
  23   7   3         74.74        -17.58       129.05 o                         
  24   7   3       1188.74        633.59       205.58 o                         
  25   7   3       3132.64       2793.57       674.28 o                         
  26   7   3      14808.35      14612.01       866.10 o                         
 -26   8   3      10884.05      11294.18       775.60 o                         
 -25   8   3        531.32        117.70       218.07 o                         
 -24   8   3       5247.81       5538.63       527.08 o                         
 -23   8   3       7404.98       7534.18       534.18 o                         
 -22   8   3        821.47        789.55       508.86 o                         
 -21   8   3      15671.53      15738.49       657.32 o                         
 -20   8   3      19956.46      20380.16       975.09 o                         
 -19   8   3      21217.01      22376.94       767.82 o                         
 -18   8   3       5125.14       4866.04       363.70 o                         
 -17   8   3      15859.00      16525.78       646.75 o                         
 -16   8   3       2823.65       3099.87       299.61 o                         
 -15   8   3      14927.88      13895.49       589.11 o                         
 -14   8   3         72.62        190.61       123.38 o                         
 -13   8   3      46416.44      44983.88       999.68 o                         
 -12   8   3       6167.44       6584.28       388.82 o                         
 -11   8   3      10306.56      10030.58       402.32 o                         
 -10   8   3       1684.92       1549.73       158.66 o                         
  -9   8   3        560.33        697.06       116.63 o                         
  -8   8   3      28263.76      29271.30       473.87 o                         
  -7   8   3       7672.30       7498.10       237.72 o                         
  -6   8   3        471.34        526.48        74.53 o                         
  -5   8   3      27246.38      27820.14       393.67 o                         
  -4   8   3      44220.50      42765.33       446.95 o                         
  -3   8   3      32739.45      32460.61       355.34 o                         
  -2   8   3       6279.95       6075.54       139.19 o                         
  -1   8   3      67565.00      69449.44       699.54 o                         
   0   8   3          5.39        -55.84        60.23 o                         
   1   8   3      37400.83      37536.52       314.78 o                         
   2   8   3      10474.53       9585.32       156.19 o                         
   3   8   3      15238.70      13958.79       226.22 o                         
   4   8   3      34844.96      37068.32       360.59 o                         
   5   8   3       2697.44       2414.43       126.75 o                         
   6   8   3       4819.62       4384.94       156.59 o                         
   7   8   3       9783.32      10056.48       228.83 o                         
   8   8   3       1668.47       1753.04        97.51 o                         
   9   8   3       4572.01       4878.77       163.27 o                         
  10   8   3      41942.80      43566.00       479.47 o                         
  11   8   3         50.75        142.66        55.79 o                         
  12   8   3      12111.96      13253.23       361.06 o                         
  13   8   3       4643.23       4947.16       217.82 o                         
  14   8   3       6809.04       6653.02       255.94 o                         
  15   8   3      11809.38      10995.25       380.34 o                         
  16   8   3      11085.86      10917.64       420.13 o                         
  17   8   3          6.00        -35.47        89.07 o                         
  18   8   3       7353.32       6824.55       310.92 o                         
  19   8   3       1345.06       1204.48       142.13 o                         
  20   8   3        114.11         34.23       144.13 o                         
  21   8   3       7540.36       8499.82       488.29 o                         
  22   8   3       6240.98       6460.05       436.44 o                         
  23   8   3        898.94        860.84       210.04 o                         
  24   8   3       2523.04       2284.51       356.92 o                         
  25   8   3        417.51        549.08       277.23 o                         
  26   8   3         26.08       -274.12       281.25 o                         
 -25   9   3       7469.81       7380.54       614.85 o                         
 -24   9   3       1830.99       1593.46       291.38 o                         
 -23   9   3       7209.97       6086.94       545.08 o                         
 -22   9   3       9314.85       9658.66       532.57 o                         
 -21   9   3       3228.78       3131.29       322.76 o                         
 -20   9   3       9689.55      10062.74       537.29 o                         
 -19   9   3        409.30         55.68       135.02 o                         
 -18   9   3       4340.38       4229.13       354.70 o                         
 -17   9   3      11329.57      12032.61       625.66 o                         
 -16   9   3       2700.38       3640.82       326.91 o                         
 -15   9   3       5266.20       5134.69       375.82 o                         
 -14   9   3      26750.54      27783.12       836.27 o                         
 -13   9   3         56.33        189.83       141.71 o                         
 -12   9   3       1221.79        866.32       245.42 o                         
 -11   9   3      42210.29      40225.81       821.83 o                         
 -10   9   3        840.54        965.07       145.09 o                         
  -9   9   3      22499.19      21620.20       492.45 o                         
  -8   9   3       4413.58       3846.32       194.76 o                         
  -7   9   3      17211.06      17736.26       388.68 o                         
  -6   9   3      19430.14      17632.72       374.69 o                         
  -5   9   3        192.82        149.84        54.08 o                         
  -4   9   3       2100.39       2452.37       140.01 o                         
  -3   9   3      14016.32      11925.54       190.77 o                         
  -2   9   3      28661.60      29225.13       376.24 o                         
  -1   9   3      34463.81      35999.10       601.54 o                         
   0   9   3        694.61        171.12        81.86 o                         
   1   9   3      41331.88      43953.46       740.08 o                         
   2   9   3      40349.51      41217.54       550.77 o                         
   3   9   3      25523.60      26247.20       466.51 o                         
   4   9   3        348.10        523.20        51.17 o                         
   5   9   3      15481.67      14884.89       260.08 o                         
   6   9   3       1655.50       1006.53        84.41 o                         
   7   9   3       6577.88       6764.66       204.31 o                         
   8   9   3      15730.89      14766.39       273.70 o                         
   9   9   3      14121.69      14849.21       285.17 o                         
  10   9   3         76.92         55.10        55.12 o                         
  11   9   3      10096.02      11092.63       257.22 o                         
  12   9   3        300.44        314.34        65.99 o                         
  13   9   3       2228.53       2080.00       150.69 o                         
  14   9   3      13925.23      14926.36       448.50 o                         
  15   9   3       6149.76       5700.28       286.02 o                         
  16   9   3       4042.44       3871.08       237.05 o                         
  17   9   3       7021.97       6166.77       301.87 o                         
  18   9   3        717.40        908.59       121.33 o                         
  19   9   3       1927.22       2173.15       244.38 o                         
  20   9   3         91.09        266.95       163.58 o                         
  21   9   3        896.04        638.48       173.90 o                         
  22   9   3       1573.34       1502.60       233.38 o                         
  23   9   3       6132.97       6036.60       440.88 o                         
  24   9   3       1112.02        557.35       238.09 o                         
  25   9   3       3145.08       2888.76       374.11 o                         
 -24  10   3      14226.63      14428.01      1211.85 o                         
 -23  10   3       5339.97       5168.33       511.69 o                         
 -22  10   3       2432.06       1319.11       467.23 o                         
 -21  10   3       6383.52       5570.33       343.94 o                         
 -20  10   3        930.47        894.10       156.79 o                         
 -19  10   3       7513.60       7038.24       468.49 o                         
 -18  10   3      32804.27      33606.14      1296.05 o                         
 -17  10   3       3959.62       3682.67       343.28 o                         
 -16  10   3      69739.70      69375.62      1686.71 o                         
 -15  10   3      35821.66      35755.38       998.84 o                         
 -14  10   3       6737.11       7716.42       470.42 o                         
 -13  10   3      40730.24      39726.92      1212.44 o                         
 -12  10   3        380.17        386.36       132.12 o                         
 -11  10   3       9403.64       8805.93       342.79 o                         
 -10  10   3      63538.40      63647.28       884.71 o                         
  -9  10   3      20579.87      20378.14       457.67 o                         
  -8  10   3      25037.73      25875.69       496.16 o                         
  -7  10   3      47003.50      47471.48       653.11 o                         
  -6  10   3       1181.22       1565.49       122.27 o                         
  -5  10   3      15274.43      15899.22       340.46 o                         
  -4  10   3      80968.37      78425.73       694.31 o                         
  -3  10   3         41.51         -6.86        64.13 o                         
  -2  10   3        534.03        422.32       126.86 o                         
  -1  10   3      16664.91      17818.21       564.45 o                         
   0  10   3       1912.97       1977.27       239.94 o                         
   1  10   3      19114.11      18259.74       508.97 o                         
   2  10   3      16198.92      15922.26       619.92 o                         
   3  10   3       1631.79       1326.15       117.25 o                         
   4  10   3      32470.61      32515.42       371.22 o                         
   5  10   3       1763.41       1577.87        99.61 o                         
   6  10   3       1779.99       1384.06       100.87 o                         
   7  10   3        259.02        393.44        87.18 o                         
   8  10   3       1205.01       1441.19       108.02 o                         
   9  10   3        143.93        121.27        76.53 o                         
  10  10   3         81.43         90.08        68.10 o                         
  11  10   3        199.71        134.27        67.01 o                         
  12  10   3       2649.63       2367.18       228.27 o                         
  13  10   3       2346.64       2346.34       189.01 o                         
  14  10   3       3967.72       3658.29       270.14 o                         
  15  10   3        588.38        559.54       119.12 o                         
  16  10   3       9225.13       8515.72       360.57 o                         
  17  10   3       2377.54       2724.44       226.14 o                         
  18  10   3          2.26        203.44       159.69 o                         
  19  10   3        500.48        384.45       164.65 o                         
  20  10   3      14530.03      14665.63       706.22 o                         
  21  10   3         33.31         -5.70       205.20 o                         
  22  10   3       1241.72       1101.29       228.14 o                         
  23  10   3         18.02       -123.01       156.21 o                         
  24  10   3          9.92        267.31       223.79 o                         
 -24  11   3       4546.05       4575.26       518.41 o                         
 -23  11   3       4139.38       4634.96       504.80 o                         
 -22  11   3      20984.71      21900.77      1002.60 o                         
 -21  11   3       1300.41       1420.85       232.66 o                         
 -20  11   3      24323.54      25225.24       731.45 o                         
 -19  11   3        364.50        256.03       123.97 o                         
 -18  11   3         99.43         68.91       124.78 o                         
 -17  11   3        929.90        679.77       181.75 o                         
 -16  11   3       8168.23       9124.21       547.95 o                         
 -15  11   3       6571.69       6322.65       476.36 o                         
 -14  11   3      53565.45      55293.27      1908.40 o                         
 -13  11   3       1848.43       3822.50       600.92 o                         
 -12  11   3      40736.83      39805.60      1004.49 o                         
 -11  11   3      18579.67      20011.03       524.01 o                         
 -10  11   3       6933.06       6682.40       335.00 o                         
  -9  11   3       1274.43       1262.34       140.93 o                         
  -8  11   3      26746.68      24816.83       536.43 o                         
  -7  11   3       2418.14       2473.14       174.74 o                         
  -6  11   3      49828.44      47692.32       666.56 o                         
  -5  11   3       2538.11       2526.88       125.99 o                         
  -4  11   3       4284.82       4179.13        96.63 o                         
  -3  11   3        183.70        371.14       141.06 o                         
  -2  11   3       3363.95       3558.29       309.46 o                         
  -1  11   3       7259.70       7496.88       388.04 o                         
   0  11   3      11453.75      11744.64       437.91 o                         
   1  11   3      10850.02      11564.70       433.74 o                         
   2  11   3      32755.28      31609.80       778.54 o                         
   3  11   3        328.92        200.84       114.96 o                         
   4  11   3       5383.03       5226.54       173.78 o                         
   5  11   3       1438.17       1369.17       136.00 o                         
   6  11   3       4719.00       4291.26       228.37 o                         
   7  11   3        109.01         81.25        59.76 o                         
   8  11   3      17090.53      15476.76       510.91 o                         
   9  11   3      12664.83      13107.36       383.16 o                         
  10  11   3        241.24        248.12        74.08 o                         
  11  11   3      11525.85      11155.07       358.63 o                         
  12  11   3        311.92        295.36       112.38 o                         
  13  11   3       1835.11       1484.39       184.82 o                         
  14  11   3       1438.50       1450.37       161.52 o                         
  15  11   3          4.40        197.45       108.83 o                         
  16  11   3        530.24        314.08       117.74 o                         
  17  11   3       5469.33       5131.44       376.02 o                         
  18  11   3        700.98        386.97       193.40 o                         
  19  11   3       2806.78       2522.30       268.25 o                         
  20  11   3        561.34        602.77       191.91 o                         
  21  11   3         68.59         89.26       163.45 o                         
  22  11   3       8347.64       9126.32       544.25 o                         
  23  11   3          0.07        190.14       165.21 o                         
  24  11   3       1402.78       1101.17       250.72 o                         
 -23  12   3         52.73       -123.90       236.31 o                         
 -22  12   3       3516.26       3699.07       651.28 o                         
 -21  12   3        317.64        420.77       172.96 o                         
 -20  12   3       9232.73       8620.54       515.16 o                         
 -19  12   3         41.63        372.22       181.49 o                         
 -18  12   3      28909.49      30817.50       795.60 o                         
 -17  12   3       4654.70       4493.55       520.84 o                         
 -16  12   3      10972.60      11737.10       473.75 o                         
 -15  12   3       1090.47        685.98       132.88 o                         
 -14  12   3        989.92        754.97       141.46 o                         
 -13  12   3        178.27        306.93       118.34 o                         
 -12  12   3      28601.86      27906.38       734.40 o                         
 -11  12   3       4581.11       4882.48       239.90 o                         
 -10  12   3      64840.05      64548.79       803.71 o                         
  -9  12   3         15.84         48.56        80.03 o                         
  -8  12   3       8715.66       8155.62       244.78 o                         
  -7  12   3       5234.59       5109.25       183.78 o                         
  -6  12   3          8.69         34.46        49.51 o                         
  -5  12   3       1695.90       1893.40        72.43 o                         
  -4  12   3      38593.93      38212.85       922.17 o                         
  -3  12   3          4.21         82.55       151.59 o                         
  -2  12   3      27307.39      28973.09       793.66 o                         
  -1  12   3         36.63        158.13       122.04 o                         
   0  12   3      10144.71       9833.52       421.79 o                         
   1  12   3         93.80         46.41       108.53 o                         
   2  12   3       3508.64       3036.31       266.02 o                         
   3  12   3        286.37         73.66       131.36 o                         
   4  12   3       6169.14       6251.20       458.34 o                         
   5  12   3       2756.50       2888.22       156.83 o                         
   6  12   3      19764.72      18259.91       523.78 o                         
   7  12   3        565.74        702.53       108.79 o                         
   8  12   3         31.15         46.82        82.29 o                         
   9  12   3        734.51        631.42       127.39 o                         
  10  12   3         13.80        257.64       109.74 o                         
  11  12   3       1284.59       1058.39       360.05 o                         
  12  12   3      31788.54      32044.78       796.65 o                         
  13  12   3       1565.85       1666.92       200.41 o                         
  14  12   3       2874.75       2653.29       220.87 o                         
  15  12   3          2.33         -2.83        91.67 o                         
  16  12   3        512.70        497.15       165.37 o                         
  17  12   3         24.09         -9.66       134.02 o                         
  18  12   3       1047.34       1393.65       218.15 o                         
  19  12   3         22.14         56.29       133.45 o                         
  20  12   3          3.17       -209.89       209.89 o                         
  21  12   3        479.74        710.21       180.08 o                         
  22  12   3         36.82        -81.76       188.93 o                         
  23  12   3          0.80        236.09       318.24 o                         
 -21  13   3       1021.50        578.94       294.51 o                         
 -20  13   3      13952.92      14909.72       675.48 o                         
 -19  13   3       1274.85       1493.60       231.54 o                         
 -18  13   3       2915.18       2544.78       243.84 o                         
 -17  13   3        687.05        605.03       146.09 o                         
 -16  13   3       5883.85       6706.90       368.40 o                         
 -15  13   3       2232.12       2392.21       227.65 o                         
 -14  13   3      19420.57      21164.98       767.09 o                         
 -13  13   3        794.45        198.17       161.20 o                         
 -12  13   3      11651.10      11584.96       475.13 o                         
 -11  13   3        386.38        316.17        82.55 o                         
 -10  13   3       1039.48       1268.71       133.84 o                         
  -9  13   3       1621.78       1728.48       153.00 o                         
  -8  13   3      56804.89      56586.48       695.10 o                         
  -7  13   3       5272.44       5663.17       178.57 o                         
  -6  13   3      19319.20      18777.38       315.95 o                         
  -5  13   3       3029.75       2891.66       325.85 o                         
  -4  13   3       1195.09       1033.54       243.75 o                         
  -3  13   3        268.16        375.37       150.47 o                         
  -2  13   3      12391.99      13798.79       583.26 o                         
  -1  13   3       1487.53       1145.86       183.58 o                         
   0  13   3      17778.53      18903.23       605.62 o                         
   1  13   3       2071.54       2028.23       218.09 o                         
   2  13   3      25441.65      26842.21       788.05 o                         
   3  13   3       1891.83       2158.39       244.75 o                         
   4  13   3       5589.82       4839.32       383.47 o                         
   5  13   3       1911.92       1757.90       349.19 o                         
   6  13   3       5249.27       4963.23       221.93 o                         
   7  13   3       5861.70       4751.33       295.44 o                         
   8  13   3      12996.52      12045.53       509.96 o                         
   9  13   3       1178.39       1634.06       221.97 o                         
  10  13   3       2039.98       1830.22       237.77 o                         
  11  13   3       4336.31       4178.26       351.03 o                         
  12  13   3          3.38       -136.21       227.18 o                         
  13  13   3       9359.66       9336.73       758.33 o                         
  14  13   3        209.40        295.31       136.57 o                         
  15  13   3       1484.54       1548.67       232.46 o                         
  16  13   3        977.36        923.50       225.58 o                         
  17  13   3       2137.90       2036.47       242.92 o                         
  18  13   3         58.72       -174.94       174.94 o                         
  19  13   3        116.17        457.32       177.66 o                         
  20  13   3        697.03        537.66       164.52 o                         
  21  13   3        516.08        518.75       223.56 o                         
 -20  14   3       8119.99       8122.18       860.30 o                         
 -19  14   3       1438.77       1687.07       317.68 o                         
 -18  14   3      16971.90      16827.19       819.63 o                         
 -17  14   3        803.44        791.50       195.62 o                         
 -16  14   3      25974.42      26335.55       833.13 o                         
 -15  14   3       3873.47       3988.47       392.79 o                         
 -14  14   3          7.01        -64.19       156.14 o                         
 -13  14   3        882.62        846.75       208.45 o                         
 -12  14   3       8824.65       9101.85       731.85 o                         
 -11  14   3       5866.21       5980.84       408.16 o                         
 -10  14   3      21503.73      23617.14       775.54 o                         
  -9  14   3        429.82        819.93       207.12 o                         
  -8  14   3      31144.44      31275.93       715.19 o                         
  -7  14   3       2785.87       2632.20       199.40 o                         
  -6  14   3       1533.72        929.33       231.55 o                         
  -5  14   3       9937.00      10233.69       616.11 o                         
  -4  14   3      27174.11      26491.65       848.68 o                         
  -3  14   3         25.77        -20.41       152.94 o                         
  -2  14   3        348.54        365.07       157.70 o                         
  -1  14   3       1361.07       1750.54       228.18 o                         
   0  14   3       5432.87       5586.35       351.25 o                         
   1  14   3      16301.75      15549.64       631.85 o                         
   2  14   3       1544.11       1174.84       209.38 o                         
   3  14   3       1524.89       1054.00       213.58 o                         
   4  14   3        745.74        775.10       209.16 o                         
   5  14   3       2209.30       1869.88       258.27 o                         
   6  14   3       9168.28       9761.92       612.65 o                         
   7  14   3      11728.56      14457.28       926.69 o                         
   8  14   3       5323.49       5638.73       584.05 o                         
   9  14   3       9938.16      10468.46       802.35 o                         
  10  14   3       2022.89       1903.61       381.27 o                         
  11  14   3       1000.30        771.07       263.45 o                         
  12  14   3        286.32        461.24       220.51 o                         
  13  14   3       1315.61       1043.59       335.24 o                         
  14  14   3       8894.64       8582.46       764.61 o                         
  15  14   3       8837.12       9278.43       788.29 o                         
  16  14   3       3689.29       4056.52       547.54 o                         
  17  14   3       1977.08       1682.06       260.81 o                         
  18  14   3        963.79        608.01       189.98 o                         
  19  14   3       3224.76       3541.45       403.30 o                         
  20  14   3        712.56        502.25       205.30 o                         
 -19  15   3       3402.11       3989.02       762.82 o                         
 -18  15   3         46.62       -111.63       221.93 o                         
 -17  15   3       8066.59       8837.79       799.76 o                         
 -16  15   3       3099.84       3177.78       379.51 o                         
 -15  15   3       1465.65       1434.41       379.10 o                         
 -14  15   3      13246.58      14298.02       978.22 o                         
 -13  15   3       2789.27       2800.52       463.74 o                         
 -12  15   3      24388.42      23886.10      1939.53 o                         
 -11  15   3       4238.52       3723.69       518.83 o                         
 -10  15   3       4905.50       4557.19       562.75 o                         
  -9  15   3      29189.81      28410.01      1325.59 o                         
  -8  15   3      59812.91      58130.27      1873.37 o                         
  -7  15   3       6109.07       5318.71       483.62 o                         
  -6  15   3      12894.22      13013.48       726.34 o                         
  -5  15   3       5741.21       5736.15       491.24 o                         
  -4  15   3       1219.07       1383.85       243.60 o                         
  -3  15   3      15899.74      15968.87       615.31 o                         
  -2  15   3      28310.75      28624.48       815.34 o                         
  -1  15   3      31175.42      30565.85       838.41 o                         
   0  15   3      22594.11      22949.14       726.76 o                         
   1  15   3      17533.66      16595.54       689.26 o                         
   2  15   3       5674.64       5153.98       454.79 o                         
   3  15   3       3697.44       3493.74       392.20 o                         
   4  15   3        251.95        282.05       326.99 o                         
   5  15   3       6084.18       6444.73       525.33 o                         
   6  15   3      27208.12      26303.46      1331.51 o                         
   7  15   3      22230.77      22545.06      1481.73 o                         
   8  15   3       9033.53       8065.99      1496.29 o                         
   9  15   3      13017.88      12936.90       915.26 o                         
  10  15   3        422.14         35.23       324.61 o                         
  11  15   3         96.66         65.96       215.93 o                         
  12  15   3       9007.08       9404.60       805.99 o                         
  13  15   3         14.18        148.03       219.89 o                         
  14  15   3       8848.87       8917.69       801.44 o                         
  15  15   3       3041.29       3007.69       495.67 o                         
  16  15   3        173.29        141.87       271.24 o                         
  17  15   3       1220.11       1853.33       413.82 o                         
  18  15   3       3258.12       3042.91       505.51 o                         
  19  15   3        219.70        553.46       431.48 o                         
 -17  16   3        495.54        414.61       262.37 o                         
 -16  16   3       3770.05       3723.88       833.93 o                         
 -15  16   3       4030.22       4237.28       595.88 o                         
 -14  16   3         93.66        173.97       204.07 o                         
 -13  16   3      19137.97      19895.67      1184.45 o                         
 -12  16   3        445.00        876.57       316.73 o                         
 -11  16   3       1770.87       2446.40       450.39 o                         
 -10  16   3       8891.22       9481.67       804.84 o                         
  -9  16   3       3352.27       3509.49       808.09 o                         
  -8  16   3         71.56        466.74       295.54 o                         
  -7  16   3      16741.81      17222.25       871.80 o                         
  -6  16   3      11648.47      12677.65       751.28 o                         
  -5  16   3       4876.04       5979.25       514.60 o                         
  -4  16   3       6474.11       7011.05       434.10 o                         
  -3  16   3        724.67        616.53       201.29 o                         
  -2  16   3         12.91         95.26       157.41 o                         
  -1  16   3          5.37        207.24       150.42 o                         
   0  16   3        104.21        175.71       166.40 o                         
   1  16   3      17282.72      16319.67       844.84 o                         
   2  16   3       6858.69       5982.95       519.36 o                         
   3  16   3        671.86        207.75       175.96 o                         
   4  16   3        268.80        298.23       206.20 o                         
   5  16   3       1231.62       1140.73       492.78 o                         
   6  16   3        543.51         83.52       201.26 o                         
   7  16   3         10.58       -146.41       224.21 o                         
   8  16   3       1474.17       1489.13       524.56 o                         
   9  16   3        101.14        341.20       556.94 o                         
  10  16   3       4171.02       4843.72       611.15 o                         
  11  16   3       4813.50       5895.94       649.11 o                         
  12  16   3       5592.43       5339.84       649.75 o                         
  13  16   3       5245.96       5960.49       687.45 o                         
  14  16   3       2472.52       2928.87       514.09 o                         
  15  16   3          1.37        206.24       673.73 o                         
  16  16   3       9346.36      10744.27       924.45 o                         
  17  16   3        774.97        609.31       622.24 o                         
 -15  17   3       1920.10       1981.26       419.94 o                         
 -14  17   3        886.13        404.40       245.60 o                         
 -13  17   3        377.39        439.01       278.81 o                         
 -12  17   3       1538.04       2051.24       706.09 o                         
 -11  17   3       7632.62       7501.48       763.19 o                         
 -10  17   3        469.10       1361.04       399.56 o                         
  -9  17   3       1445.12       1797.20       417.64 o                         
  -8  17   3       8985.70       9039.99       819.68 o                         
  -7  17   3        891.71       1046.35       363.50 o                         
  -6  17   3        699.39        707.04       252.61 o                         
  -5  17   3       1595.02        909.57       238.20 o                         
  -4  17   3       3447.66       3658.07       378.93 o                         
  -3  17   3       9221.27       9490.41       520.09 o                         
  -2  17   3      19205.36      19393.56       859.74 o                         
  -1  17   3       3470.31       3234.20       352.25 o                         
   0  17   3       9277.92       9513.20       668.52 o                         
   1  17   3       2413.68       2721.29       400.39 o                         
   2  17   3       1603.77       1194.35       266.47 o                         
   3  17   3         35.03         93.33       221.68 o                         
   4  17   3      13226.30      14473.64       832.03 o                         
   5  17   3      10180.41      10893.77       713.88 o                         
   6  17   3       3606.95       4563.73       607.68 o                         
   7  17   3        181.30        362.29       310.00 o                         
   8  17   3       2962.22       3786.46       615.00 o                         
   9  17   3        328.46        607.44       408.18 o                         
  10  17   3       2262.68       1492.62       510.29 o                         
  11  17   3        506.15        559.65       355.57 o                         
  12  17   3      12320.75      13624.28      1363.28 o                         
  13  17   3        894.39        851.56       321.10 o                         
  14  17   3      10499.86      10633.63       953.08 o                         
  15  17   3        792.47        358.16       331.88 o                         
 -12  18   3        728.99       1425.55       430.37 o                         
 -11  18   3       2288.93       1904.91       441.80 o                         
 -10  18   3         38.70        599.93       347.84 o                         
  -9  18   3       1197.58        693.10       325.01 o                         
  -8  18   3       2839.62       3447.57       544.14 o                         
  -7  18   3       7084.58       7579.64       900.00 o                         
  -6  18   3       2003.08       2245.32       301.82 o                         
  -5  18   3       3964.03       5035.10       443.46 o                         
  -4  18   3       7120.37       6526.15       498.72 o                         
  -3  18   3        181.72         78.83       180.65 o                         
  -2  18   3        316.51         73.54       243.16 o                         
  -1  18   3       3262.12       3308.34       426.53 o                         
   0  18   3      19864.50      18046.17       957.14 o                         
   1  18   3       5498.45       5103.75       524.75 o                         
   2  18   3       6276.51       6245.88       564.04 o                         
   3  18   3       2660.19       2405.95       375.46 o                         
   4  18   3        373.09        363.83       228.27 o                         
   5  18   3        476.26         56.02       236.81 o                         
   6  18   3       2192.82       1986.78       415.09 o                         
   7  18   3       4085.27       3199.92       503.48 o                         
   8  18   3      21131.06      19682.32      1239.75 o                         
   9  18   3       3462.84       4026.93       592.26 o                         
  10  18   3      15875.73      16380.44      1602.70 o                         
  11  18   3          4.43        120.41       301.25 o                         
  12  18   3       1417.58       1214.95       356.26 o                         
  -9  19   3       6077.41       6595.04       946.84 o                         
  -8  19   3       1621.44       1871.34       767.82 o                         
  -7  19   3          2.67        165.24       333.90 o                         
  -6  19   3        116.88        104.62       216.33 o                         
  -5  19   3       6079.03       7398.52       571.11 o                         
  -4  19   3       7557.41       7730.73       659.87 o                         
  -3  19   3       2821.39       2730.73       345.93 o                         
  -2  19   3      12017.37      11031.57       765.82 o                         
  -1  19   3        963.49       1008.96       282.72 o                         
   0  19   3        105.41        223.88       265.28 o                         
   1  19   3       1175.58       1344.12       315.81 o                         
   2  19   3       7677.97       7273.86       640.52 o                         
   3  19   3       2723.82       1918.68       351.78 o                         
   4  19   3      15721.56      15157.67       900.73 o                         
   5  19   3        111.71         48.10       530.97 o                         
   6  19   3       9544.48      10692.27       949.34 o                         
   7  19   3        791.94        802.36       328.18 o                         
   8  19   3         28.21       -149.17       744.50 o                         
   9  19   3        105.27        -75.19       316.68 o                         
  -3  20   3       2798.83       2688.41       750.37 o                         
  -2  20   3        234.25        456.32       295.33 o                         
  -1  20   3       3593.85       4257.62       621.77 o                         
   0  20   3       2998.70       2603.35       388.11 o                         
   1  20   3        455.21       1061.37       361.26 o                         
   2  20   3       9437.93       8251.67       696.71 o                         
   3  20   3       4567.61       4650.64       555.50 o                         
 -28   0   4       1934.63       1981.78       518.54 o                         
 -26   0   4      12968.63      12528.79       808.68 o                         
 -24   0   4      49091.92      46898.74      2198.04 o                         
 -22   0   4      25235.58      25533.03      1558.32 o                         
 -20   0   4       2601.68       2686.52       507.16 o                         
 -18   0   4      12602.69      13449.39       341.08 o                         
 -16   0   4      19420.73      19655.82      1155.48 o                         
 -14   0   4      30515.19      29230.92      1336.14 o                         
 -12   0   4      46070.70      52452.90      3428.73 o                         
 -10   0   4      61953.31      60415.54      1072.74 o                         
  -8   0   4        635.01       1202.77       187.75 o                         
  -6   0   4       3380.79       3364.03       257.36 o                         
  -4   0   4     162049.20     149209.69      1490.07 o                         
  -2   0   4      70047.41      68791.93      1892.83 o                         
   0   0   4     157179.17     145096.56      1121.93 o                         
   2   0   4        392.54       1019.01       129.65 o                         
   4   0   4      76578.28      77172.40      1080.69 o                         
   6   0   4      39671.75      38134.41       472.58 o                         
   8   0   4      26083.09      29772.76       428.97 o                         
  10   0   4       8820.33       9546.17       277.86 o                         
  12   0   4        852.73       1312.70       138.75 o                         
  14   0   4         62.09        109.70        95.52 o                         
  16   0   4      21545.29      19123.88       541.15 o                         
  18   0   4       1408.04       1735.53       185.16 o                         
  20   0   4       9048.91       8982.18       513.78 o                         
  22   0   4       1291.95       1561.73       258.52 o                         
  24   0   4       2797.20       2664.66       691.43 o                         
  26   0   4       2861.53       2534.59       676.04 o                         
  28   0   4       3274.32       2316.20       644.84 o                         
 -28   1   4      16333.05      16320.13      1016.26 o                         
 -27   1   4        330.68        648.38       364.16 o                         
 -26   1   4      28724.23      28792.06      1017.82 o                         
 -25   1   4       1694.28       1415.78       253.17 o                         
 -24   1   4       4942.28       4361.46       388.75 o                         
 -23   1   4       4356.78       4036.35       796.14 o                         
 -22   1   4      14168.00      12858.09      1505.75 o                         
 -21   1   4      10868.60      10845.54       714.07 o                         
 -20   1   4      59798.89      54910.74      1535.03 o                         
 -19   1   4        500.27        553.81        64.41 o                         
 -18   1   4       9496.31       9930.79       225.20 o                         
 -17   1   4        988.04       1135.82        82.24 o                         
 -16   1   4        685.75        942.33        79.44 o                         
 -15   1   4      17115.36      16858.62       458.00 o                         
 -14   1   4      22457.52      23022.51       468.42 o                         
 -13   1   4       5031.70       5152.92       161.26 o                         
 -12   1   4      29913.30      27592.85       710.53 o                         
 -11   1   4        318.73        454.90        87.86 o                         
 -10   1   4     189825.09     195120.41      2408.97 o                         
  -9   1   4       3081.93       2940.87       159.84 o                         
  -8   1   4       5771.04       6520.43       277.50 o                         
  -7   1   4      11110.51      10965.76       547.33 o                         
  -6   1   4     256658.70     265949.41      3776.35 o                         
  -5   1   4       3264.26       3323.29       174.50 o                         
  -4   1   4      15408.95      16932.84       350.23 o                         
  -3   1   4        457.29        756.38       220.62 o                         
  -2   1   4     302914.31     298954.78      2058.30 o                         
  -1   1   4       6621.69       5942.14       170.72 o                         
   0   1   4       3765.34       3108.69        97.96 o                         
   1   1   4       9982.33       9845.52       178.92 o                         
   2   1   4     466078.06     440128.66      1468.19 o                         
   3   1   4       1609.43       1533.10        84.89 o                         
   4   1   4      55233.57      56932.20       401.63 o                         
   5   1   4       1281.73       1578.79        72.10 o                         
   6   1   4     118683.63     122943.51       763.90 o                         
   7   1   4          4.69         48.56        30.72 o                         
   8   1   4         13.76          8.24        32.06 o                         
   9   1   4        618.06        823.23        62.35 o                         
  10   1   4     120678.82     131477.44       968.36 o                         
  11   1   4        332.87        253.49        74.61 o                         
  12   1   4        306.14        491.50        72.89 o                         
  13   1   4       1573.07       1630.59       112.73 o                         
  14   1   4       1905.29       2209.58       123.19 o                         
  15   1   4       1248.54       1164.21       131.01 o                         
  16   1   4         58.66        207.95        72.62 o                         
  17   1   4       1706.75       1792.05       132.15 o                         
  18   1   4       9181.03       9527.83       313.19 o                         
  19   1   4        399.19        662.84       114.94 o                         
  20   1   4       1846.67       2085.92       187.35 o                         
  21   1   4          8.44          6.40        87.72 o                         
  22   1   4        811.01        834.53       180.73 o                         
  23   1   4        181.31        105.37       161.08 o                         
  24   1   4       5932.90       6011.59       479.90 o                         
  25   1   4       4663.06       4846.96       714.86 o                         
  26   1   4       7283.40       8152.86       823.65 o                         
  27   1   4        651.52        286.71       293.27 o                         
  28   1   4       4141.73       4390.60       652.66 o                         
 -28   2   4       3264.62       3163.58       464.36 o                         
 -27   2   4       2829.72       2744.17       331.63 o                         
 -26   2   4       2828.19       2946.64       357.31 o                         
 -25   2   4       3077.78       3363.21       364.81 o                         
 -24   2   4      15889.32      15464.13       729.88 o                         
 -23   2   4        131.63        445.05       167.55 o                         
 -22   2   4      30471.92      31707.23      1813.09 o                         
 -21   2   4       4684.62       4683.26       327.83 o                         
 -20   2   4        212.56        347.87        64.72 o                         
 -19   2   4      19447.60      20676.61       691.95 o                         
 -18   2   4      14003.33      15269.31       652.83 o                         
 -17   2   4       1876.20       1942.42       122.60 o                         
 -16   2   4      10814.00      11041.85       303.15 o                         
 -15   2   4       4972.99       5502.79       201.81 o                         
 -14   2   4      26777.54      27998.04       822.67 o                         
 -13   2   4       8823.00       8752.24       220.66 o                         
 -12   2   4        753.70       1187.78        84.10 o                         
 -11   2   4      20465.21      22068.86       422.64 o                         
 -10   2   4      45087.07      45297.98       564.72 o                         
  -9   2   4       2555.70       2920.26       106.77 o                         
  -8   2   4     102077.59     106653.23      1945.93 o                         
  -7   2   4        144.49         68.16        66.86 o                         
  -6   2   4      15380.06      14907.36       362.02 o                         
  -5   2   4      16181.06      15613.65       256.71 o                         
  -4   2   4      41671.54      38248.44       687.51 o                         
  -3   2   4      27581.69      28324.71       450.85 o                         
  -2   2   4      47821.48      49933.62       861.78 o                         
  -1   2   4       4184.90       4046.09       144.98 o                         
   0   2   4      12388.16      12212.93       159.58 o                         
   1   2   4       3074.71       2752.09        81.03 o                         
   2   2   4       1254.99       1840.30        89.34 o                         
   3   2   4       8179.15       9344.15       160.22 o                         
   4   2   4       5542.59       6288.76       158.04 o                         
   5   2   4      34836.84      36012.98       499.24 o                         
   6   2   4      23982.69      22884.23       279.22 o                         
   7   2   4      13108.82      14278.48       258.85 o                         
   8   2   4        116.72        330.00        61.25 o                         
   9   2   4      14292.57      16814.19       246.92 o                         
  10   2   4       2411.96       2420.35        88.67 o                         
  11   2   4      20381.14      21766.27       270.18 o                         
  12   2   4         45.83         44.62        47.61 o                         
  13   2   4       3872.12       4141.38       143.99 o                         
  14   2   4        466.80        439.62        60.72 o                         
  15   2   4       3066.93       2728.89       129.78 o                         
  16   2   4      44472.12      45132.03       560.65 o                         
  17   2   4       6214.21       6445.65       247.89 o                         
  18   2   4         17.80        -49.48        86.70 o                         
  19   2   4       1422.09       1431.49       135.65 o                         
  20   2   4       1153.60        909.46       138.34 o                         
  21   2   4       9384.46       8929.19       364.26 o                         
  22   2   4       2572.57       2107.78       246.56 o                         
  23   2   4       2309.80       2387.21       252.36 o                         
  24   2   4        807.77        942.62       334.28 o                         
  25   2   4       5320.90       5087.54       632.60 o                         
  26   2   4          6.15         91.36       296.98 o                         
  27   2   4        193.48       -422.74       422.74 o                         
  28   2   4      12895.66      12235.41      1044.34 o                         
 -28   3   4      10036.68       9797.44       801.37 o                         
 -27   3   4        244.25        197.57       185.96 o                         
 -26   3   4       7756.03       8489.19       578.12 o                         
 -25   3   4      23532.74      23824.04      1262.53 o                         
 -24   3   4       2681.26       2942.59       343.77 o                         
 -23   3   4       5291.87       5454.65       441.92 o                         
 -22   3   4       5356.74       5900.00       441.28 o                         
 -21   3   4        250.04        440.84       106.11 o                         
 -20   3   4      53861.97      54786.68      1707.60 o                         
 -19   3   4       2280.22       2074.71       145.11 o                         
 -18   3   4       1352.44       1546.27       128.26 o                         
 -17   3   4       1153.13        997.67       119.34 o                         
 -16   3   4        621.60        603.90        84.52 o                         
 -15   3   4      49422.84      49530.53      1135.65 o                         
 -14   3   4      10502.31      11795.36       312.42 o                         
 -13   3   4       6995.10       7437.22       246.26 o                         
 -12   3   4      35193.62      35825.34       973.10 o                         
 -11   3   4         38.11          0.16        48.90 o                         
 -10   3   4      17386.59      17371.32       545.92 o                         
  -9   3   4      29343.79      28772.00       381.79 o                         
  -8   3   4      19829.11      20249.29       464.43 o                         
  -7   3   4      30310.08      28879.89       325.94 o                         
  -6   3   4      17780.27      17142.80       382.23 o                         
  -5   3   4       9392.24       9674.82       197.83 o                         
  -4   3   4      37478.65      37561.79       447.80 o                         
  -3   3   4      16126.88      15944.61       316.50 o                         
  -2   3   4     137530.42     133908.44      1461.41 o                         
  -1   3   4      25713.12      23140.45       309.63 o                         
   0   3   4      71689.77      71267.59       406.02 o                         
   1   3   4      22799.12      23314.76       240.81 o                         
   2   3   4      69026.14      73727.94       473.47 o                         
   3   3   4      35594.92      36812.35       296.55 o                         
   4   3   4       7839.60       7722.87       155.57 o                         
   5   3   4        381.33        373.14        45.93 o                         
   6   3   4      49067.78      52294.51       427.22 o                         
   7   3   4      26559.08      29114.37       377.96 o                         
   8   3   4       9340.22      10427.72       227.56 o                         
   9   3   4      16777.01      18190.78       250.62 o                         
  10   3   4       5732.00       6582.25       165.46 o                         
  11   3   4         34.40          2.13        47.17 o                         
  12   3   4       3018.11       3089.28       107.87 o                         
  13   3   4         59.56         95.57        44.15 o                         
  14   3   4       4551.02       4353.98       144.12 o                         
  15   3   4        527.86        430.99        65.51 o                         
  16   3   4          6.50         19.68        54.07 o                         
  17   3   4       8305.39       8576.56       245.67 o                         
  18   3   4        858.74       1032.81       103.78 o                         
  19   3   4      11060.91      11248.13       371.07 o                         
  20   3   4       5277.87       5544.61       271.98 o                         
  21   3   4       5888.09       5929.93       371.60 o                         
  22   3   4      22887.79      22029.87       729.79 o                         
  23   3   4       1085.04       1166.46       385.66 o                         
  24   3   4       2190.19       2132.16       479.28 o                         
  25   3   4        186.14        121.84       213.29 o                         
  26   3   4       8396.16       7658.14       798.13 o                         
  27   3   4       4485.10       4610.12       655.09 o                         
  28   3   4        661.35        709.96       367.95 o                         
 -28   4   4       1756.70       1424.32       299.98 o                         
 -27   4   4      28982.23      29687.98      1289.61 o                         
 -26   4   4        656.81       1041.12       329.96 o                         
 -25   4   4      14358.18      13773.67       720.40 o                         
 -24   4   4       8099.40       7748.16       532.01 o                         
 -23   4   4      10143.34       8589.35       547.57 o                         
 -22   4   4       5666.80       6232.78       458.98 o                         
 -21   4   4      27465.42      26527.84       854.38 o                         
 -20   4   4         17.78        166.35        79.88 o                         
 -19   4   4      19749.97      18816.26       645.58 o                         
 -18   4   4       1285.34       1455.86       135.97 o                         
 -17   4   4      11696.86      11493.39       355.49 o                         
 -16   4   4         76.37        221.51        73.71 o                         
 -15   4   4      11787.52      13470.68       372.79 o                         
 -14   4   4        224.34        362.21       130.54 o                         
 -13   4   4      36815.54      36499.36       598.31 o                         
 -12   4   4        116.76        119.27        66.45 o                         
 -11   4   4      56911.43      57694.55       643.97 o                         
 -10   4   4      33673.20      33611.94       458.99 o                         
  -9   4   4       2744.68       2751.11       133.80 o                         
  -8   4   4      28229.47      28431.85       443.22 o                         
  -7   4   4       6497.36       5697.24       175.58 o                         
  -6   4   4      11437.92      11137.52       241.45 o                         
  -5   4   4      50329.24      47885.15       873.15 o                         
  -4   4   4      31282.07      29367.12       471.01 o                         
  -3   4   4        481.97        570.98        67.08 o                         
  -2   4   4       1295.38       1839.21       178.42 o                         
  -1   4   4      10553.77      10911.47       185.77 o                         
   0   4   4     171047.94     170774.64      1168.53 o                         
   1   4   4       9774.08      10803.54       178.95 o                         
   2   4   4      10338.53      11028.28       185.29 o                         
   3   4   4        714.07        973.19        51.02 o                         
   4   4   4       1841.92       1706.49        61.58 o                         
   5   4   4      45683.66      48012.65       323.60 o                         
   6   4   4       3515.74       2967.43       102.79 o                         
   7   4   4        768.71        914.59        84.53 o                         
   8   4   4       5525.22       7681.06       210.85 o                         
   9   4   4       5204.85       5206.41       161.90 o                         
  10   4   4      45523.45      46191.51       423.57 o                         
  11   4   4       6146.04       6031.01       188.81 o                         
  12   4   4       2906.34       2610.72       136.50 o                         
  13   4   4       1002.13        897.38       169.94 o                         
  14   4   4         90.79         33.84        96.70 o                         
  15   4   4      13580.72      14754.26       277.99 o                         
  16   4   4      13874.07      13678.88       288.63 o                         
  17   4   4       6175.01       5964.45       205.13 o                         
  18   4   4      10868.21      10972.37       289.50 o                         
  19   4   4       2408.08       2453.15       150.14 o                         
  20   4   4       2846.88       2992.20       221.52 o                         
  21   4   4       4567.24       4865.98       352.89 o                         
  22   4   4       7259.53       7029.68       418.86 o                         
  23   4   4       2512.45       2822.67       352.83 o                         
  24   4   4       4609.82       4574.90       466.09 o                         
  25   4   4       1402.26       2118.84       339.02 o                         
  26   4   4       1014.98        804.19       251.10 o                         
  27   4   4        967.40         26.22       330.57 o                         
 -27   5   4         35.57       -268.63       368.41 o                         
 -26   5   4       1171.58       1480.96       332.29 o                         
 -25   5   4       9025.17       7920.09       666.25 o                         
 -24   5   4        664.85        513.83       273.57 o                         
 -23   5   4      13896.66      14148.91       710.42 o                         
 -22   5   4      13672.83      13656.22       682.70 o                         
 -21   5   4        368.25        328.20       154.07 o                         
 -20   5   4       2306.44       2370.98       226.98 o                         
 -19   5   4         62.73         35.81        82.12 o                         
 -18   5   4       6162.32       6671.29       278.84 o                         
 -17   5   4      30140.82      29821.02       573.47 o                         
 -16   5   4       4520.92       4663.95       228.89 o                         
 -15   5   4      20020.83      20186.04       492.69 o                         
 -14   5   4      11030.06      11267.51       370.31 o                         
 -13   5   4        460.72        496.64        98.11 o                         
 -12   5   4       3772.13       3727.85       215.43 o                         
 -11   5   4       4449.51       4610.90       196.65 o                         
 -10   5   4       4541.33       4380.79       188.49 o                         
  -9   5   4      82787.97      88021.57      1651.19 o                         
  -8   5   4      31622.54      29493.94       389.62 o                         
  -7   5   4      17541.45      16253.63       336.19 o                         
  -6   5   4      28802.13      26046.27       405.46 o                         
  -5   5   4      24689.45      26024.23       467.52 o                         
  -4   5   4       5478.04       4886.83       165.51 o                         
  -3   5   4         20.98         80.78        51.44 o                         
  -2   5   4      12909.49      15414.72       285.22 o                         
  -1   5   4      64836.33      62672.80       496.68 o                         
   0   5   4        141.16        160.02        33.23 o                         
   1   5   4      35000.88      36755.89       348.84 o                         
   2   5   4     229975.14     238573.06      1399.37 o                         
   3   5   4      30526.83      30956.61       257.34 o                         
   4   5   4      61745.14      62589.23       373.65 o                         
   5   5   4      14801.17      15302.15       214.98 o                         
   6   5   4      44813.95      42546.93       422.11 o                         
   7   5   4      10037.70       9780.33       215.53 o                         
   8   5   4      30480.70      29321.70       325.65 o                         
   9   5   4       7951.07       9288.02       193.71 o                         
  10   5   4        776.94        472.77        55.49 o                         
  11   5   4        401.49        361.08        67.19 o                         
  12   5   4      18343.68      18794.90       369.92 o                         
  13   5   4        651.99        770.10        90.42 o                         
  14   5   4      41145.45      39306.13       588.66 o                         
  15   5   4       6549.98       6318.08       349.31 o                         
  16   5   4       6856.26       6882.34       274.28 o                         
  17   5   4       1926.86       1951.71       161.14 o                         
  18   5   4      10755.14      11067.73       372.94 o                         
  19   5   4      18097.76      19380.40       556.08 o                         
  20   5   4      14303.56      15465.73       468.27 o                         
  21   5   4       5990.35       5867.14       303.21 o                         
  22   5   4        522.87        101.80       167.75 o                         
  23   5   4       3751.27       2999.88       359.23 o                         
  24   5   4        595.21        155.41       271.57 o                         
  25   5   4       1715.89       1388.03       317.49 o                         
  26   5   4       3467.76       2951.16       395.13 o                         
  27   5   4       1729.87       1298.30       317.64 o                         
 -27   6   4      13247.29      14005.40       873.78 o                         
 -26   6   4        129.60        273.38       314.87 o                         
 -25   6   4       7619.55       8760.26       695.35 o                         
 -24   6   4        587.97        645.93       213.93 o                         
 -23   6   4         28.03         90.90       172.51 o                         
 -22   6   4       1184.99        930.31       207.67 o                         
 -21   6   4      11341.68      12464.37       489.60 o                         
 -20   6   4       2444.29       1908.45       196.83 o                         
 -19   6   4      19532.18      19368.14       498.56 o                         
 -18   6   4        846.12        955.27       126.49 o                         
 -17   6   4       3060.96       3533.86       214.77 o                         
 -16   6   4       1642.47       2182.78       172.86 o                         
 -15   6   4       2578.55       2836.60       185.86 o                         
 -14   6   4       8961.42       8749.55       321.91 o                         
 -13   6   4      22161.04      22632.77       508.76 o                         
 -12   6   4        150.42         95.45        76.47 o                         
 -11   6   4      17976.42      17718.12       374.69 o                         
 -10   6   4      34697.20      36350.91       559.60 o                         
  -9   6   4       3958.76       3994.55       181.58 o                         
  -8   6   4       3274.70       3687.85       160.34 o                         
  -7   6   4      11593.31      11293.97       252.32 o                         
  -6   6   4      29979.50      28823.52       409.29 o                         
  -5   6   4      21765.57      20432.26       380.88 o                         
  -4   6   4        503.68        492.62        66.00 o                         
  -3   6   4       1865.77       2210.62       124.24 o                         
  -2   6   4      21762.25      22752.64       292.95 o                         
  -1   6   4      13904.09      14054.85       232.56 o                         
   0   6   4      68618.14      68419.98       498.31 o                         
   1   6   4        399.10        250.28        45.31 o                         
   2   6   4      51521.52      50155.11       357.54 o                         
   3   6   4      32534.59      33324.81       280.55 o                         
   4   6   4     122315.35     122746.38       833.17 o                         
   5   6   4       6576.38       7872.92       193.56 o                         
   6   6   4         43.11        116.22        51.39 o                         
   7   6   4      15510.26      14893.17       268.38 o                         
   8   6   4      93974.01      89967.78       723.29 o                         
   9   6   4      12953.05      15356.10       269.56 o                         
  10   6   4      52268.61      49348.26       500.75 o                         
  11   6   4       3781.48       3919.70       166.52 o                         
  12   6   4      60446.84      60473.16       680.11 o                         
  13   6   4       1540.20       1488.97       123.81 o                         
  14   6   4        193.38        250.68        73.79 o                         
  15   6   4        165.95        438.36        91.81 o                         
  16   6   4      35129.91      34991.55       601.41 o                         
  17   6   4        507.73        571.87       105.90 o                         
  18   6   4      16371.66      16108.73       443.95 o                         
  19   6   4      28982.20      28275.68       600.53 o                         
  20   6   4      15499.32      14917.96       451.53 o                         
  21   6   4       1053.46        866.90       222.81 o                         
  22   6   4       1934.80       1720.11       348.17 o                         
  23   6   4         17.21        233.21       227.44 o                         
  24   6   4      10050.66       9573.86      1277.91 o                         
  25   6   4      11770.26      12363.61       784.03 o                         
  26   6   4       5932.11       5623.79       532.41 o                         
  27   6   4         52.30        -44.80       250.44 o                         
 -26   7   4        370.38        303.76       230.63 o                         
 -25   7   4       5363.83       6601.48       955.94 o                         
 -24   7   4       2906.86       3296.62       456.51 o                         
 -23   7   4      13869.54      13777.36      1103.51 o                         
 -22   7   4       3618.72       2899.35       413.48 o                         
 -21   7   4       5512.54       5887.91       394.06 o                         
 -20   7   4       2145.91       2324.07       253.54 o                         
 -19   7   4       5703.11       5837.63       316.85 o                         
 -18   7   4       6778.51       7592.84       357.00 o                         
 -17   7   4      11800.28      12151.75       415.54 o                         
 -16   7   4       6392.43       6741.09       308.10 o                         
 -15   7   4      33494.89      33953.70       672.82 o                         
 -14   7   4      34507.40      36273.28       688.33 o                         
 -13   7   4      15451.47      17372.31       470.90 o                         
 -12   7   4       3645.30       4609.70       244.83 o                         
 -11   7   4      31628.67      31824.32       524.05 o                         
 -10   7   4      49380.22      49427.96       829.68 o                         
  -9   7   4      16879.85      16638.81       361.72 o                         
  -8   7   4       2194.12       2013.28       135.10 o                         
  -7   7   4       2967.55       2533.29       139.17 o                         
  -6   7   4      52598.29      52386.16       646.00 o                         
  -5   7   4        316.52        465.43        74.99 o                         
  -4   7   4      25568.05      26195.70       636.92 o                         
  -3   7   4       3440.13       3350.58       142.98 o                         
  -2   7   4     189844.95     190091.11      1151.62 o                         
  -1   7   4       4226.98       4541.37       134.45 o                         
   0   7   4      53471.06      52882.65       454.64 o                         
   1   7   4        124.92         86.86        31.87 o                         
   2   7   4      21934.57      21810.68       218.63 o                         
   3   7   4      19452.52      21405.35       256.42 o                         
   4   7   4      42506.38      41810.29       362.93 o                         
   5   7   4      20810.77      22258.64       294.82 o                         
   6   7   4      76471.84      73372.48       627.46 o                         
   7   7   4         18.94        -60.00        60.00 o                         
   8   7   4      78715.36      76143.17       643.86 o                         
   9   7   4      11065.94      10725.10       284.44 o                         
  10   7   4      16821.53      18744.74       333.49 o                         
  11   7   4       9194.26       9535.30       267.40 o                         
  12   7   4      40784.99      43025.52       607.95 o                         
  13   7   4       7973.61       8349.85       320.76 o                         
  14   7   4      14110.80      13430.09       353.71 o                         
  15   7   4       2441.50       2766.06       172.24 o                         
  16   7   4       5535.42       5571.84       244.14 o                         
  17   7   4       3540.01       3809.58       209.41 o                         
  18   7   4       2485.85       2752.58       189.76 o                         
  19   7   4        602.71        429.72       113.65 o                         
  20   7   4      38911.36      37667.08       932.17 o                         
  21   7   4       2033.11       1702.84       283.51 o                         
  22   7   4      22345.91      23081.90       931.95 o                         
  23   7   4        237.79        838.60       231.22 o                         
  24   7   4       4098.94       3988.40       347.10 o                         
  25   7   4         85.01        118.05       225.74 o                         
  26   7   4       5137.58       4650.88       494.30 o                         
 -26   8   4         69.77       -248.09       248.09 o                         
 -25   8   4        949.86       1269.31       298.76 o                         
 -24   8   4        201.28        653.95       411.48 o                         
 -23   8   4        268.55        549.54       222.33 o                         
 -22   8   4        462.98        363.06       155.66 o                         
 -21   8   4       5470.72       5826.07       404.94 o                         
 -20   8   4        136.44         57.00       149.85 o                         
 -19   8   4       5220.08       5677.85       394.33 o                         
 -18   8   4       9201.04       9229.64       498.76 o                         
 -17   8   4        393.64        339.67       138.64 o                         
 -16   8   4       2123.62       2239.59       247.65 o                         
 -15   8   4      16472.94      18310.19       668.84 o                         
 -14   8   4       4708.10       4303.15       334.25 o                         
 -13   8   4      10739.59      10975.99       776.09 o                         
 -12   8   4      13716.67      13775.44       555.51 o                         
 -11   8   4       2452.78       1860.02       303.73 o                         
 -10   8   4      13868.62      15092.13       424.34 o                         
  -9   8   4      13050.03      12657.34       350.47 o                         
  -8   8   4      10067.50       9133.18       269.93 o                         
  -7   8   4      16276.39      17061.08       494.42 o                         
  -6   8   4       2879.32       2641.30       158.76 o                         
  -5   8   4       6597.27       6724.06       242.66 o                         
  -4   8   4      58617.84      59484.40      1526.95 o                         
  -3   8   4        118.87        106.10        57.08 o                         
  -2   8   4      21506.59      22004.90       293.54 o                         
  -1   8   4      10839.22      10639.76       236.17 o                         
   0   8   4      13062.19      12614.03       222.17 o                         
   1   8   4      24219.63      25937.25       298.21 o                         
   2   8   4      25917.80      24970.03       232.75 o                         
   3   8   4       2467.64       2912.53       104.04 o                         
   4   8   4      82466.09      84809.20       613.53 o                         
   5   8   4       6310.15       6139.15       174.62 o                         
   6   8   4       4719.14       4712.45       183.41 o                         
   7   8   4      56784.67      58620.68       670.12 o                         
   8   8   4      23864.25      21801.47       367.69 o                         
   9   8   4      24173.83      25502.98       414.06 o                         
  10   8   4      17780.84      16818.05       351.57 o                         
  11   8   4       2394.68       2623.48       137.19 o                         
  12   8   4      26496.06      27544.66       477.16 o                         
  13   8   4      46012.12      45001.75       619.53 o                         
  14   8   4       1974.90       1905.24       155.03 o                         
  15   8   4       7887.12       7786.13       270.82 o                         
  16   8   4      31930.14      33282.52       554.10 o                         
  17   8   4       2618.82       2351.93       162.67 o                         
  18   8   4      28208.07      27680.89       564.09 o                         
  19   8   4      20284.71      19951.95       647.73 o                         
  20   8   4       9116.61       9706.31       705.51 o                         
  21   8   4      26998.38      27404.77       870.51 o                         
  22   8   4        475.87        310.13       226.25 o                         
  23   8   4       1491.63       1441.34       294.07 o                         
  24   8   4       7346.50       7255.33       480.06 o                         
  25   8   4         42.39        -96.74       224.57 o                         
  26   8   4       4244.83       4337.05       493.23 o                         
 -25   9   4       5059.59       4346.64       474.71 o                         
 -24   9   4          6.85       -149.10       344.07 o                         
 -23   9   4        116.80        604.95       473.20 o                         
 -22   9   4         99.33        522.44       450.76 o                         
 -21   9   4          6.40        -41.49       142.22 o                         
 -20   9   4       4184.92       4220.18       367.02 o                         
 -19   9   4        449.50        295.90       193.95 o                         
 -18   9   4       2778.50       2880.72       296.36 o                         
 -17   9   4      13992.02      13948.64       630.36 o                         
 -16   9   4       7594.24       7929.04       470.06 o                         
 -15   9   4       3221.28       3705.65       425.47 o                         
 -14   9   4         64.68        484.29       189.42 o                         
 -13   9   4        135.11         63.77       134.10 o                         
 -12   9   4         48.08         19.42       164.02 o                         
 -11   9   4       6670.14       6187.40       380.02 o                         
 -10   9   4      36559.00      37704.37       775.46 o                         
  -9   9   4      33476.41      34668.88       878.77 o                         
  -8   9   4       3599.04       3063.53       193.83 o                         
  -7   9   4       1363.35       1941.70       137.20 o                         
  -6   9   4        600.24        673.42        94.35 o                         
  -5   9   4      16382.52      17978.19       373.04 o                         
  -4   9   4      34033.75      33464.51       533.73 o                         
  -3   9   4      12906.06      12294.60       232.05 o                         
  -2   9   4      66614.14      66949.63      1183.40 o                         
  -1   9   4      21425.87      22177.64       311.38 o                         
   0   9   4      28287.53      30444.63       340.67 o                         
   1   9   4       1866.29       2146.86        75.77 o                         
   2   9   4       2747.99       3375.37       102.89 o                         
   3   9   4      25755.00      25304.00       301.52 o                         
   4   9   4      36836.85      37142.65       576.08 o                         
   5   9   4       1649.02       1761.62        97.90 o                         
   6   9   4     118044.99     117463.38       944.27 o                         
   7   9   4       4008.18       4069.49       185.53 o                         
   8   9   4      32925.23      31913.90       522.60 o                         
   9   9   4       9643.55       8525.61       245.44 o                         
  10   9   4        491.09        695.35        82.61 o                         
  11   9   4       6836.08       6274.34       244.45 o                         
  12   9   4      25117.48      26523.52       480.76 o                         
  13   9   4       7751.97       8003.58       274.04 o                         
  14   9   4      15025.33      15807.84       391.26 o                         
  15   9   4       1125.90        998.13       118.84 o                         
  16   9   4      13752.85      14169.06       371.79 o                         
  17   9   4       3121.02       3215.27       252.32 o                         
  18   9   4        597.12        513.72       158.05 o                         
  19   9   4       3419.49       3089.02       441.78 o                         
  20   9   4      16324.65      16516.90       681.45 o                         
  21   9   4        178.96        161.25       151.15 o                         
  22   9   4       7076.30       6973.86       504.93 o                         
  23   9   4       7629.77       7625.75       494.40 o                         
  24   9   4       6266.09       6829.47       703.71 o                         
  25   9   4       5883.02       5697.00       737.78 o                         
 -24  10   4         11.88         50.92       234.26 o                         
 -23  10   4        520.72         17.32       220.77 o                         
 -22  10   4        546.22        264.24       217.65 o                         
 -21  10   4        677.61        752.01       180.76 o                         
 -20  10   4       1861.30       1557.30       241.40 o                         
 -19  10   4       1275.24       1421.26       227.42 o                         
 -18  10   4          3.05        -15.63       165.60 o                         
 -17  10   4       1486.98       1182.43       444.50 o                         
 -16  10   4       1232.03       1591.10       304.82 o                         
 -15  10   4       3423.22       3491.68       333.50 o                         
 -14  10   4       6741.24       7156.06       452.70 o                         
 -13  10   4         54.56        160.50       278.91 o                         
 -12  10   4       1478.62       1304.11       275.23 o                         
 -11  10   4      10930.30      11034.40       578.56 o                         
 -10  10   4       1002.93       1365.23       144.09 o                         
  -9  10   4      17098.29      16687.56       416.98 o                         
  -8  10   4        302.21        438.09        83.69 o                         
  -7  10   4       1069.59       1363.97       136.76 o                         
  -6  10   4      22132.98      22778.72       477.40 o                         
  -5  10   4       1044.30       1294.90       120.90 o                         
  -4  10   4        593.01        883.25        70.22 o                         
  -3  10   4       8960.28       8955.79       177.24 o                         
  -2  10   4      27771.23      27362.48       284.87 o                         
  -1  10   4      34031.35      32687.56       763.81 o                         
   0  10   4       4022.36       4149.12       281.85 o                         
   1  10   4       7797.50       7575.73       208.35 o                         
   2  10   4      25561.46      25814.81       487.52 o                         
   3  10   4       1119.06       1482.13        80.76 o                         
   4  10   4       2290.13       2456.97       106.72 o                         
   5  10   4      17239.30      16753.10       287.37 o                         
   6  10   4       1233.68       1617.25       113.57 o                         
   7  10   4      79053.69      79178.75       778.93 o                         
   8  10   4      13954.66      13596.26       346.24 o                         
   9  10   4      24559.47      24049.96       478.47 o                         
  10  10   4      30093.85      29875.23       472.83 o                         
  11  10   4      15344.66      15847.12       389.91 o                         
  12  10   4      22233.04      22979.09       530.83 o                         
  13  10   4      34127.51      34116.41       572.81 o                         
  14  10   4        162.63         56.69        74.29 o                         
  15  10   4      27195.66      26388.03       557.52 o                         
  16  10   4        107.97        -31.37       120.97 o                         
  17  10   4       3298.63       3100.76       291.01 o                         
  18  10   4       1553.26       1171.43       188.27 o                         
  19  10   4      45240.21      44996.43      1111.53 o                         
  20  10   4       8593.66       8856.73       516.06 o                         
  21  10   4      15538.72      16791.32       712.18 o                         
  22  10   4       6034.54       5854.09       442.05 o                         
  23  10   4       7823.08       8084.24       515.51 o                         
  24  10   4        796.35        513.75       235.66 o                         
 -23  11   4         95.91        -87.00       256.66 o                         
 -22  11   4         23.29       -231.62       231.62 o                         
 -21  11   4        189.18        146.57       436.44 o                         
 -20  11   4          1.35       -155.77       155.77 o                         
 -19  11   4       8015.37       7472.44       507.82 o                         
 -18  11   4       8469.52       7962.21       666.21 o                         
 -17  11   4       2619.48       2883.99       314.77 o                         
 -16  11   4       2168.33       2406.48       284.94 o                         
 -15  11   4        191.53        449.18       195.85 o                         
 -14  11   4         17.32         74.00       123.38 o                         
 -13  11   4       4782.49       4851.53       488.43 o                         
 -12  11   4        301.35        447.45       176.48 o                         
 -11  11   4      34696.52      34044.97       785.64 o                         
 -10  11   4        729.27        643.80       129.83 o                         
  -9  11   4        179.97        336.65        83.42 o                         
  -8  11   4       2309.50       2279.75       174.02 o                         
  -7  11   4       7324.33       7138.44       285.79 o                         
  -6  11   4        454.49        482.15       116.65 o                         
  -5  11   4      41738.80      41337.49       461.02 o                         
  -4  11   4         21.83         40.45        54.18 o                         
  -3  11   4      14933.40      14607.79       260.98 o                         
  -2  11   4      19895.57      20683.99       793.58 o                         
  -1  11   4        242.80        276.91       124.64 o                         
   0  11   4      15020.46      14658.26       483.51 o                         
   1  11   4      18674.87      18470.81       597.07 o                         
   2  11   4       8838.62       9431.30       426.78 o                         
   3  11   4      53485.23      56165.86       767.32 o                         
   4  11   4        409.60        513.37        65.65 o                         
   5  11   4      46629.41      46513.25       659.01 o                         
   6  11   4        129.80        182.91        75.16 o                         
   7  11   4        225.11        216.87        69.66 o                         
   8  11   4       9444.45       9124.28       284.18 o                         
   9  11   4      83687.05      83357.46       893.88 o                         
  10  11   4       1883.82       1842.68       155.87 o                         
  11  11   4      49033.58      49998.40       965.80 o                         
  12  11   4        326.46        232.80       116.53 o                         
  13  11   4       2220.10       2367.10       239.57 o                         
  14  11   4        910.96        904.91       135.76 o                         
  15  11   4      23239.12      23486.68       591.51 o                         
  16  11   4         18.90         38.63       145.78 o                         
  17  11   4      21474.20      20968.40       739.24 o                         
  18  11   4        446.55        523.26       157.66 o                         
  19  11   4      20672.06      22434.62       796.79 o                         
  20  11   4       7126.92       6405.40       451.44 o                         
  21  11   4        204.85        461.47       176.83 o                         
  22  11   4       3180.92       3339.94       467.84 o                         
  23  11   4      11909.51      11987.32       634.54 o                         
 -22  12   4        694.83        723.43       279.80 o                         
 -21  12   4         46.17        121.11       258.89 o                         
 -20  12   4       2071.64       2208.71       276.16 o                         
 -19  12   4        555.13        504.59       144.45 o                         
 -18  12   4         68.26        -18.56       121.75 o                         
 -17  12   4      10589.96      10791.67       523.70 o                         
 -16  12   4       2798.40       3058.18       333.79 o                         
 -15  12   4       3080.52       2870.67       320.27 o                         
 -14  12   4        235.19        369.96       300.05 o                         
 -13  12   4        568.46        577.31       213.31 o                         
 -12  12   4        491.08        221.40       211.58 o                         
 -11  12   4       3799.35       3767.77       275.76 o                         
 -10  12   4        175.95        217.29       153.09 o                         
  -9  12   4      25477.18      23522.59       563.37 o                         
  -8  12   4       3829.37       3717.53       220.49 o                         
  -7  12   4      29164.37      29829.17       669.81 o                         
  -6  12   4        346.23        389.27        88.16 o                         
  -5  12   4        517.09        747.08        66.43 o                         
  -4  12   4       3816.75       4212.87       102.16 o                         
  -3  12   4      23248.11      21597.65       696.20 o                         
  -2  12   4       1253.97       1448.09       249.74 o                         
  -1  12   4      55147.66      54528.46      1082.77 o                         
   0  12   4       2127.58       1977.54       219.83 o                         
   1  12   4      11062.56      10509.10       482.75 o                         
   2  12   4       7797.37       7285.46       403.48 o                         
   3  12   4          8.86        -24.61       149.11 o                         
   4  12   4        768.58        601.18       112.98 o                         
   5  12   4      34160.44      33863.29       668.47 o                         
   6  12   4       4240.26       4467.55       215.90 o                         
   7  12   4      62834.68      61751.36       970.73 o                         
   8  12   4        194.52        126.76        83.70 o                         
   9  12   4       9363.36       9142.80       383.21 o                         
  10  12   4       2970.23       2997.38       264.61 o                         
  11  12   4        310.80        151.29       109.08 o                         
  12  12   4          0.49        -66.12       242.71 o                         
  13  12   4      35709.11      33278.46      1366.49 o                         
  14  12   4         61.97        206.53       105.33 o                         
  15  12   4      35899.18      35022.20       924.21 o                         
  16  12   4        386.65        547.61       173.62 o                         
  17  12   4       1813.14       1653.12       233.59 o                         
  18  12   4        335.15        174.26       178.40 o                         
  19  12   4      16848.12      18051.64       738.22 o                         
  20  12   4         14.08        310.24       165.95 o                         
  21  12   4      25552.40      26719.39       921.79 o                         
  22  12   4        281.97        573.27       215.74 o                         
 -21  13   4       1332.13       1512.73       286.64 o                         
 -20  13   4       1107.68       1081.22       202.52 o                         
 -19  13   4         22.93        151.40       140.01 o                         
 -18  13   4       7599.21       7986.66       423.75 o                         
 -17  13   4       6092.34       5821.34       359.62 o                         
 -16  13   4        272.84        368.89       131.84 o                         
 -15  13   4       6328.97       7004.85       419.16 o                         
 -14  13   4        161.97        172.54       157.63 o                         
 -13  13   4       3233.04       2871.98       260.54 o                         
 -12  13   4       8661.81       8251.84       409.85 o                         
 -11  13   4       2040.78       2060.57       209.76 o                         
 -10  13   4       6960.31       6885.85       302.56 o                         
  -9  13   4       6894.87       7335.50       275.70 o                         
  -8  13   4       4410.92       4470.86       201.70 o                         
  -7  13   4       2022.23       2320.61       110.91 o                         
  -6  13   4       2362.51       2448.56        92.61 o                         
  -5  13   4      31154.18      30214.77       277.52 o                         
  -4  13   4         48.78        -60.50       136.04 o                         
  -3  13   4      37953.27      37592.52       954.84 o                         
  -2  13   4       9265.00       8918.91       530.17 o                         
  -1  13   4       2948.60       2910.24       255.17 o                         
   0  13   4       1701.52       1976.65       309.04 o                         
   1  13   4      25557.50      24735.27       762.74 o                         
   2  13   4       2886.87       3020.90       288.39 o                         
   3  13   4      33836.98      31491.89       847.17 o                         
   4  13   4       1493.31       1396.42       367.95 o                         
   5  13   4      20876.90      22733.31       516.47 o                         
   6  13   4       1690.87       1816.92       135.54 o                         
   7  13   4      10999.61      10993.65       654.19 o                         
   8  13   4        380.53        263.42       118.81 o                         
   9  13   4      40084.15      40539.18      2272.65 o                         
  10  13   4       1361.33       1243.58       213.47 o                         
  11  13   4      35434.35      33870.32      1430.33 o                         
  12  13   4        439.52         64.37       237.95 o                         
  13  13   4       3766.81       4189.54       529.47 o                         
  14  13   4       4592.42       5410.39       587.32 o                         
  15  13   4       8275.92       8028.19       723.61 o                         
  16  13   4        581.07        998.73       321.03 o                         
  17  13   4      18252.82      18551.12       715.49 o                         
  18  13   4       3053.76       2612.68       285.40 o                         
  19  13   4      12999.56      12923.94       634.07 o                         
  20  13   4        357.29        611.28       189.48 o                         
  21  13   4         29.11        -61.87       199.83 o                         
 -20  14   4        131.63        208.00       171.42 o                         
 -19  14   4       1881.43       1921.79       307.92 o                         
 -18  14   4        697.90        660.49       212.65 o                         
 -17  14   4        707.77        596.79       155.63 o                         
 -16  14   4       3601.32       4048.09       352.28 o                         
 -15  14   4      12712.31      12913.39       679.74 o                         
 -14  14   4      16596.66      16818.64      1087.56 o                         
 -13  14   4       7546.82       7783.19       508.61 o                         
 -12  14   4       3886.44       4048.02       361.01 o                         
 -11  14   4       4420.98       4540.30       370.05 o                         
 -10  14   4          3.61         23.79       143.95 o                         
  -9  14   4       4149.23       4267.22       297.01 o                         
  -8  14   4        519.51       1021.59       165.61 o                         
  -7  14   4      25797.63      26352.33       489.66 o                         
  -6  14   4       1426.34       1323.70        95.69 o                         
  -5  14   4       5300.19       4895.23       436.05 o                         
  -4  14   4       2212.29       2212.87       267.10 o                         
  -3  14   4      19405.09      18351.61       705.61 o                         
  -2  14   4       4031.74       4342.64       344.24 o                         
  -1  14   4       8206.07       7671.81       411.25 o                         
   0  14   4      13586.62      13551.07       595.20 o                         
   1  14   4      39137.12      40132.67      1010.29 o                         
   2  14   4      33249.02      32272.66      1013.32 o                         
   3  14   4       4309.92       4378.32       337.18 o                         
   4  14   4       3284.22       2725.36       325.36 o                         
   5  14   4      17098.13      16429.50       790.82 o                         
   6  14   4        251.12        310.99        84.12 o                         
   7  14   4      20366.26      19782.37      1076.40 o                         
   8  14   4       1209.52        769.15       713.77 o                         
   9  14   4      17352.28      18393.43      1035.51 o                         
  10  14   4      22971.33      22866.92      1179.82 o                         
  11  14   4      14134.83      15976.03      1003.07 o                         
  12  14   4       6023.78       6023.98       623.63 o                         
  13  14   4      19244.99      18554.69      1085.06 o                         
  14  14   4       1857.40       1870.72       403.52 o                         
  15  14   4      14338.87      14083.37       968.29 o                         
  16  14   4       7700.67       7125.54       721.49 o                         
  17  14   4         13.20        407.19       326.26 o                         
  18  14   4       9126.14       8582.35       938.81 o                         
  19  14   4      11483.16      11870.14       942.16 o                         
  20  14   4       1361.94       1395.08       379.92 o                         
 -19  15   4        757.50        879.48       328.35 o                         
 -18  15   4       6494.02       7156.96       750.05 o                         
 -17  15   4      12060.75      14091.05       999.57 o                         
 -16  15   4       2099.39       3014.15       369.37 o                         
 -15  15   4       8184.85       8114.00       754.69 o                         
 -14  15   4       1255.80       1531.81       362.12 o                         
 -13  15   4         73.51        196.83       205.13 o                         
 -12  15   4       2471.13       2616.52       452.55 o                         
 -11  15   4      33220.07      31014.47      1406.73 o                         
 -10  15   4       6856.27       7624.79       709.92 o                         
  -9  15   4       9035.27      10101.45       891.42 o                         
  -8  15   4      11620.54      11120.05       682.49 o                         
  -7  15   4       1504.83       1663.36       336.19 o                         
  -6  15   4        520.49        812.65       241.27 o                         
  -5  15   4      12304.72      12333.51       697.59 o                         
  -4  15   4         74.43        -88.55       206.31 o                         
  -3  15   4      30016.83      27841.42       804.50 o                         
  -2  15   4       2488.60       2951.19       282.53 o                         
  -1  15   4         48.75         88.52       176.40 o                         
   0  15   4      13133.39      14330.91       636.98 o                         
   1  15   4       5289.43       4829.81       380.45 o                         
   2  15   4         43.92         86.38       174.91 o                         
   3  15   4       5796.17       4895.88       463.53 o                         
   4  15   4       2819.30       3111.20       371.21 o                         
   5  15   4      25688.09      25107.27       999.44 o                         
   6  15   4      17323.13      17798.05       860.39 o                         
   7  15   4       4174.66       4169.24       786.64 o                         
   8  15   4      13929.20      12763.85       910.23 o                         
   9  15   4      26273.71      25941.38      1290.37 o                         
  10  15   4         47.71        556.42       275.03 o                         
  11  15   4       5158.42       5673.83       625.64 o                         
  12  15   4       2081.37       2133.65       442.05 o                         
  13  15   4       1377.49       1888.50       414.51 o                         
  14  15   4      16080.10      16300.21      1072.80 o                         
  15  15   4       3477.45       4094.90       572.24 o                         
  16  15   4       1884.39       2006.65       395.76 o                         
  17  15   4       3510.65       3664.12       560.96 o                         
  18  15   4        600.48        895.12       325.21 o                         
  19  15   4       2266.88       2458.07       457.62 o                         
 -17  16   4       1004.26       1372.93       380.03 o                         
 -16  16   4       7279.97       9354.41       832.50 o                         
 -15  16   4       3912.55       3670.23       550.59 o                         
 -14  16   4       5727.83       5757.43       672.54 o                         
 -13  16   4       4815.32       6060.93       668.30 o                         
 -12  16   4        587.47        578.96       284.48 o                         
 -11  16   4       4125.14       4223.03       550.68 o                         
 -10  16   4       1702.75       2110.90       897.92 o                         
  -9  16   4       3740.39       3894.59       547.93 o                         
  -8  16   4       4844.30       5506.80       605.33 o                         
  -7  16   4       8332.18       8593.46       630.60 o                         
  -6  16   4       5486.49       5581.36       502.61 o                         
  -5  16   4       4995.06       5133.26       484.85 o                         
  -4  16   4       2868.47       2495.07       342.70 o                         
  -3  16   4       4238.48       4266.66       339.76 o                         
  -2  16   4        658.67        826.99       226.45 o                         
  -1  16   4        847.38        516.10       207.07 o                         
   0  16   4       4978.75       4550.99       375.56 o                         
   1  16   4       6829.83       5673.90       436.21 o                         
   2  16   4      38684.32      36380.34      1247.87 o                         
   3  16   4        372.06        848.22       236.11 o                         
   4  16   4      10152.74      10141.68       895.74 o                         
   5  16   4       3942.65       3695.25       431.36 o                         
   6  16   4        954.35        475.19       209.25 o                         
   7  16   4       1021.52       1163.76       283.52 o                         
   8  16   4       1373.34       2173.47       591.51 o                         
   9  16   4       9480.88      10016.78      1151.23 o                         
  10  16   4       4298.65       4659.01       603.04 o                         
  11  16   4        159.37        -38.63       378.58 o                         
  12  16   4        933.97       1426.07       378.40 o                         
  13  16   4       3657.90       3245.54       883.67 o                         
  14  16   4        584.08       1138.89       379.78 o                         
  15  16   4       3804.51       5244.39       665.85 o                         
  16  16   4       5435.35       6124.89       709.32 o                         
  17  16   4        788.57       1207.53       341.80 o                         
 -15  17   4       6977.76       7653.48       787.53 o                         
 -14  17   4        324.50        539.67       317.24 o                         
 -13  17   4        299.71        516.37       320.55 o                         
 -12  17   4       3083.59       3087.69       518.43 o                         
 -11  17   4         73.45       -137.66       238.38 o                         
 -10  17   4       4219.51       4257.97       606.19 o                         
  -9  17   4       8006.77      10094.50      1076.82 o                         
  -8  17   4        454.12        647.94       368.46 o                         
  -7  17   4       4499.94       4952.02       510.25 o                         
  -6  17   4        683.52        634.70       216.38 o                         
  -5  17   4        412.47        454.02       224.56 o                         
  -4  17   4        733.05        670.16       178.02 o                         
  -3  17   4      11256.10      10981.95       617.39 o                         
  -2  17   4      16228.84      15916.47       735.03 o                         
  -1  17   4        759.59        913.30       334.61 o                         
   0  17   4       1630.67       1469.37       239.38 o                         
   1  17   4       2303.55       2291.66       341.80 o                         
   2  17   4         33.02       -109.67       206.68 o                         
   3  17   4        139.48        223.39       190.35 o                         
   4  17   4      11844.22      13843.55       813.34 o                         
   5  17   4       2351.30       2220.85       539.09 o                         
   6  17   4      12994.70      12934.91      2197.52 o                         
   7  17   4       1242.35       1333.82       360.06 o                         
   8  17   4       1073.52        792.53       318.50 o                         
   9  17   4        489.69        587.75       384.13 o                         
  10  17   4        919.73         -8.22       326.33 o                         
  11  17   4         71.16        154.44       294.03 o                         
  12  17   4       5994.97       5259.89       897.21 o                         
  13  17   4         36.25        -42.07       277.97 o                         
  14  17   4      10345.78       9846.53      1190.84 o                         
  15  17   4       3981.52       5070.42       678.65 o                         
 -12  18   4       5260.79       5522.26       702.83 o                         
 -11  18   4       8040.23       9427.68       865.61 o                         
 -10  18   4       1038.31       1452.55       401.07 o                         
  -9  18   4       1250.71       2009.53       453.03 o                         
  -8  18   4        101.44       -174.64       249.52 o                         
  -7  18   4       8580.37       8785.32       678.93 o                         
  -6  18   4        677.62        864.47       254.13 o                         
  -5  18   4       7263.15       6674.41       592.69 o                         
  -4  18   4       3689.09       4024.56       471.62 o                         
  -3  18   4       4046.06       4323.00       422.90 o                         
  -2  18   4        476.17        551.42       207.84 o                         
  -1  18   4         73.78         10.82       186.70 o                         
   0  18   4       3118.78       3031.93       412.46 o                         
   1  18   4       4214.07       4429.16       481.60 o                         
   2  18   4      13424.81      12500.38       799.53 o                         
   3  18   4        434.52        560.49       256.89 o                         
   4  18   4       4922.38       4914.97       576.81 o                         
   5  18   4        241.76         81.39       219.16 o                         
   6  18   4       4413.41       3998.17       700.71 o                         
   7  18   4          1.81        196.52       309.93 o                         
   8  18   4        215.09        495.80       311.24 o                         
   9  18   4         83.02        190.37       230.84 o                         
  10  18   4       3760.15       3614.69       576.70 o                         
  11  18   4          1.24        -18.30       322.57 o                         
  12  18   4       4705.92       4227.68       846.92 o                         
  -9  19   4       8751.31       9296.86      1103.04 o                         
  -8  19   4      11843.75      11223.23       959.46 o                         
  -7  19   4       9292.28       9686.08      1474.78 o                         
  -6  19   4       1386.80        644.90       381.10 o                         
  -5  19   4        222.70        611.79       277.86 o                         
  -4  19   4        594.87        536.76       223.03 o                         
  -3  19   4        156.54       -171.98       267.83 o                         
  -2  19   4        310.15        324.43       212.20 o                         
  -1  19   4       3803.06       2890.47       413.70 o                         
   0  19   4       6798.09       6901.46       627.75 o                         
   1  19   4       3178.43       2777.87       417.36 o                         
   2  19   4       2562.48       2664.15       429.32 o                         
   3  19   4         86.83       -183.56       233.81 o                         
   4  19   4        333.85        -50.98       219.37 o                         
   5  19   4        137.58       -103.61       211.61 o                         
   6  19   4       4192.66       4064.33       611.11 o                         
   7  19   4        814.36       1151.14       573.08 o                         
   8  19   4       5407.05       4836.83      1372.80 o                         
   9  19   4        148.77       -129.23       293.02 o                         
  -3  20   4       1946.45       2167.71       470.91 o                         
  -2  20   4         74.97        261.02       253.92 o                         
  -1  20   4       1175.36        925.22       281.46 o                         
   0  20   4         71.52        418.35       371.82 o                         
   1  20   4        466.27        180.02       287.73 o                         
   2  20   4       4478.45       4539.66       680.97 o                         
 -27   0   5       2445.31       2486.90       590.23 o                         
 -25   0   5       6039.90       5632.41       803.15 o                         
 -23   0   5         62.29          4.26       255.72 o                         
 -21   0   5       6921.80       7634.01       858.60 o                         
 -19   0   5       7419.77       6494.51       760.90 o                         
 -17   0   5        889.73       1091.28       344.05 o                         
 -15   0   5      16773.27      16088.81      1072.90 o                         
 -13   0   5      50706.61      47761.08      1706.54 o                         
 -11   0   5      67671.57      68760.81      1176.60 o                         
  -9   0   5      12657.79      10508.67      1298.16 o                         
  -7   0   5     198009.64     187271.58      7571.74 o                         
  -5   0   5      91444.61      83584.85      4565.87 o                         
  -3   0   5        612.54        786.21       140.06 o                         
  -1   0   5     157184.88     163677.58      1793.44 o                         
   1   0   5     176880.23     182468.89      1646.21 o                         
   3   0   5      50312.88      50285.20       808.62 o                         
   5   0   5      42510.79      45063.96      2130.00 o                         
   7   0   5      64844.11      65625.91       574.15 o                         
   9   0   5      24036.44      20769.64       335.21 o                         
  11   0   5      37843.04      40787.66       638.02 o                         
  13   0   5      53554.00      55975.08       816.73 o                         
  15   0   5      95255.88      99692.32      1182.10 o                         
  17   0   5        844.68        473.92       112.93 o                         
  19   0   5       2329.25       1945.06       206.37 o                         
  21   0   5        749.96        987.98       201.16 o                         
  23   0   5      26791.08      25960.60       926.08 o                         
  25   0   5       9883.64       9222.56      1887.63 o                         
  27   0   5        260.71        641.61       401.73 o                         
 -28   1   5       1669.81       1742.93       378.65 o                         
 -27   1   5       1065.31       1372.22       269.79 o                         
 -26   1   5       1553.73       1701.79       311.31 o                         
 -25   1   5      13797.55      11915.46       959.47 o                         
 -24   1   5         55.32       -252.84       252.84 o                         
 -23   1   5       7793.71       6977.36       601.55 o                         
 -22   1   5       1403.50       1398.24       271.86 o                         
 -21   1   5       2208.11       2319.02       371.69 o                         
 -20   1   5        567.98        957.76       242.83 o                         
 -19   1   5       3678.03       3437.72       473.21 o                         
 -18   1   5        481.57        348.81       333.28 o                         
 -17   1   5       5709.99       5216.73       465.33 o                         
 -16   1   5      10740.83      10258.34       621.53 o                         
 -15   1   5       4624.49       4603.01       421.39 o                         
 -14   1   5       2667.60       2341.67       293.36 o                         
 -13   1   5       8452.20       9448.69       545.08 o                         
 -12   1   5        638.12        697.57       134.60 o                         
 -11   1   5      90645.53      90201.73      1902.79 o                         
 -10   1   5       5194.44       5628.12       337.68 o                         
  -9   1   5      50869.80      48098.92      1394.33 o                         
  -8   1   5       8879.91       9745.01       345.30 o                         
  -7   1   5       3078.92       2568.78       194.22 o                         
  -6   1   5       2929.19       3025.96       185.24 o                         
  -5   1   5      66300.89      62932.50       756.34 o                         
  -4   1   5        727.59        848.86       167.92 o                         
  -3   1   5      75932.52      76328.30      2668.13 o                         
  -2   1   5      30088.88      26936.74      1175.67 o                         
  -1   1   5      35058.58      33926.18       799.25 o                         
   0   1   5      53894.93      51834.48       656.28 o                         
   1   1   5      10890.62      10577.83       174.25 o                         
   2   1   5       7970.25       8147.29       274.81 o                         
   3   1   5      81644.56      85010.96       748.16 o                         
   4   1   5       1358.60       1209.77       104.56 o                         
   5   1   5     182385.75     195612.39       930.22 o                         
   6   1   5       7362.61       7655.35       154.60 o                         
   7   1   5      40833.04      45226.10       325.72 o                         
   8   1   5      21005.56      21222.17       227.03 o                         
   9   1   5      38417.45      37859.24       446.67 o                         
  10   1   5       2961.30       3033.69       106.66 o                         
  11   1   5     204530.41     209271.50       961.55 o                         
  12   1   5       5206.12       5430.48       199.29 o                         
  13   1   5     102206.63      94906.75       741.50 o                         
  14   1   5        148.98        166.29        65.71 o                         
  15   1   5      29591.19      32031.53       469.72 o                         
  16   1   5        564.44        523.36        80.20 o                         
  17   1   5      13086.57      12879.47       323.87 o                         
  18   1   5       7389.11       7127.59       276.11 o                         
  19   1   5      78430.47      77981.67       908.19 o                         
  20   1   5       3781.83       3801.21       243.84 o                         
  21   1   5      23065.49      23472.85       589.77 o                         
  22   1   5        302.90        349.79       148.72 o                         
  23   1   5       9207.54       7912.32       431.28 o                         
  24   1   5        314.96        -32.17       282.80 o                         
  25   1   5       7061.32       7649.36       645.21 o                         
  26   1   5       1871.94       1548.15       677.08 o                         
  27   1   5       5134.65       5028.64       667.36 o                         
  28   1   5         17.84         57.61       330.15 o                         
 -28   2   5       1274.08       1539.64       364.72 o                         
 -27   2   5       3672.62       4718.03       454.40 o                         
 -26   2   5       1099.00       1255.50       277.55 o                         
 -25   2   5       2086.15       2491.91       328.91 o                         
 -24   2   5        511.27        447.51       219.90 o                         
 -23   2   5        188.69        452.79       194.06 o                         
 -22   2   5       5547.73       5045.27       542.90 o                         
 -21   2   5       3056.83       3141.68       388.46 o                         
 -20   2   5       7796.16       7343.82       595.98 o                         
 -19   2   5       7176.35       6453.90       544.62 o                         
 -18   2   5       2758.28       2632.90       353.09 o                         
 -17   2   5         85.44         32.38        37.10 o                         
 -16   2   5       1394.94       1423.87       151.65 o                         
 -15   2   5      74124.33      81195.59      1413.49 o                         
 -14   2   5        365.73        326.04        54.89 o                         
 -13   2   5      49361.58      48896.03       910.89 o                         
 -12   2   5      27662.83      26437.06       524.49 o                         
 -11   2   5      10306.37      11552.12       248.82 o                         
 -10   2   5       4259.61       6657.87       315.18 o                         
  -9   2   5      19336.72      18074.21       484.53 o                         
  -8   2   5       3262.65       3559.89       248.30 o                         
  -7   2   5      31534.97      29720.05       722.21 o                         
  -6   2   5       1594.46       1707.37       100.88 o                         
  -5   2   5      43044.26      40412.59      1160.79 o                         
  -4   2   5        411.58        464.55        79.11 o                         
  -3   2   5       2726.95       3369.25       235.15 o                         
  -2   2   5      19985.45      21351.22       531.94 o                         
  -1   2   5      56154.11      58287.97       576.18 o                         
   0   2   5        170.77        334.70        47.23 o                         
   1   2   5      38839.17      40646.94       322.40 o                         
   2   2   5      39679.70      38575.12       311.58 o                         
   3   2   5      16058.45      16888.20       490.69 o                         
   4   2   5        272.20        227.10        45.45 o                         
   5   2   5       1465.52       1432.27        94.50 o                         
   6   2   5      12055.38      10749.90       211.69 o                         
   7   2   5      46534.05      47857.91       663.42 o                         
   8   2   5       5021.05       5901.06       136.56 o                         
   9   2   5      54569.89      53856.37       444.06 o                         
  10   2   5      36718.43      40200.71       468.18 o                         
  11   2   5       8059.66       9624.11       237.81 o                         
  12   2   5       3139.37       3051.91       128.28 o                         
  13   2   5      28281.21      26785.83       383.76 o                         
  14   2   5      14198.17      14753.69       302.49 o                         
  15   2   5      45648.24      46745.81       741.85 o                         
  16   2   5       1446.32       1311.99       116.04 o                         
  17   2   5      18239.37      18738.18       408.69 o                         
  18   2   5       2672.27       2761.07       172.77 o                         
  19   2   5        363.13        319.23       113.82 o                         
  20   2   5       8047.39       7750.30       328.84 o                         
  21   2   5      15904.96      15408.30       470.34 o                         
  22   2   5       1351.91        885.04       186.49 o                         
  23   2   5      16980.75      16197.34       625.84 o                         
  24   2   5         22.12       -182.65       182.65 o                         
  25   2   5       3029.25       2950.58      1044.65 o                         
  26   2   5       2963.80       2243.98       452.65 o                         
  27   2   5       2090.98       1275.47       402.90 o                         
  28   2   5       7127.57       5835.92       780.13 o                         
 -28   3   5         47.32       -164.61       164.61 o                         
 -27   3   5        374.34         56.74       303.53 o                         
 -26   3   5       1629.70       1869.81       297.52 o                         
 -25   3   5       5167.90       4912.90       672.48 o                         
 -24   3   5       5302.45       5746.31       779.04 o                         
 -23   3   5      12563.15      11214.23       663.12 o                         
 -22   3   5      10316.98       8813.42       665.94 o                         
 -21   3   5       1645.63       2468.73       365.84 o                         
 -20   3   5       1488.38       1726.14       108.89 o                         
 -19   3   5        550.14        588.22        73.57 o                         
 -18   3   5        720.98        925.01        90.16 o                         
 -17   3   5       1906.60       1956.57       125.93 o                         
 -16   3   5        107.75        278.14        63.40 o                         
 -15   3   5       7436.98       7127.64       232.81 o                         
 -14   3   5      33704.77      35202.26       509.33 o                         
 -13   3   5       2357.87       2738.87       146.40 o                         
 -12   3   5       9173.75      10496.56       401.70 o                         
 -11   3   5      20951.70      21301.91       373.04 o                         
 -10   3   5      37728.39      41542.14       728.52 o                         
  -9   3   5       6428.88       5745.62       190.53 o                         
  -8   3   5     172295.28     178410.91      2619.52 o                         
  -7   3   5      10762.20      11248.43       261.37 o                         
  -6   3   5      97235.80      97671.24      1746.53 o                         
  -5   3   5       6529.31       5834.90       206.12 o                         
  -4   3   5      14778.27      13820.47       347.21 o                         
  -3   3   5      31699.93      30640.65       452.87 o                         
  -2   3   5      23356.24      21729.29       547.63 o                         
  -1   3   5       2285.70       2122.64       127.35 o                         
   0   3   5      20529.98      17997.54       258.13 o                         
   1   3   5         98.66        140.02        42.48 o                         
   2   3   5      27676.86      27340.00       274.23 o                         
   3   3   5      24375.07      25754.33       242.76 o                         
   4   3   5       9148.80      10618.96       199.51 o                         
   5   3   5      37409.52      37543.76       398.83 o                         
   6   3   5      33855.09      34663.70       360.42 o                         
   7   3   5      11610.01      11765.56       221.13 o                         
   8   3   5      37532.19      37440.61       458.24 o                         
   9   3   5      12494.24      11769.60       253.53 o                         
  10   3   5       9092.88       8837.04       229.41 o                         
  11   3   5      34744.23      30996.99       405.96 o                         
  12   3   5       5669.07       5864.05       205.29 o                         
  13   3   5      15535.51      13260.31       319.09 o                         
  14   3   5      10690.21      11018.25       304.73 o                         
  15   3   5        679.89        671.78        86.52 o                         
  16   3   5      29109.15      27746.33       523.28 o                         
  17   3   5      11776.16      11646.04       313.44 o                         
  18   3   5      19310.04      18531.59       398.42 o                         
  19   3   5       6634.84       6201.42       269.92 o                         
  20   3   5         20.78         30.55        75.21 o                         
  21   3   5        110.62         18.58       145.79 o                         
  22   3   5      11008.23      10567.91       500.16 o                         
  23   3   5       3527.02       3247.63       296.12 o                         
  24   3   5       1964.31       1624.47       228.97 o                         
  25   3   5       8930.10       9703.11       639.45 o                         
  26   3   5       2756.81       3297.71       544.46 o                         
  27   3   5       1681.12       1431.66       490.19 o                         
  28   3   5       2153.55       2292.15       947.62 o                         
 -27   4   5       1909.73       2150.19       404.81 o                         
 -26   4   5       1254.27       1507.32       278.74 o                         
 -25   4   5       1817.08       2158.18       345.66 o                         
 -24   4   5       1915.81       1499.45       259.09 o                         
 -23   4   5         19.28        -53.52       202.84 o                         
 -22   4   5      17292.64      17065.11       762.95 o                         
 -21   4   5       9929.19       9763.34       573.80 o                         
 -20   4   5       3246.07       3888.81       249.80 o                         
 -19   4   5        664.91        734.39        98.17 o                         
 -18   4   5       7663.90       7727.41       276.99 o                         
 -17   4   5        223.78        169.35        67.12 o                         
 -16   4   5         11.32         68.16        54.20 o                         
 -15   4   5        353.80        296.66        77.17 o                         
 -14   4   5        409.25        556.23        95.32 o                         
 -13   4   5       3029.19       2897.97       173.03 o                         
 -12   4   5      83146.38      82374.42      1446.93 o                         
 -11   4   5      45689.32      49923.50       633.86 o                         
 -10   4   5      25843.66      25338.09       425.19 o                         
  -9   4   5       2051.38       2336.50       122.48 o                         
  -8   4   5      32249.88      34666.93       696.16 o                         
  -7   4   5      26666.45      24002.02       455.72 o                         
  -6   4   5     215848.05     217806.39      3953.90 o                         
  -5   4   5      58240.73      52796.96       777.21 o                         
  -4   4   5      13800.07      14444.53       346.86 o                         
  -3   4   5      11903.03      11552.16       275.26 o                         
  -2   4   5      57731.76      57267.98       815.39 o                         
  -1   4   5       3467.21       3733.85       123.93 o                         
   0   4   5         87.49         45.64        39.37 o                         
   1   4   5        102.34        279.63        59.28 o                         
   2   4   5      15809.90      14416.27       205.37 o                         
   3   4   5       2291.05       2060.75        80.77 o                         
   4   4   5      50123.25      48281.98       348.09 o                         
   5   4   5       1502.74       1540.00        70.25 o                         
   6   4   5       9962.17       8001.96       169.54 o                         
   7   4   5      13026.24      12505.74       218.41 o                         
   8   4   5      40870.10      42079.96       496.42 o                         
   9   4   5      15108.25      15661.48       316.11 o                         
  10   4   5      18260.77      18941.13       340.29 o                         
  11   4   5        622.08        777.83        95.20 o                         
  12   4   5      44405.50      44237.26       765.32 o                         
  13   4   5      33247.14      36915.41       719.98 o                         
  14   4   5      34454.80      33855.31       714.16 o                         
  15   4   5      22734.85      23357.26       613.73 o                         
  16   4   5         10.35        -35.05       127.72 o                         
  17   4   5         90.87        136.44       140.24 o                         
  18   4   5      10377.19      10312.21       476.23 o                         
  19   4   5       5838.80       5988.14       374.01 o                         
  20   4   5      44389.90      42207.28       957.19 o                         
  21   4   5      13916.99      13988.88       579.27 o                         
  22   4   5      18925.52      19244.03       686.36 o                         
  23   4   5       4562.97       3876.07       324.48 o                         
  24   4   5       4485.32       3782.55       330.49 o                         
  25   4   5          8.98        127.58       204.55 o                         
  26   4   5       3727.01       4532.77       844.59 o                         
  27   4   5       2680.18       3228.87       562.61 o                         
 -27   5   5       1500.51       2266.18       663.82 o                         
 -26   5   5       1634.53       1532.20       266.51 o                         
 -25   5   5        697.83        488.98       253.55 o                         
 -24   5   5        423.07        408.09       173.05 o                         
 -23   5   5      16487.43      16987.97       792.21 o                         
 -22   5   5       8776.38       8245.64       537.70 o                         
 -21   5   5      63304.10      62348.55      1167.60 o                         
 -20   5   5       2282.58       2278.07       214.34 o                         
 -19   5   5        126.69        109.62        65.91 o                         
 -18   5   5        749.83        478.96       128.77 o                         
 -17   5   5       6319.93       7102.52       298.57 o                         
 -16   5   5      11125.95      11333.58       424.95 o                         
 -15   5   5       2900.54       2848.16       188.68 o                         
 -14   5   5      35289.62      37108.47       930.70 o                         
 -13   5   5      25739.06      26169.74       615.49 o                         
 -12   5   5        101.51        273.01        75.20 o                         
 -11   5   5         33.69         60.60        62.66 o                         
 -10   5   5        367.69        404.00        74.10 o                         
  -9   5   5      64958.50      68036.81       638.05 o                         
  -8   5   5      45806.02      49446.52       827.11 o                         
  -7   5   5      15394.15      14528.90       309.88 o                         
  -6   5   5      38494.36      38755.86       906.35 o                         
  -5   5   5       8317.71       8344.55       257.20 o                         
  -4   5   5        649.52        728.79        86.27 o                         
  -3   5   5       1309.71       1271.85       108.49 o                         
  -2   5   5      35305.66      39784.73       429.78 o                         
  -1   5   5        160.21        237.52        49.75 o                         
   0   5   5     103649.80      94689.47       534.83 o                         
   1   5   5         20.50        130.77        38.21 o                         
   2   5   5      10224.15       9672.72       172.78 o                         
   3   5   5        821.14       1142.09        65.29 o                         
   4   5   5       8446.09       9258.85       159.90 o                         
   5   5   5       3314.50       3007.09        90.43 o                         
   6   5   5      54217.00      55289.52       499.98 o                         
   7   5   5       8902.62       9780.40       208.09 o                         
   8   5   5     112613.73     115952.95       779.50 o                         
   9   5   5      13451.47      13253.28       279.54 o                         
  10   5   5       7661.63       6807.75       212.42 o                         
  11   5   5       9599.06       9716.50       347.15 o                         
  12   5   5       5442.33       6438.23       190.69 o                         
  13   5   5        102.58         52.62        56.53 o                         
  14   5   5       9792.50       9344.62       270.07 o                         
  15   5   5       2510.30       3034.16       168.37 o                         
  16   5   5      35512.20      33624.82       568.67 o                         
  17   5   5      10484.42       9862.50       439.88 o                         
  18   5   5      26523.66      26146.21       721.04 o                         
  19   5   5       1847.63       1251.51       224.76 o                         
  20   5   5       5723.52       5273.94       464.51 o                         
  21   5   5       3665.93       3691.70       304.19 o                         
  22   5   5       9934.56      10163.84       505.87 o                         
  23   5   5       4069.06       4076.61       330.49 o                         
  24   5   5       1112.92        990.76       367.43 o                         
  25   5   5       4810.80       5101.13       502.24 o                         
  26   5   5       1106.15       1062.36       283.85 o                         
  27   5   5       1282.94       1306.02       466.00 o                         
 -27   6   5       5275.28       6251.76       945.32 o                         
 -26   6   5        610.07        108.54       422.10 o                         
 -25   6   5       8153.36       7535.09       663.45 o                         
 -24   6   5       1936.28       2146.52       328.64 o                         
 -23   6   5        675.93        504.87       192.03 o                         
 -22   6   5        221.58         97.81       129.61 o                         
 -21   6   5        180.14        142.41       147.88 o                         
 -20   6   5         95.24        213.34       113.70 o                         
 -19   6   5      23412.45      24101.60       582.19 o                         
 -18   6   5      19353.39      19525.81       496.01 o                         
 -17   6   5      11171.21      10529.12       453.99 o                         
 -16   6   5       1902.76       1769.31       165.28 o                         
 -15   6   5        168.67        344.17       120.41 o                         
 -14   6   5         62.54         39.47        82.03 o                         
 -13   6   5       1056.63       1142.91       133.88 o                         
 -12   6   5        341.02        309.41        93.03 o                         
 -11   6   5       6298.02       5075.32       256.69 o                         
 -10   6   5        326.95        697.90        85.90 o                         
  -9   6   5       5544.19       5160.22       190.28 o                         
  -8   6   5      47449.36      47413.10       650.05 o                         
  -7   6   5        235.33        245.83        79.61 o                         
  -6   6   5      11935.73      11262.67       275.01 o                         
  -5   6   5       5614.69       4622.52       179.30 o                         
  -4   6   5       6972.86       6588.43       228.22 o                         
  -3   6   5       1106.06       1067.12       107.15 o                         
  -2   6   5      17582.22      16818.78       277.73 o                         
  -1   6   5        183.30        126.28        42.73 o                         
   0   6   5      11283.27      12385.91       254.94 o                         
   1   6   5       1764.84       2244.16        85.64 o                         
   2   6   5        848.72        456.44        45.88 o                         
   3   6   5        933.73        937.67        59.22 o                         
   4   6   5      81680.23      81612.73       514.31 o                         
   5   6   5       1175.89       1408.36        74.21 o                         
   6   6   5     104326.04     105048.41       947.64 o                         
   7   6   5       7930.63       7667.82       226.95 o                         
   8   6   5      24029.37      26742.56       401.72 o                         
   9   6   5       2886.91       3543.37       126.40 o                         
  10   6   5      23487.34      22431.77       311.45 o                         
  11   6   5       9581.11      10506.29       230.60 o                         
  12   6   5      26403.59      27924.30       397.74 o                         
  13   6   5        342.73        242.35        66.00 o                         
  14   6   5      10020.37      11074.47       336.83 o                         
  15   6   5        323.63        258.58        74.04 o                         
  16   6   5       2110.17       1849.13       149.48 o                         
  17   6   5      20826.64      21110.60       456.82 o                         
  18   6   5       4490.87       4967.76       332.93 o                         
  19   6   5       8161.05       8035.21       424.71 o                         
  20   6   5       6883.38       6519.07       392.35 o                         
  21   6   5      12987.97      13362.96       569.50 o                         
  22   6   5       2255.39       1658.70       291.79 o                         
  23   6   5          0.59       -202.44       211.54 o                         
  24   6   5      12996.45      14088.52       799.87 o                         
  25   6   5       1626.91       1794.03       340.80 o                         
  26   6   5       7542.33       7777.31       668.04 o                         
  27   6   5       9907.39      10447.81       962.65 o                         
 -26   7   5         26.12       -170.34       360.62 o                         
 -25   7   5        243.56        180.65       183.47 o                         
 -24   7   5        205.47        138.32       368.08 o                         
 -23   7   5      16719.13      17420.58      1206.73 o                         
 -22   7   5       4528.23       4141.58       501.56 o                         
 -21   7   5      14117.57      14679.60       732.93 o                         
 -20   7   5       3880.93       3988.73       286.92 o                         
 -19   7   5       7510.79       8198.00       409.23 o                         
 -18   7   5       3715.83       3734.05       308.09 o                         
 -17   7   5       5331.86       6157.85       296.26 o                         
 -16   7   5       3331.12       3386.61       267.85 o                         
 -15   7   5      11881.48      11307.40       409.77 o                         
 -14   7   5      35535.52      37993.64       827.91 o                         
 -13   7   5      28797.15      30047.97       616.51 o                         
 -12   7   5      55213.46      59258.89       854.38 o                         
 -11   7   5       7788.29       8998.66       454.67 o                         
 -10   7   5      27130.66      28859.41       496.53 o                         
  -9   7   5       2663.88       3604.46       162.60 o                         
  -8   7   5       7065.16       7409.18       222.31 o                         
  -7   7   5      12842.75      12540.25       334.28 o                         
  -6   7   5      28014.00      28555.76       499.75 o                         
  -5   7   5      20924.61      20710.68       393.07 o                         
  -4   7   5      33082.24      37469.24       819.46 o                         
  -3   7   5       6372.79       6244.12       180.93 o                         
  -2   7   5      12336.32      12181.20       240.68 o                         
  -1   7   5      14218.49      14821.74       261.12 o                         
   0   7   5       8229.12       8000.51       191.77 o                         
   1   7   5       3933.95       4422.17       120.45 o                         
   2   7   5      10996.16       9990.10       157.25 o                         
   3   7   5         90.22         62.11        32.87 o                         
   4   7   5       8581.85       8820.75       160.59 o                         
   5   7   5       8261.47       9199.73       169.03 o                         
   6   7   5      18977.28      19324.05       292.39 o                         
   7   7   5       3283.58       4087.20       179.89 o                         
   8   7   5      10985.75      10179.71       254.14 o                         
   9   7   5        423.12        449.17        69.56 o                         
  10   7   5       7489.03       7543.11       207.19 o                         
  11   7   5         66.01        -38.44        70.37 o                         
  12   7   5       4858.04       4691.08       186.72 o                         
  13   7   5         58.35         90.89        60.13 o                         
  14   7   5       5616.91       5220.72       196.30 o                         
  15   7   5      24589.87      24128.12       564.74 o                         
  16   7   5      15839.13      16067.32       458.01 o                         
  17   7   5        226.98         97.37        98.48 o                         
  18   7   5       1260.49       1104.12       110.67 o                         
  19   7   5       5178.72       4734.61       333.58 o                         
  20   7   5       2783.32       2666.34       274.08 o                         
  21   7   5      20538.64      19412.67       694.32 o                         
  22   7   5      17571.43      17706.99       756.21 o                         
  23   7   5       3366.25       4454.95       463.78 o                         
  24   7   5       3486.77       4106.62       437.94 o                         
  25   7   5       1371.10       2315.19       516.17 o                         
  26   7   5         96.56       -129.45       194.25 o                         
 -26   8   5        215.93        742.34       487.78 o                         
 -25   8   5      16411.87      17732.21      1619.38 o                         
 -24   8   5       2997.98       2566.91       824.54 o                         
 -23   8   5       5638.58       5878.43       587.71 o                         
 -22   8   5       1072.91        309.01       311.27 o                         
 -21   8   5       4761.49       4540.43       503.50 o                         
 -20   8   5        592.23        444.86       148.53 o                         
 -19   8   5       2414.53       2577.58       283.17 o                         
 -18   8   5        902.74        933.62       184.77 o                         
 -17   8   5       9643.86      10801.31       624.10 o                         
 -16   8   5      22337.92      24339.19       786.39 o                         
 -15   8   5      18479.64      19648.86       627.15 o                         
 -14   8   5      11229.73      10249.23       509.23 o                         
 -13   8   5       8225.33       8841.66       409.89 o                         
 -12   8   5       1074.99       1040.85       154.93 o                         
 -11   8   5      48486.18      50269.68       916.83 o                         
 -10   8   5      12890.57      14313.54       383.60 o                         
  -9   8   5       7668.04       7248.72       248.51 o                         
  -8   8   5      14348.49      14341.75       339.97 o                         
  -7   8   5       6176.15       5794.90       270.53 o                         
  -6   8   5      22572.91      24524.39       591.42 o                         
  -5   8   5      14436.50      14818.07       535.28 o                         
  -4   8   5       4642.37       5290.45       251.71 o                         
  -3   8   5      23313.61      23441.82       356.89 o                         
  -2   8   5      12361.67      11381.31       241.05 o                         
  -1   8   5      14300.92      13304.54       308.57 o                         
   0   8   5      18651.04      19494.75       372.29 o                         
   1   8   5       6099.69       6244.29       182.50 o                         
   2   8   5       5983.49       7149.04       143.38 o                         
   3   8   5       4655.34       4799.01       125.23 o                         
   4   8   5      13757.44      13272.85       223.73 o                         
   5   8   5        117.29        113.61        44.37 o                         
   6   8   5      25142.01      25713.30       355.33 o                         
   7   8   5       2582.15       2487.91       148.97 o                         
   8   8   5       1765.60       1743.18       133.85 o                         
   9   8   5        362.85        507.92        87.70 o                         
  10   8   5      12759.80      12686.14       314.03 o                         
  11   8   5        747.49        811.75        93.89 o                         
  12   8   5      23440.37      23292.03       622.08 o                         
  13   8   5       4470.34       4597.75       200.57 o                         
  14   8   5        115.38         33.40        94.86 o                         
  15   8   5       2393.65       2804.29       153.62 o                         
  16   8   5       6549.16       6792.60       237.74 o                         
  17   8   5       3250.20       3524.27       175.31 o                         
  18   8   5       2709.61       3036.01       234.07 o                         
  19   8   5      10034.58      10328.07       434.35 o                         
  20   8   5       1648.79       2068.64       208.35 o                         
  21   8   5      19529.59      19400.32       822.56 o                         
  22   8   5       6188.71       6877.84       563.41 o                         
  23   8   5         77.12        214.56       180.20 o                         
  24   8   5       5735.33       5787.87       433.05 o                         
  25   8   5       3064.83       3083.15       415.95 o                         
  26   8   5       5406.07       5043.76       515.60 o                         
 -25   9   5         26.94       -511.96       511.96 o                         
 -24   9   5       1982.15       1973.78       670.34 o                         
 -23   9   5      15210.04      15972.81       948.04 o                         
 -22   9   5        235.70        267.01       284.16 o                         
 -21   9   5      24005.70      25492.48      1684.89 o                         
 -20   9   5      17851.35      18892.30       967.02 o                         
 -19   9   5      10660.51      11521.01       587.96 o                         
 -18   9   5      27480.89      28820.58       909.35 o                         
 -17   9   5         33.02        -53.75       125.60 o                         
 -16   9   5      14604.79      14381.04       974.79 o                         
 -15   9   5       1342.04       1453.75       243.31 o                         
 -14   9   5       1198.21       1071.30       188.45 o                         
 -13   9   5      34206.65      35455.73       948.39 o                         
 -12   9   5      28443.89      29498.71      1593.67 o                         
 -11   9   5      10437.10      10637.13       891.75 o                         
 -10   9   5      13075.21      12729.72       409.66 o                         
  -9   9   5      10730.57      10484.56       364.34 o                         
  -8   9   5        141.40        230.06        80.28 o                         
  -7   9   5      20893.82      21553.14       486.69 o                         
  -6   9   5       3282.36       3354.27       178.43 o                         
  -5   9   5       1511.65       1471.86       162.01 o                         
  -4   9   5      34971.05      34756.05       510.88 o                         
  -3   9   5       9596.43       9128.56       255.07 o                         
  -2   9   5       3048.09       3264.91       206.40 o                         
  -1   9   5       2423.25       2719.59       131.77 o                         
   0   9   5       4523.32       4605.20       160.41 o                         
   1   9   5       7773.47       8359.33       167.63 o                         
   2   9   5         66.49        124.99        43.79 o                         
   3   9   5        638.24        729.16        52.36 o                         
   4   9   5        447.07        389.98        71.97 o                         
   5   9   5       6818.85       7217.87       185.12 o                         
   6   9   5      14072.81      14533.66       265.03 o                         
   7   9   5       6359.08       6524.76       265.65 o                         
   8   9   5      41497.29      45349.38       635.87 o                         
   9   9   5         12.73        -18.98        76.38 o                         
  10   9   5       8156.61       8795.82       307.76 o                         
  11   9   5       1159.23       1206.28       131.18 o                         
  12   9   5      10883.92      10760.36       303.28 o                         
  13   9   5       4150.14       4312.98       196.72 o                         
  14   9   5       1122.88        923.22       141.41 o                         
  15   9   5        107.33        143.93        67.22 o                         
  16   9   5       2639.13       2478.71       143.59 o                         
  17   9   5       9280.43       8994.09       385.43 o                         
  18   9   5       4418.33       4303.67       284.57 o                         
  19   9   5        817.84        872.53       154.73 o                         
  20   9   5       9119.51       8801.99       507.27 o                         
  21   9   5      14590.08      14325.12       651.28 o                         
  22   9   5       5089.00       5805.11       433.47 o                         
  23   9   5       6518.44       7016.01       485.37 o                         
  24   9   5       3091.23       3037.80       340.25 o                         
  25   9   5       3309.54       2988.34       411.60 o                         
 -24  10   5       4210.18       3870.97       551.92 o                         
 -23  10   5       1810.48       1745.93       649.44 o                         
 -22  10   5      14643.82      14257.55       916.43 o                         
 -21  10   5        292.69        616.11       263.80 o                         
 -20  10   5       7978.52       8914.70       540.36 o                         
 -19  10   5      12264.05      13244.75       652.89 o                         
 -18  10   5        104.57        149.81       157.85 o                         
 -17  10   5       8271.23       9281.92       540.78 o                         
 -16  10   5      32421.46      33925.37      1011.35 o                         
 -15  10   5        198.72        571.60       177.56 o                         
 -14  10   5      16634.90      16302.28       886.78 o                         
 -13  10   5         41.89        176.30       206.65 o                         
 -12  10   5        602.86        346.20       174.48 o                         
 -11  10   5        271.10        258.78       138.32 o                         
 -10  10   5       5794.78       5755.87       287.61 o                         
  -9  10   5         40.45        -83.56       108.07 o                         
  -8  10   5       1011.33        990.04       132.63 o                         
  -7  10   5         55.70        125.19        77.63 o                         
  -6  10   5      13421.66      12920.61       382.26 o                         
  -5  10   5       2088.45       1613.46       132.75 o                         
  -4  10   5          7.59         42.12        40.28 o                         
  -3  10   5       1809.12       1805.59       138.39 o                         
  -2  10   5       3567.95       3334.60       183.18 o                         
  -1  10   5       1188.60       1378.12       111.96 o                         
   0  10   5      18543.56      18995.15       245.00 o                         
   1  10   5       4471.19       4370.48       116.55 o                         
   2  10   5      13508.79      15206.61       250.11 o                         
   3  10   5       4938.33       5148.48       142.76 o                         
   4  10   5        263.89        204.21        43.58 o                         
   5  10   5       9897.70       9944.88       255.46 o                         
   6  10   5         14.31         48.05        47.45 o                         
   7  10   5        880.95        687.25        97.97 o                         
   8  10   5       5463.21       5114.47       221.47 o                         
   9  10   5      10245.62      10313.69       322.71 o                         
  10  10   5        327.18        370.58        85.97 o                         
  11  10   5       2883.53       2820.21       241.89 o                         
  12  10   5       3694.99       4209.65       238.40 o                         
  13  10   5       4037.69       3930.44       193.71 o                         
  14  10   5       5702.47       6059.03       243.48 o                         
  15  10   5       1260.22       1222.67       115.61 o                         
  16  10   5       9879.24      10380.34       412.15 o                         
  17  10   5      21118.55      21306.89       597.64 o                         
  18  10   5         36.81        -40.71       135.75 o                         
  19  10   5       1803.52       1917.35       373.06 o                         
  20  10   5       3838.19       3979.94       473.47 o                         
  21  10   5          8.36        -52.53       150.22 o                         
  22  10   5       4160.39       4579.90       402.45 o                         
  23  10   5       1883.68       1748.21       354.30 o                         
  24  10   5      10643.63      10595.99       606.69 o                         
 -23  11   5       3081.55       3540.31       436.34 o                         
 -22  11   5        246.20        -79.15       347.36 o                         
 -21  11   5       3441.58       4186.71       586.05 o                         
 -20  11   5       3588.38       3872.57       383.97 o                         
 -19  11   5         31.68        290.78       203.63 o                         
 -18  11   5      25042.73      25768.23       926.50 o                         
 -17  11   5        335.25        428.29       184.43 o                         
 -16  11   5      21884.90      22113.51       841.85 o                         
 -15  11   5       4223.53       4589.11       387.83 o                         
 -14  11   5        576.30        907.40       201.83 o                         
 -13  11   5         20.23        361.91       495.75 o                         
 -12  11   5       1669.04       1483.53       433.41 o                         
 -11  11   5         76.72        267.45       145.83 o                         
 -10  11   5       1219.24       1058.37       139.94 o                         
  -9  11   5       3529.35       3143.64       222.50 o                         
  -8  11   5      17462.02      16891.08       462.85 o                         
  -7  11   5        944.14       1056.29       126.21 o                         
  -6  11   5      14526.15      14746.61       402.42 o                         
  -5  11   5        447.26        609.17        69.59 o                         
  -4  11   5      13871.35      13883.05       261.09 o                         
  -3  11   5       1374.66       1519.57        92.84 o                         
  -2  11   5       1380.81       1308.06        90.98 o                         
  -1  11   5        672.16        609.51        43.16 o                         
   0  11   5          3.38          1.09        67.37 o                         
   1  11   5       1608.44       1893.52       142.34 o                         
   2  11   5         56.12        119.20        50.15 o                         
   3  11   5          2.41         48.58        37.46 o                         
   4  11   5       5871.76       6317.01       164.56 o                         
   5  11   5        912.96        980.57        78.67 o                         
   6  11   5       4858.60       4927.76       190.12 o                         
   7  11   5        948.44       1176.77        92.19 o                         
   8  11   5        734.90        431.65       143.55 o                         
   9  11   5        935.75        719.37        99.61 o                         
  10  11   5       2882.28       3001.10       193.93 o                         
  11  11   5        251.55        284.48       100.01 o                         
  12  11   5       7791.04       8511.19       433.99 o                         
  13  11   5       2509.91       2373.50       192.19 o                         
  14  11   5        476.13        359.04        77.39 o                         
  15  11   5        218.75        115.32       112.12 o                         
  16  11   5        708.20        670.13       163.99 o                         
  17  11   5       1932.30       1609.69       240.83 o                         
  18  11   5      15824.72      16265.79       677.84 o                         
  19  11   5       1912.46       1781.32       291.74 o                         
  20  11   5       9914.34       9363.01       540.58 o                         
  21  11   5       1205.71       1138.77       293.90 o                         
  22  11   5        280.06        339.60       170.53 o                         
  23  11   5        124.86        259.14       185.92 o                         
 -22  12   5      13273.69      14571.88       941.70 o                         
 -21  12   5         38.48         11.61       226.33 o                         
 -20  12   5      11016.30      13429.83       619.06 o                         
 -19  12   5        152.09         -2.12       152.48 o                         
 -18  12   5        404.60        343.94       271.57 o                         
 -17  12   5        292.11        248.29       152.07 o                         
 -16  12   5      14382.61      15499.99       727.12 o                         
 -15  12   5         22.80         14.53       141.18 o                         
 -14  12   5      25728.98      25219.41      1146.60 o                         
 -13  12   5       8040.66       8093.46       663.79 o                         
 -12  12   5       5626.72       5274.37       779.05 o                         
 -11  12   5         13.38        -26.36       130.78 o                         
 -10  12   5       1666.00       1466.49       232.69 o                         
  -9  12   5       1403.19       1648.71       167.51 o                         
  -8  12   5       6279.81       5622.56       273.41 o                         
  -7  12   5       8080.00       8068.26       318.91 o                         
  -6  12   5      14399.35      14758.96       303.91 o                         
  -5  12   5         24.61        141.85        50.44 o                         
  -4  12   5          7.27        106.58        43.60 o                         
  -3  12   5         49.03        143.78        38.70 o                         
  -2  12   5         34.68       -144.36       186.94 o                         
  -1  12   5        303.33        105.82       142.41 o                         
   0  12   5       3715.38       3286.18       285.32 o                         
   1  12   5        375.80        308.30       287.90 o                         
   2  12   5       2925.79       3222.23       274.28 o                         
   3  12   5       1749.63       1783.94       184.16 o                         
   4  12   5       1064.33       1078.67        88.79 o                         
   5  12   5        418.36        376.00        61.91 o                         
   6  12   5         70.07        131.05        52.90 o                         
   7  12   5       1899.76       1818.99       131.77 o                         
   8  12   5      17187.44      17004.41       358.50 o                         
   9  12   5       1625.75       1852.02       144.44 o                         
  10  12   5      15973.06      16140.98       418.47 o                         
  11  12   5       7807.66       7575.79       422.99 o                         
  12  12   5         37.73        251.73       234.61 o                         
  13  12   5       4198.29       3786.67       685.35 o                         
  14  12   5      14906.82      14924.54       592.91 o                         
  15  12   5        755.48        908.88       257.25 o                         
  16  12   5       8827.56       8481.81       475.53 o                         
  17  12   5       1680.74       1379.50       224.82 o                         
  18  12   5        779.45       1124.64       230.70 o                         
  19  12   5       2143.99       2395.16       283.40 o                         
  20  12   5       3955.73       3745.17       361.03 o                         
  21  12   5       1184.34       1683.74       269.55 o                         
  22  12   5      25967.02      25474.73       926.39 o                         
 -21  13   5       4093.22       3994.91       440.51 o                         
 -20  13   5      10307.99      10626.47       578.42 o                         
 -19  13   5       1329.52       1311.81       198.89 o                         
 -18  13   5      25394.39      24387.38       735.16 o                         
 -17  13   5         34.03        115.22       130.65 o                         
 -16  13   5       5769.78       5823.29       591.43 o                         
 -15  13   5       3528.20       3921.90       496.51 o                         
 -14  13   5       6427.95       5859.50       621.15 o                         
 -13  13   5       2706.13       1974.24       497.79 o                         
 -12  13   5      29600.61      32769.99      1341.54 o                         
 -11  13   5       1010.80       1259.28       340.17 o                         
 -10  13   5      52371.49      50374.03      1104.15 o                         
  -9  13   5        347.57        372.17       141.69 o                         
  -8  13   5         99.04        -46.99       101.53 o                         
  -7  13   5         64.07         33.98        69.04 o                         
  -6  13   5      14841.23      15331.51       291.14 o                         
  -5  13   5      19339.57      18309.65       277.08 o                         
  -4  13   5       1106.45        885.26        57.21 o                         
  -3  13   5      11245.46      11358.89       535.19 o                         
  -2  13   5      13311.41      13023.03       827.25 o                         
  -1  13   5         77.25        102.39       210.06 o                         
   0  13   5       2535.59       2945.80       291.61 o                         
   1  13   5       3976.58       4287.84       341.63 o                         
   2  13   5         28.52         93.58       155.82 o                         
   3  13   5      15873.67      16786.42       626.96 o                         
   4  13   5       8748.09       9129.18       462.78 o                         
   5  13   5       4645.58       4542.13       200.60 o                         
   6  13   5      11334.23      10459.44       408.46 o                         
   7  13   5        531.42        599.67       254.53 o                         
   8  13   5         29.52        112.88       210.44 o                         
   9  13   5       3168.09       2383.21       344.02 o                         
  10  13   5        124.02         33.01       227.41 o                         
  11  13   5       1509.14       1411.44       342.39 o                         
  12  13   5       2368.53       3594.73       495.91 o                         
  13  13   5       8668.78       8995.48      1600.13 o                         
  14  13   5        828.01       1351.25       362.26 o                         
  15  13   5        659.10        582.65       274.89 o                         
  16  13   5        133.50         89.38       253.41 o                         
  17  13   5       2233.09       2210.35       411.23 o                         
  18  13   5       1815.38       1582.30       339.91 o                         
  19  13   5         23.23        299.08       268.98 o                         
  20  13   5       6899.73       7916.60       516.77 o                         
  21  13   5        519.69        319.63       170.12 o                         
 -20  14   5       8147.38       9481.81       831.56 o                         
 -19  14   5        137.72        380.95       226.10 o                         
 -18  14   5       1110.08       1342.05       317.31 o                         
 -17  14   5       4257.37       4430.93       360.95 o                         
 -16  14   5      11129.85      12324.06       758.46 o                         
 -15  14   5       6838.84       7224.10       516.33 o                         
 -14  14   5      10920.46      10245.15       595.62 o                         
 -13  14   5       3833.32       4055.51       394.30 o                         
 -12  14   5         11.49         88.48       229.31 o                         
 -11  14   5        597.54        607.95       194.03 o                         
 -10  14   5       9096.02       9329.86       451.27 o                         
  -9  14   5       8562.76       8513.79       411.73 o                         
  -8  14   5        159.31        104.71       124.58 o                         
  -7  14   5       6824.09       7314.58       280.51 o                         
  -6  14   5        875.87        813.06        99.53 o                         
  -5  14   5         26.33         67.52       162.76 o                         
  -4  14   5      13660.64      12890.87       683.74 o                         
  -3  14   5       1806.07       1494.95       299.64 o                         
  -2  14   5       1401.22       1713.35       368.88 o                         
  -1  14   5       7881.25       8082.91       466.32 o                         
   0  14   5      19506.11      18922.35       703.33 o                         
   1  14   5       9747.51      10101.95       520.90 o                         
   2  14   5        125.30        321.09       185.34 o                         
   3  14   5       2459.15       2799.70       290.63 o                         
   4  14   5        491.22        294.19       149.22 o                         
   5  14   5          8.81        150.67       212.06 o                         
   6  14   5       6150.44       6049.27       497.40 o                         
   7  14   5       7483.62       7706.08       949.36 o                         
   8  14   5        153.24       -143.06       220.40 o                         
   9  14   5        430.10        544.61       231.71 o                         
  10  14   5       4031.22       3202.30       478.74 o                         
  11  14   5      21103.28      19887.90      1124.47 o                         
  12  14   5       3019.29       2970.61       455.91 o                         
  13  14   5        316.58        273.75       337.16 o                         
  14  14   5       1040.28        767.98       269.04 o                         
  15  14   5       5466.90       6588.59       692.05 o                         
  16  14   5       2564.80       2644.92       476.59 o                         
  17  14   5       2195.07       2365.39       444.55 o                         
  18  14   5       3946.92       3881.39       545.39 o                         
  19  14   5       1437.45       1491.38       380.96 o                         
  20  14   5       1125.43        840.81       298.94 o                         
 -18  15   5       6655.38       7935.74       765.10 o                         
 -17  15   5       2620.23       2723.86       368.17 o                         
 -16  15   5        693.98        824.23       219.83 o                         
 -15  15   5        347.00        656.71       301.42 o                         
 -14  15   5       1746.18       1913.43       392.66 o                         
 -13  15   5      12507.95      12559.42       986.72 o                         
 -12  15   5       2952.15       3456.35       484.00 o                         
 -11  15   5       5886.51       6191.59       654.75 o                         
 -10  15   5       3996.31       4063.46       715.99 o                         
  -9  15   5        398.77        726.56       234.47 o                         
  -8  15   5        238.23         28.30       200.28 o                         
  -7  15   5         21.82        129.25       198.70 o                         
  -6  15   5      13215.19      12443.06       703.82 o                         
  -5  15   5      25486.92      23520.28      1371.41 o                         
  -4  15   5       6921.24       5469.45       575.11 o                         
  -3  15   5       5923.63       5930.28       491.60 o                         
  -2  15   5        762.47        624.25       269.03 o                         
  -1  15   5        143.15        104.37       154.28 o                         
   0  15   5       1428.22       1694.58       261.44 o                         
   1  15   5        225.65         77.96       190.67 o                         
   2  15   5       1518.93       1443.79       229.11 o                         
   3  15   5      20574.82      20565.99       751.95 o                         
   4  15   5        654.81        503.19       235.24 o                         
   5  15   5       3006.67       3142.36       385.12 o                         
   6  15   5       8805.63       7809.69       579.13 o                         
   7  15   5         36.92        175.31       243.99 o                         
   8  15   5         44.76        208.82       420.71 o                         
   9  15   5         70.34       -141.84       275.93 o                         
  10  15   5        124.32        -23.00       402.14 o                         
  11  15   5       6163.51       6057.42       966.85 o                         
  12  15   5        103.22       -207.08       260.96 o                         
  13  15   5       5159.65       6284.70       687.93 o                         
  14  15   5       3331.78       2856.88       506.93 o                         
  15  15   5        350.57        131.63       256.91 o                         
  16  15   5       7046.17       8577.01       789.71 o                         
  17  15   5        374.00        401.86       267.49 o                         
  18  15   5        658.40       -127.33       279.08 o                         
 -17  16   5       7419.32       6867.81       734.37 o                         
 -16  16   5       6918.90       7355.29       772.23 o                         
 -15  16   5       3131.44       3866.33       843.72 o                         
 -14  16   5       3956.59       4111.25       567.52 o                         
 -13  16   5        352.41        523.51       257.04 o                         
 -12  16   5        190.16        452.84       257.48 o                         
 -11  16   5      12867.68      12985.82       943.37 o                         
 -10  16   5      10115.10      10251.03       844.84 o                         
  -9  16   5       8001.67       8707.98       632.86 o                         
  -8  16   5       1756.27       2016.17       336.52 o                         
  -7  16   5       3694.08       3910.20       658.47 o                         
  -6  16   5        819.57       1121.29       296.07 o                         
  -5  16   5         69.64         14.25       226.58 o                         
  -4  16   5      22113.30      21931.85      1355.15 o                         
  -3  16   5       3372.36       3326.69       488.61 o                         
  -2  16   5      20703.65      20100.17       797.75 o                         
  -1  16   5      16065.79      15125.91       747.83 o                         
   0  16   5       3539.59       3579.55       345.65 o                         
   1  16   5       1052.18       1060.33       239.45 o                         
   2  16   5       6747.22       6798.87       471.83 o                         
   3  16   5       4906.32       4825.25       754.68 o                         
   4  16   5      23959.67      22478.33       990.79 o                         
   5  16   5       5590.52       5848.92       509.25 o                         
   6  16   5      11062.11      10822.94       694.59 o                         
   7  16   5       5277.02       4409.41       736.16 o                         
   8  16   5        677.94       1205.94       386.06 o                         
   9  16   5       4737.90       4291.44       802.66 o                         
  10  16   5      19935.88      21192.00      1694.37 o                         
  11  16   5        881.78       1044.40       492.52 o                         
  12  16   5       9299.72       8814.19      1137.34 o
[truncated: 1,289,035 more chars]
